# Supplementary material for: Mitochondria serve as a holdout compartment for aggregation-prone proteins hindering efficient degradation
Source: Nat Commun. 2026 May 7;17:4195. doi: 10.1038/s41467-026-72783-0 (PMC13153185; doi:10.1038/s41467-026-72783-0)
Supplement: Supplementary file 3 — Supplementary Data 1 [file 41467_2026_72783_MOESM3_ESM.xlsx]

## Sheet: R1_YFP_Low
id	pos|score	pos|p-value	pos|fdr	pos|rank	pos|goodsgrna	pos|lfc
KIAA1324	2.5826e-05	0.00011786	0.842574	1	1	0.20623
RBM48	4.5881e-05	0.00018944	0.842574	2	4	2.1778
GORAB	5.2145e-05	0.00021398	0.842574	3	3	2.7566
HIST1H2AL	5.257e-05	0.00021654	0.842574	4	3	2.3778
POP1	5.2945e-05	0.00021756	0.842574	5	3	2.7628
CLDN34	7.7476e-05	0.00031522	0.876668	6	1	-1.1965
CYP2B6	8.3525e-05	0.00033976	0.876668	7	3	2.4918
TUBB2B	0.00011575	0.00045685	0.876668	8	4	2.155
RD3	0.00012912	0.00051105	0.876668	9	3	1.6861
GYG1	0.00014867	0.00058264	0.876668	10	3	2.3394
KDM6B	0.00015376	0.00060616	0.876668	11	4	1.7263
DLAT	0.000157	0.00061434	0.876668	12	2	1.8443
PCDHB7	0.00015926	0.0006261	0.876668	13	3	2.4711
DNAH9	0.00018077	0.00070586	0.876668	14	2	0.13303
CHEK1	0.00018263	0.00071404	0.876668	15	4	2.2477
VAPA	0.0002114	0.00080864	0.876668	16	2	1.5925
SASS6	0.00023241	0.0008838	0.876668	17	3	1.7958
ABHD1	0.00028406	0.0010796	0.876668	18	1	-3.6141
ARRDC5	0.00030033	0.0011471	0.876668	19	2	1.4102
PRSS45	0.00032609	0.0012315	0.876668	20	4	1.0865
PEF1	0.0003357	0.0012652	0.876668	21	1	0.10273
SLC6A5	0.00033849	0.0012749	0.876668	22	3	2.0508
THOC6	0.00034003	0.0012816	0.876668	23	4	1.6504
ZSWIM1	0.0003696	0.0013956	0.876668	24	4	1.7748
CFAP97	0.00037866	0.0014299	0.876668	25	3	2.2324
PRC1	0.00038734	0.001458	0.876668	26	1	-2.0399
GLRX2	0.00039995	0.0014989	0.876668	27	4	2.4705
ZPBP2	0.00040672	0.0015275	0.876668	28	4	1.7378
YPEL5	0.00040747	0.0015316	0.876668	29	3	2.6231
SYCP1	0.00041044	0.0015439	0.876668	30	3	1.9734
CCDC42B	0.00041863	0.0015807	0.876668	31	3	2.3178
RAB9A	0.00042035	0.0015894	0.876668	32	4	1.487
HARS2	0.00042713	0.0016165	0.876668	33	4	2.2105
TUSC2	0.00043897	0.0016574	0.876668	34	2	-3.2827
HCAR2	0.00044066	0.0016641	0.876668	35	3	2.3618
F2RL3	0.00048326	0.0018435	0.876668	36	3	2.2745
SLC16A7	0.00049662	0.0018982	0.876668	37	4	1.2782
VAPB	0.00049817	0.0019054	0.876668	38	3	2.1581
SPHAR	0.00052937	0.0010382	0.876668	39	2	3.1547
PCNXL4	0.00052954	0.0020082	0.876668	40	4	1.4663
VWA3A	0.00053424	0.0020266	0.876668	41	4	1.3535
RIC8B	0.00054224	0.0020588	0.876668	42	1	-0.63574
OR8H3	0.0005588	0.0021258	0.876668	43	4	1.2257
TCEAL5	0.00059387	0.0022536	0.876668	44	2	1.5488
PASK	0.00061672	0.0023405	0.876668	45	2	1.4918
STOML3	0.0006333	0.0023973	0.876668	46	3	1.8697
SIMC1	0.0006455	0.0024346	0.876668	47	1	-0.034212
MT1HL1	0.0006583	0.0024791	0.876668	48	3	2.7566
OR13F1	0.00065925	0.0024816	0.876668	49	2	1.3617
SELP	0.00066407	0.0024965	0.876668	50	2	1.0171
GDPD3	0.00066899	0.0025118	0.876668	51	4	1.4732
GFRA1	0.00067861	0.0025481	0.876668	52	2	1.4517
ZBTB38	0.00068416	0.0025681	0.876668	53	4	1.8134
NDRG2	0.00069712	0.0026074	0.876668	54	3	0.85971
BATF	0.00071436	0.0026652	0.876668	55	4	1.6293
PPM1H	0.00072457	0.0026949	0.876668	56	4	1.3379
ALOX12B	0.00072989	0.0027163	0.876668	57	3	2.2835
MTFMT	0.00074107	0.0027521	0.876668	58	3	2.1302
SLC29A3	0.00074875	0.0027772	0.876668	59	2	0.056721
POC1A	0.00076567	0.0028339	0.876668	60	2	-0.77226
CCDC89	0.00076912	0.0028482	0.876668	61	3	2.2246
ZSCAN18	0.00077969	0.0028876	0.876668	62	4	1.4655
ADNP	0.00079458	0.0029403	0.876668	63	3	1.8966
CDK5R2	0.00080037	0.0029566	0.876668	64	1	-3.5064
GPR141	0.00080062	0.0029577	0.876668	65	4	1.6511
EZH2	0.00082003	0.003016	0.876668	66	2	1.6949
ZNF839	0.00083832	0.0030778	0.876668	67	4	1.8004
LCN15	0.00085171	0.0031223	0.876668	68	4	1.7662
CYP17A1	0.00085199	0.0031238	0.876668	69	1	-0.63372
SPCS2	0.00090361	0.0033048	0.887739	70	3	1.1919
AQR	0.00092098	0.0033703	0.887739	71	2	-0.79898
KRTAP10-12	0.00092855	0.0033948	0.887739	72	3	2.342
RETNLB	0.00094568	0.0034526	0.887739	73	3	2.0485
PSMG4	0.00095522	0.0034874	0.887739	74	3	2.0784
SPATA31A7	0.00097136	0.0035406	0.887739	75	4	1.5661
PYCR2	0.0010056	0.0036612	0.887739	76	4	0.91208
ZNF331	0.0010068	0.0036648	0.887739	77	2	0.28941
ZDHHC15	0.0010091	0.0036745	0.887739	78	3	2.0319
ZNF622	0.0010199	0.0037108	0.887739	79	3	1.7459
GPR31	0.0010437	0.0037988	0.887739	80	2	1.5353
PHC2	0.0010457	0.0038064	0.887739	81	3	2.364
SCP2	0.0010477	0.0038156	0.887739	82	3	1.6828
TCEB1	0.0010945	0.0039951	0.887739	83	2	-0.97104
BCAP29	0.0010984	0.0040125	0.887739	84	3	2.0552
C9orf139	0.0011101	0.0040416	0.887739	85	1	-0.40293
PTGR1	0.0011557	0.0042063	0.887739	86	4	2.0866
SLIT1	0.0011563	0.0042088	0.887739	87	3	1.9289
SGCA	0.0011824	0.0042973	0.887739	88	3	2.534
OR2G3	0.0012034	0.0043735	0.887739	89	4	1.2475
PPM1L	0.0012133	0.0044169	0.887739	90	3	1.0674
ESRRA	0.0012371	0.0045039	0.887739	91	4	1.6466
BCAR3	0.0012599	0.0045903	0.887739	92	3	1.6916
CACNA2D2	0.0012649	0.0046128	0.887739	93	3	1.2816
KIAA1841	0.0013102	0.0047703	0.887739	94	4	1.685
OR2A14	0.0013152	0.0047953	0.887739	95	4	0.83006
FAM150A	0.0013165	0.004803	0.887739	96	1	0.12602
DCP2	0.0013292	0.0048449	0.887739	97	4	1.073
MPHOSPH6	0.0013393	0.0048797	0.887739	98	4	1.1463
FABP2	0.0013681	0.0049784	0.887739	99	1	-0.2417
RNF7	0.0013832	0.0050269	0.887739	100	4	1.5067
ZNF598	0.0014197	0.0051364	0.887739	101	2	0.44424
NDUFA10	0.001424	0.0051517	0.887739	102	4	2.0029
ARSH	0.0014279	0.0051701	0.887739	103	3	1.8605
COX20	0.0014713	0.0053255	0.887739	104	3	0.99439
TP53TG3D	0.0014758	0.0053399	0.887739	105	2	-0.14398
SPATA31E1	0.0014871	0.0053716	0.887739	106	4	1.4217
Control_142	0.0014897	0.0053843	0.887739	107	4	1.4135
C9orf72	0.0014926	0.0053997	0.887739	108	3	1.5955
NELL1	0.0014973	0.0054114	0.887739	109	2	0.58017
TNC	0.001505	0.0054406	0.887739	110	3	1.75
RNF175	0.0015056	0.0054416	0.887739	111	4	0.80884
SNAI3	0.0015229	0.0055081	0.887739	112	2	-2.8543
NME8	0.0015332	0.0055418	0.887739	113	4	2.2851
C4BPA	0.0015407	0.0055699	0.887739	114	3	1.8729
IFNA7	0.0015511	0.0056011	0.887739	115	4	0.85961
TRIM62	0.0015604	0.005641	0.887739	116	4	1.3995
TMEM81	0.0015745	0.0056911	0.887739	117	1	-0.045543
LUZP4	0.0015865	0.0057336	0.887739	118	3	1.6565
MRPS27	0.0016072	0.0058072	0.887739	119	4	1.0934
HSP90AA1	0.0016261	0.005868	0.887739	120	1	-3.1272
SPEN	0.0016757	0.0060536	0.887739	121	3	1.9889
CELF6	0.0016776	0.0060618	0.887739	122	1	0.018696
HBM	0.0016816	0.0060741	0.887739	123	3	2.0489
CC2D2B	0.0016866	0.0060889	0.887739	124	3	2.0761
FAM181B	0.0017017	0.0061452	0.887739	125	3	1.7303
PET117	0.0017229	0.0062188	0.887739	126	4	1.3226
KAT7	0.0017256	0.0062326	0.887739	127	3	1.9166
MFN2	0.0017292	0.0062439	0.887739	128	3	1.4321
MAP3K7	0.0017322	0.0062536	0.887739	129	3	2.0631
MTHFD2L	0.0017466	0.0063032	0.887739	130	4	1.0416
KLK14	0.0017573	0.0063436	0.887739	131	4	0.83839
OR2W5	0.0017675	0.0063834	0.887739	132	4	1.755
IMMP1L	0.0017696	0.0063891	0.887739	133	2	1.057
PRTFDC1	0.0017808	0.0064274	0.887739	134	1	-0.68132
ENY2	0.0017826	0.0064305	0.887739	135	3	3.0242
NAP1L1	0.001802	0.0064969	0.887739	136	4	1.0739
CKS1B	0.0018114	0.0065343	0.887739	137	3	2.6792
TFAP2C	0.0018288	0.0065946	0.887739	138	4	1.1864
SF3B4	0.0018324	0.0066089	0.887739	139	1	-5.6786
PSTPIP2	0.0018724	0.0067577	0.887739	140	3	1.5622
PCDHA5	0.001884	0.0067981	0.887739	141	3	1.392
PPP2R3A	0.0018976	0.0068538	0.887739	142	4	1.7152
ZFYVE26	0.0019356	0.0069827	0.887739	143	2	-1.8359
ADAR	0.0019366	0.0069868	0.887739	144	4	0.9689
MED18	0.001937	0.0069878	0.887739	145	2	1.0697
EXOC7	0.0019445	0.0070118	0.887739	146	3	1.8756
EPSTI1	0.0019515	0.007041	0.887739	147	4	0.87362
EPB41L3	0.001976	0.0071182	0.887739	148	4	1.3625
MAU2	0.0019807	0.0071371	0.887739	149	2	0.83202
SLC22A10	0.0019871	0.0071627	0.887739	150	1	-0.054177
SMIM18	0.0019999	0.0072112	0.887739	151	4	0.80086
SLAMF1	0.0020328	0.0073345	0.887739	152	4	0.85466
SDE2	0.002036	0.0073488	0.887739	153	3	1.8474
C16orf46	0.0020387	0.007358	0.887739	154	3	1.644
CNBP	0.0020676	0.0074649	0.887739	155	4	1.3189
KRTAP15-1	0.0020741	0.0074828	0.887739	156	4	0.93406
GOLM1	0.0020808	0.0075022	0.887739	157	2	0.74555
GLP1R	0.0020903	0.0075334	0.887739	158	1	-4.1663
SYT6	0.0020971	0.0075594	0.887739	159	3	1.7434
ADA	0.0021418	0.0077174	0.887739	160	2	0.48956
THEM5	0.002151	0.0077553	0.887739	161	4	1.6724
ADAM2	0.0021934	0.0078959	0.887739	162	3	1.4996
DOK5	0.0022025	0.0079253	0.887739	163	4	0.80653
ASPM	0.0022099	0.0079547	0.887739	164	3	1.5934
CLCN1	0.002231	0.0080401	0.887739	165	4	1.0133
B4GALNT2	0.002245	0.0080907	0.887739	166	1	-0.91677
Control_114	0.0022511	0.0081142	0.887739	167	3	2.1613
WHSC1	0.0022534	0.0081219	0.887739	168	4	0.84933
MRPL39	0.0022871	0.0082293	0.887739	169	3	1.8832
PTPN23	0.0022965	0.0082709	0.887739	170	3	1.0488
CACYBP	0.0023346	0.0084041	0.887739	171	4	1.3362
OR52B4	0.0023481	0.0084532	0.887739	172	2	0.93638
L3MBTL3	0.0023714	0.008533	0.887739	173	3	1.4458
GPR75-ASB3	0.0023997	0.0086383	0.887739	174	2	-2.6876
TRMT11	0.0024317	0.0087436	0.887739	175	2	-1.5123
MYRIP	0.0024439	0.0087927	0.887739	176	2	1.5328
OSBP	0.0024512	0.0088214	0.887739	177	2	1.019
NOXRED1	0.0024989	0.0089717	0.887739	178	2	1.2519
SPATA5	0.0025028	0.0089788	0.887739	179	2	0.08795
LOC643802	0.0025108	0.0090039	0.887739	180	3	1.5609
CRISP3	0.0025543	0.0091389	0.887739	181	2	-0.38987
APOBEC4	0.0025604	0.0091619	0.887739	182	4	1.5153
HVCN1	0.0026059	0.009327	0.887739	183	2	0.39078
PCDHAC1	0.0026241	0.0093807	0.887739	184	3	1.5079
PRSS27	0.0026452	0.0094472	0.887739	185	4	0.60241
S100A5	0.0026574	0.0094932	0.887739	186	2	-0.32487
KLHL24	0.0026676	0.009529	0.887739	187	4	1.0206
SLC35G2	0.002674	0.0095474	0.887739	188	3	1.6259
LCE3D	0.0026834	0.0095801	0.887739	189	4	1.3555
FNDC7	0.0026889	0.009598	0.887739	190	4	1.1364
XIRP1	0.00273	0.0097514	0.887739	191	4	0.74132
TMEM191B	0.0027348	0.0097657	0.887739	192	1	-6.0029
VTI1B	0.0027348	0.0097657	0.887739	193	1	-4.1533
MXD4	0.0027398	0.0097826	0.887739	194	4	1.2535
EIF5A	0.0027476	0.0098031	0.887739	195	3	2.4308
ZNF222	0.0027476	0.0098031	0.887739	196	3	1.9381
MGMT	0.0027516	0.0098138	0.887739	197	4	0.80172
CAD	0.0027566	0.0098332	0.887739	198	4	1.5019
FAM65C	0.0027796	0.0099125	0.887739	199	4	1.2588
LINC00452	0.0027821	0.0099191	0.887739	200	4	1.0549
SCAND1	0.0028121	0.010028	0.887739	201	1	-3.3753
TMPRSS11F	0.0028211	0.010067	0.887739	202	4	1.3479
PRDM6	0.0028524	0.010175	0.887739	203	3	1.7047
FNBP4	0.0028636	0.01022	0.887739	204	1	-3.6797
IFI30	0.0028653	0.010227	0.887739	205	3	1.7782
CDHR1	0.0028721	0.010247	0.887739	206	4	1.046
KRTAP6-1	0.0028736	0.010253	0.887739	207	3	1.3734
ADAM33	0.002891	0.010298	0.887739	208	2	-1.883
CAPN8	0.0029009	0.010326	0.887739	209	2	1.0263
COX10	0.0029093	0.010355	0.887739	210	3	1.5579
PAXIP1	0.0029129	0.010367	0.887739	211	3	1.5696
LRRC46	0.0029133	0.010367	0.887739	212	4	1.5532
NAIF1	0.0029152	0.010374	0.887739	213	2	0.52537
MAPRE1	0.0029153	0.010374	0.887739	214	3	1.8857
MGC50722	0.0029416	0.010469	0.887739	215	3	1.6404
ROS1	0.0029574	0.010524	0.887739	216	2	0.90591
OR2T33	0.0029576	0.010525	0.887739	217	4	1.3919
TRAF1	0.0029589	0.010527	0.887739	218	4	0.89212
ZDHHC21	0.0029615	0.010539	0.887739	219	4	0.65131
ATF4	0.0029658	0.010555	0.887739	220	2	0.66008
FOXM1	0.0029667	0.010558	0.887739	221	1	-0.16995
SCOC	0.002974	0.01058	0.887739	222	4	1.2303
TSPY1	0.0029942	0.010645	0.887739	223	2	1.0649
NIM1K	0.0030031	0.010679	0.887739	224	4	1.1138
EXOSC1	0.0030182	0.010723	0.887739	225	2	-2.8488
HLCS	0.0030449	0.010811	0.887739	226	3	1.6674
CDY1B	0.0030671	0.010891	0.887739	227	3	1.4309
FAM126B	0.0030678	0.010895	0.887739	228	4	0.66434
RPL5	0.0030698	0.010901	0.887739	229	1	-2.2446
FCRL5	0.003078	0.010931	0.887739	230	4	1.1654
ARMT1	0.0030894	0.01097	0.887739	231	3	1.4094
ZNF701	0.0030915	0.010978	0.887739	232	4	1.3686
C1orf226	0.0030996	0.011009	0.887739	233	4	1.1303
RPS27	0.0031006	0.011012	0.887739	234	3	1.8049
PSMD10	0.0031213	0.011095	0.887739	235	1	-3.13
WFDC1	0.0031406	0.011157	0.887739	236	3	1.7598
FOLR3	0.0031437	0.011166	0.887739	237	2	1.2572
MGRN1	0.0031687	0.011254	0.887739	238	4	1.1921
ZNF697	0.0031728	0.011274	0.887739	239	3	0.60603
ADD3	0.0031747	0.011279	0.887739	240	2	0.77462
TLCD1	0.0031782	0.011292	0.887739	241	2	0.87376
HNRNPK	0.0031851	0.011321	0.887739	242	2	-0.99136
CEP19	0.0032151	0.011427	0.887739	243	3	1.41
ADCYAP1	0.0032244	0.011451	0.887739	244	2	0.97257
CIR1	0.0032266	0.01146	0.887739	245	3	1.5299
ID2	0.0032406	0.011501	0.887739	246	3	1.8399
CDRT1	0.0032636	0.011588	0.887739	247	4	0.79458
PFN1	0.0032663	0.011599	0.887739	248	3	1.9376
DNAJC24	0.0032759	0.011628	0.887739	249	2	0.50919
GNAS	0.0032818	0.01165	0.887739	250	3	1.4234
PLEKHO2	0.0033102	0.011747	0.887739	251	3	1.7565
OR5V1	0.0033154	0.011761	0.887739	252	3	1.8328
FAIM	0.0033175	0.011765	0.887739	253	4	1.0108
GRM1	0.0033274	0.011799	0.887739	254	1	-0.69595
GLIS1	0.0033284	0.011801	0.887739	255	2	1.1917
Control_22	0.0033645	0.011929	0.887739	256	4	0.76355
BHMT	0.0033674	0.011941	0.887739	257	2	1.2139
AIM2	0.0033677	0.011942	0.887739	258	3	1.5989
WNT5A	0.0033789	0.011978	0.887739	259	1	-0.27697
CARD10	0.0033887	0.012012	0.887739	260	2	-1.8165
SLC16A1	0.0034102	0.012079	0.887739	261	3	2.1127
XKR6	0.0034157	0.0121	0.887739	262	4	0.77537
MMS22L	0.0034305	0.012159	0.887739	263	3	1.6261
CES3	0.0034325	0.012164	0.887739	264	4	0.92136
ABCC11	0.0034362	0.012179	0.887739	265	4	1.2332
PHKA1	0.0034406	0.012195	0.887739	266	4	0.86292
RAD51B	0.003482	0.012348	0.89523	267	2	-0.14377
PMEPA1	0.0035073	0.012433	0.89523	268	3	1.7741
SUPV3L1	0.0035086	0.012436	0.89523	269	4	1.7184
ITFG1	0.003528	0.012514	0.895236	270	4	0.82218
BRI3	0.0035335	0.012529	0.895236	271	2	0.55633
GOLPH3L	0.0035737	0.012655	0.897322	272	3	1.7264
PHKA2	0.0035765	0.012662	0.897322	273	3	1.9726
CECR1	0.003585	0.012697	0.897322	274	2	0.62861
TTC24	0.0036059	0.012765	0.897672	275	2	0.36978
SHISA8	0.0036147	0.012795	0.897672	276	3	1.6759
TAF1	0.0036365	0.012873	0.8999	277	1	-3.586
IL23R	0.0036645	0.012964	0.900069	278	4	0.87491
CD33	0.003688	0.013031	0.900069	279	2	-0.50854
WNT2	0.0037395	0.013206	0.900069	280	1	-0.38804
PNMA1	0.003791	0.013387	0.900069	281	1	-6.3755
LCP1	0.0037963	0.013406	0.900069	282	4	0.52238
CDKN1C	0.0038106	0.013453	0.900069	283	2	-2.2694
CCNB1IP1	0.0038143	0.013467	0.900069	284	2	1.5822
CRYBA2	0.0038408	0.01356	0.900069	285	3	1.8602
NDUFAF3	0.0038425	0.013564	0.900069	286	2	0.92823
LYSMD1	0.0038559	0.013609	0.900069	287	4	1.0028
RRP1B	0.003894	0.013735	0.900069	288	1	-3.2323
HPDL	0.0038968	0.013742	0.900069	289	4	1.2004
OR4X2	0.0039399	0.013877	0.900069	290	2	1.4998
NADSYN1	0.0039455	0.013894	0.900069	291	1	-2.66
NUAK1	0.003997	0.014082	0.900069	292	1	-0.59733
GBA	0.0040039	0.014107	0.900069	293	3	1.4809
SERPINB12	0.0040142	0.014148	0.900069	294	3	1.5004
CD8A	0.0040169	0.014154	0.900069	295	3	1.7918
ACAD9	0.004038	0.014218	0.900069	296	4	1.1145
DNAJB12	0.0040485	0.014257	0.900069	297	1	-3.1994
GTF2H2	0.0040971	0.014397	0.900069	298	3	2.0273
FAM178A	0.0041	0.014405	0.900069	299	3	1.3626
SLFN14	0.004118	0.014466	0.900069	300	4	1.0624
VEZF1	0.0041515	0.014588	0.900069	301	2	-0.1345
CASP2	0.004203	0.014745	0.900069	302	2	0.0665
RPL19	0.0042086	0.014764	0.900069	303	2	-1.34
SLC11A2	0.0042128	0.01478	0.900069	304	3	1.9181
RFWD3	0.0042155	0.01479	0.900069	305	4	0.65037
GPR19	0.0042545	0.014882	0.900069	306	3	1.0915
RCBTB2	0.0042562	0.014886	0.900069	307	2	1.5204
GALNT8	0.0043037	0.014997	0.900069	308	3	1.3243
SLC25A47	0.0043041	0.014998	0.900069	309	2	0.40108
FAM76A	0.004306	0.015	0.900069	310	3	1.3986
PPIL1	0.0043081	0.015008	0.900069	311	2	-1.4476
ZBTB40	0.004323	0.015042	0.900069	312	3	1.3006
PPP4R2	0.0043245	0.015047	0.900069	313	3	1.3786
SULT1A4	0.0043281	0.015055	0.900069	314	2	1.5315
RAB44	0.0043562	0.015118	0.900069	315	3	1.5812
NEK8	0.0043575	0.015122	0.900069	316	1	-1.0629
TBX5	0.0043723	0.015158	0.900069	317	2	0.95183
ABCC1	0.004409	0.015249	0.900069	318	1	-0.6117
TNFRSF10C	0.0044533	0.015356	0.900069	319	3	1.4508
SLX1B	0.0044604	0.015371	0.900069	320	1	-0.089454
ZNF213	0.0044995	0.015472	0.900069	321	3	1.7244
SMU1	0.0045119	0.0155	0.900069	322	1	-2.4776
SRMS	0.004535	0.015555	0.900069	323	2	-1.9735
ARHGAP5	0.0045487	0.015599	0.900069	324	3	1.6201
CXCR6	0.0045719	0.015658	0.900069	325	2	0.62537
GNG8	0.0045855	0.015694	0.900069	326	3	1.5077
RALY	0.0045884	0.015702	0.900069	327	2	1.2982
MTFR1L	0.0046149	0.015775	0.900069	328	3	1.4906
PPIE	0.0046663	0.01589	0.900069	329	1	-6.4109
GMFB	0.0046963	0.01597	0.900069	330	2	1.1546
IPP	0.0047116	0.016012	0.900069	331	3	1.4914
DLL4	0.0047171	0.01603	0.900069	332	2	1.1397
HN1	0.0047178	0.016031	0.900069	333	2	0.54044
SH2D4B	0.0047506	0.016105	0.900069	334	2	-2.2637
FNIP1	0.004759	0.01613	0.900069	335	2	1.0235
Control_197	0.0047632	0.016138	0.900069	336	2	1.2683
ZCCHC5	0.0047693	0.016157	0.900069	337	1	-0.17753
SMEK1	0.0048018	0.016234	0.900069	338	3	1.3939
NARFL	0.0048207	0.016281	0.900069	339	1	-5.7804
TKFC	0.0048722	0.016408	0.900069	340	2	0.56758
APOBR	0.0048914	0.01645	0.900069	341	3	1.5141
CCDC137	0.004907	0.016484	0.900069	342	2	0.48004
FBXO48	0.0049098	0.016492	0.900069	343	3	1.2323
NIPAL2	0.0049237	0.016525	0.900069	344	1	-3.0126
HMGN3	0.0049552	0.016602	0.900069	345	3	1.7493
TIPIN	0.0049625	0.01662	0.900069	346	2	0.86846
OSR1	0.004967	0.016632	0.900069	347	3	1.4574
HCFC1	0.0049751	0.016654	0.900069	348	3	1.2092
TST	0.0050266	0.016774	0.900069	349	1	-0.89085
FOXD2	0.0050334	0.016793	0.900069	350	2	1.0993
MMP14	0.0050442	0.01682	0.900069	351	2	1.0282
TGM7	0.005078	0.016912	0.900069	352	1	-1.005
WDR19	0.0051295	0.017042	0.900069	353	2	-0.083257
STON1	0.0051309	0.017046	0.900069	354	2	-2.6826
RHBDD1	0.0051527	0.017099	0.900069	355	2	-1.8598
MCCC1	0.0051651	0.01713	0.900069	356	3	1.7686
NDUFA4L2	0.0051755	0.017159	0.900069	357	3	2.0203
LAMA2	0.005181	0.01717	0.900069	358	2	-0.32697
PLIN3	0.0051859	0.017181	0.900069	359	3	1.391
RPL22L1	0.0051928	0.017196	0.900069	360	3	1.2333
TEX43	0.0052051	0.017218	0.900069	361	2	1.4088
PRKRA	0.0052324	0.017268	0.900069	362	2	-2.6179
TMEM43	0.005249	0.017319	0.900069	363	2	0.40952
CDC25C	0.0052839	0.017409	0.900069	364	1	-0.65932
LAMC2	0.0052843	0.01741	0.900069	365	2	-2.208
STK32B	0.0052942	0.017432	0.900069	366	3	1.4385
POLD3	0.0053082	0.017467	0.900069	367	3	1.5816
CNOT1	0.0053353	0.017531	0.900069	368	2	1.3321
WDR78	0.0053596	0.017576	0.900069	369	2	1.1431
SPAG11B	0.0053612	0.017583	0.900069	370	3	1.6022
ANGPTL5	0.0053729	0.017609	0.900069	371	2	1.0306
Control_229	0.0053867	0.017635	0.900069	372	3	0.88906
SUPT3H	0.0054085	0.017683	0.900069	373	2	1.3209
HIST1H3G	0.0054288	0.01774	0.900069	374	3	1.2635
ALYREF	0.0054342	0.017752	0.900069	375	3	1.9076
CUTA	0.0054353	0.017755	0.900069	376	2	0.41425
PSMB2	0.0054382	0.01776	0.900069	377	1	-5.1825
OLFML2B	0.0054592	0.017819	0.900069	378	3	1.3451
C10orf32	0.0054622	0.017826	0.900069	379	3	1.49
LGALS7B	0.0054896	0.017898	0.900069	380	2	0.13846
GRIP1	0.0055207	0.017978	0.900069	381	3	1.843
KLK3	0.0055411	0.018018	0.900069	382	1	-0.29462
GABPB1	0.0055522	0.018045	0.900069	383	3	1.7381
TRRAP	0.0055925	0.01814	0.900069	384	1	-6.1685
C10orf105	0.0056439	0.01827	0.900069	385	2	1.1162
ACP5	0.005684	0.018383	0.900069	386	2	0.91111
SLC39A12	0.0056954	0.018417	0.900069	387	3	0.78548
UQCRC2	0.0057232	0.018474	0.900069	388	3	1.5909
RHOV	0.0057324	0.018497	0.900069	389	3	1.3384
DNM2	0.0057468	0.018529	0.900069	390	1	-3.9301
PSMD7	0.0057806	0.018603	0.900069	391	3	1.9054
PPP1R8	0.0058219	0.018693	0.900069	392	2	1.536
UBFD1	0.0058497	0.018773	0.900069	393	2	1.022
NKX6-3	0.0058682	0.018826	0.900069	394	2	0.89379
CCDC85B	0.0059011	0.018906	0.900069	395	2	0.34007
ZNF496	0.0059307	0.018984	0.900069	396	3	1.3477
OR51M1	0.0059345	0.018995	0.900069	397	3	1.3501
GPR146	0.0059401	0.019008	0.900069	398	3	1.4629
OSBPL10	0.0059525	0.019034	0.900069	399	2	0.36164
FBXO32	0.0059591	0.019043	0.900069	400	3	1.6497
USP49	0.0059614	0.019047	0.900069	401	2	1.3322
DDIT4L	0.0059707	0.019063	0.900069	402	2	0.77997
PAPD7	0.0059895	0.019108	0.900069	403	3	1.3241
ALOX5AP	0.0060009	0.019136	0.900069	404	3	1.2485
WDR31	0.0060035	0.019141	0.900069	405	3	1.8568
SGCE	0.0060039	0.019142	0.900069	406	2	0.92757
DIABLO	0.0060429	0.019244	0.900069	407	3	1.2781
DCP1B	0.0060553	0.019281	0.900069	408	1	-4.3488
ZNF774	0.0060599	0.019295	0.900069	409	2	1.2605
C9orf85	0.0060601	0.019295	0.900069	410	3	1.3089
ADIG	0.0060851	0.019364	0.900069	411	3	1.5171
ZNF805	0.0061068	0.019415	0.900069	412	1	-0.51196
RLIM	0.0061178	0.019437	0.900069	413	3	1.7564
PARD6A	0.0061313	0.019469	0.900069	414	3	1.1482
SIRT5	0.0061333	0.019471	0.900069	415	3	1.7578
MFSD8	0.0061403	0.019487	0.900069	416	2	-1.3017
HMGN5	0.0061565	0.019522	0.900069	417	3	1.546
YTHDF1	0.0061582	0.019524	0.900069	418	1	-3.702
PCLO	0.006183	0.019574	0.900069	419	2	0.6998
RFPL4B	0.0061878	0.019581	0.900069	420	2	0.96756
MAD2L1	0.0062021	0.01961	0.900069	421	2	-1.3589
TNFRSF18	0.0062096	0.019628	0.900069	422	1	-0.12533
DYDC1	0.0062401	0.019689	0.900069	423	3	1.6486
R3HDM2	0.006261	0.019738	0.900069	424	1	-2.798
UBALD2	0.0063124	0.01987	0.900069	425	1	-3.4161
MT1X	0.0063638	0.019994	0.900069	426	3	1.4305
SNAPC5	0.0063699	0.020008	0.900069	427	2	0.56414
TBCA	0.0063795	0.020031	0.900069	428	3	1.7022
CNFN	0.0063892	0.020053	0.900069	429	2	1.0278
PRCP	0.0064085	0.020098	0.900069	430	2	0.75082
BTBD11	0.0064152	0.020117	0.900069	431	2	-2.9055
PRICKLE4	0.0064666	0.020226	0.900069	432	3	0.91354
SERPINB7	0.0064667	0.020226	0.900069	433	2	-1.905
NAT14	0.006518	0.020363	0.900069	434	3	1.0917
ATIC	0.0065477	0.020436	0.900069	435	3	1.4053
SRSF7	0.0065537	0.02045	0.900069	436	3	1.6797
ERICH6B	0.0065694	0.02049	0.900069	437	1	0.26993
PSMD11	0.0065699	0.020491	0.900069	438	3	1.9258
GRID2IP	0.0065741	0.0205	0.900069	439	2	1.0996
C3orf20	0.006586	0.020534	0.900069	440	3	1.7598
HHIP	0.0066208	0.020608	0.900069	441	2	0.77067
THRB	0.0066408	0.020652	0.900069	442	3	1.139
SCAMP1	0.0066428	0.020655	0.900069	443	2	-1.9029
FAM209A	0.0066469	0.020665	0.900069	444	3	1.3078
EGR2	0.0066632	0.020709	0.900069	445	3	1.2789
SYPL2	0.0066722	0.020731	0.900069	446	1	-0.68932
HOXC4	0.0066938	0.020785	0.900425	447	3	1.4505
FOXE1	0.0067236	0.020865	0.901572	448	3	1.2718
SPANXN4	0.0067416	0.020912	0.901572	449	2	0.89757
FARSA	0.0067594	0.020955	0.901572	450	3	1.6313
FOXL2NB	0.006775	0.020998	0.901572	451	2	0.26147
ITGB5	0.0068521	0.021178	0.905263	452	2	0.84409
ZNF23	0.0068521	0.021178	0.905263	453	1	-0.82679
SESTD1	0.0068861	0.021259	0.906758	454	3	1.4147
C16orf90	0.0069291	0.021379	0.908188	455	1	-1.0313
AXIN1	0.0069315	0.021387	0.908188	456	3	1.068
DHRS7B	0.0070112	0.021578	0.912692	457	3	1.2516
MROH1	0.0070319	0.021629	0.912692	458	2	0.25376
ZNF648	0.0070344	0.021634	0.912692	459	3	1.1274
C2orf82	0.0070726	0.021729	0.913801	460	2	-1.1805
PCDHGA2	0.0070833	0.021755	0.913801	461	1	-3.223
TTYH1	0.0071347	0.021882	0.915832	462	2	0.65717
OVOL2	0.0071794	0.021996	0.915832	463	3	1.6115
MUC16	0.0072237	0.022093	0.915832	464	3	1.4827
Control_150	0.0072374	0.022131	0.915832	465	2	0.083491
BRD3	0.0072409	0.022138	0.915832	466	2	0.55656
PHACTR4	0.0072624	0.022189	0.915832	467	3	1.4504
SLC6A9	0.0072888	0.022246	0.915832	468	1	-2.7638
TGM5	0.0073025	0.022282	0.915832	469	2	1.2499
CCHCR1	0.007318	0.022319	0.915832	470	2	1.196
LHX4	0.0073402	0.022375	0.915832	471	2	0.13823
CLN6	0.0073748	0.022454	0.915832	472	3	1.3948
KLRF2	0.0073915	0.022493	0.915832	473	2	0.49338
ZNF34	0.0074162	0.022553	0.915832	474	2	1.3851
GJD4	0.0074185	0.02256	0.915832	475	3	1.4866
PREP	0.007436	0.022608	0.915832	476	3	1.3923
SAAL1	0.0074429	0.022625	0.915832	477	2	0.15755
GATB	0.0074732	0.022695	0.915832	478	3	1.7435
SERPINB3	0.0074786	0.022712	0.915832	479	2	-2.2116
TIMM22	0.0074942	0.022753	0.915832	480	1	-3.2249
OR6C65	0.007515	0.022801	0.915832	481	3	1.2829
LPXN	0.0075238	0.022818	0.915832	482	3	1.555
SPATA16	0.0075456	0.02287	0.915832	483	1	-0.20122
MGME1	0.0075883	0.022983	0.915832	484	2	0.32525
PLA2G12A	0.007597	0.023004	0.915832	485	1	-0.67399
MRPL30	0.0076256	0.023065	0.915832	486	3	1.2756
TMTC2	0.0076483	0.02312	0.915832	487	1	-1.3305
MYOD1	0.0076566	0.023139	0.915832	488	2	-1.6319
ZRANB1	0.0076724	0.023175	0.915832	489	3	1.5834
CMYA5	0.0076997	0.023242	0.915832	490	2	0.57006
ZNF492	0.0077305	0.023314	0.915832	491	2	1.1583
MELK	0.0077439	0.023346	0.915832	492	3	1.5351
ADAMTS1	0.007751	0.023363	0.915832	493	2	0.035776
XRCC3	0.0077517	0.023364	0.915832	494	2	-1.8316
MUC1	0.0078227	0.023525	0.917489	495	3	1.2132
MAP1LC3A	0.0078537	0.023606	0.917489	496	2	0.52397
ZNF726	0.0078633	0.023627	0.917489	497	2	0.98112
FITM1	0.0079051	0.023729	0.917489	498	2	0.58048
Control_165	0.0079544	0.023843	0.917489	499	3	1.3331
ROBO2	0.0079818	0.023905	0.917489	500	3	1.2314
ZNF560	0.0079841	0.023911	0.917489	501	3	1.1155
ANKFN1	0.0080078	0.023966	0.917489	502	2	-0.022958
SLMAP	0.0080133	0.023981	0.917489	503	2	-0.022112
CTIF	0.0080253	0.024007	0.917489	504	3	1.0296
HEBP1	0.0080276	0.024012	0.917489	505	3	1.2452
PDE7B	0.0080591	0.024079	0.917489	506	1	-0.086299
ITPRIPL1	0.0081104	0.024197	0.917489	507	1	-0.60045
HNRNPF	0.0081483	0.024299	0.917489	508	2	-2.3801
EIF2S1	0.0081618	0.024328	0.917489	509	1	-5.5238
CALY	0.0081638	0.024334	0.917489	510	3	1.2382
DCTN4	0.0081646	0.024337	0.917489	511	2	1.3321
AAK1	0.0082131	0.024457	0.917489	512	2	-0.023322
RALGDS	0.0082196	0.02447	0.917489	513	3	1.3035
SPRR1A	0.0082535	0.024548	0.917489	514	3	1.1722
HLA-DQA2	0.0082626	0.024563	0.917489	515	2	0.67543
EFCAB13	0.0082644	0.024569	0.917489	516	1	-3.4841
CRIP1	0.0082663	0.02457	0.917489	517	3	1.2538
CAPN7	0.0082757	0.024598	0.917489	518	3	1.3694
PDGFD	0.0082954	0.024644	0.917489	519	2	0.97968
STAMBP	0.0083158	0.024687	0.917489	520	2	0.37574
CIB2	0.0083173	0.024694	0.917489	521	2	1.7541
MON1B	0.0083392	0.024757	0.917489	522	3	1.4677
ICA1L	0.0083502	0.02478	0.917489	523	2	0.48846
RNF135	0.0084184	0.024936	0.919939	524	1	-3.0288
UBR2	0.0084658	0.025057	0.919939	525	3	1.5417
KCTD20	0.0084698	0.025068	0.919939	526	1	-0.022402
SCTR	0.0084762	0.025085	0.919939	527	3	1.5488
Control_184	0.0084823	0.025098	0.919939	528	2	0.44377
BCS1L	0.0085454	0.025258	0.919939	529	3	1.4931
TCP11X2	0.0085501	0.025276	0.919939	530	3	1.3633
LAT	0.0085717	0.025331	0.919939	531	3	1.514
ERVV-1	0.0085724	0.025332	0.919939	532	1	-0.93387
NIPAL4	0.0086237	0.025442	0.919939	533	2	-0.033934
ZNF484	0.0086437	0.025489	0.919939	534	3	1.2456
CCDC158	0.008675	0.025561	0.919939	535	1	-2.7292
PNMA3	0.0087264	0.025686	0.919939	536	1	-4.8163
C10orf54	0.0087549	0.025759	0.919939	537	3	1.109
LYZL2	0.0087608	0.025774	0.919939	538	3	1.6407
CWF19L1	0.0087777	0.025824	0.919939	539	1	-3.4734
PCCB	0.0087792	0.025828	0.919939	540	3	1.5511
PLAT	0.0088132	0.025908	0.919939	541	3	1.2932
HSPE1-MOB4	0.008829	0.025948	0.919939	542	1	-2.875
TAS2R19	0.0088303	0.025949	0.919939	543	3	1.0547
RAB27B	0.0088803	0.026067	0.919939	544	2	-0.10331
IZUMO4	0.0088847	0.026083	0.919939	545	2	-2.4692
UTP14A	0.0089316	0.026193	0.919939	546	2	-1.9655
SNX21	0.0089829	0.026317	0.919939	547	2	0.32728
MALRD1	0.0090319	0.02643	0.919939	548	3	1.0515
ARL2BP	0.0090342	0.026436	0.919939	549	1	0.14469
IFNA8	0.0090549	0.02649	0.919939	550	3	1.4222
ANO1	0.0090715	0.026527	0.919939	551	3	1.375
ASCL1	0.0090855	0.026554	0.919939	552	1	-0.31685
CRHBP	0.0090892	0.026562	0.919939	553	3	1.3972
EFNB1	0.0091006	0.026594	0.919939	554	2	0.98615
TGIF2	0.009112	0.026615	0.919939	555	2	0.20218
ALDH9A1	0.0091368	0.026681	0.919939	556	2	0.17759
HNRNPAB	0.0091464	0.02671	0.919939	557	2	0.33776
ZNF454	0.0091865	0.026802	0.919939	558	2	1.2188
RPA4	0.0091881	0.026804	0.919939	559	1	-0.42071
Control_63	0.0092394	0.026929	0.919939	560	3	1.2767
STX19	0.0092728	0.027007	0.919939	561	2	1.2273
POLR1B	0.0092907	0.02705	0.919939	562	2	-2.4415
FAM8A1	0.0092917	0.027054	0.919939	563	3	1.5967
AKAP10	0.0093016	0.027081	0.919939	564	2	0.68724
STYK1	0.009342	0.027166	0.919939	565	1	-0.16383
PFAS	0.0093421	0.027166	0.919939	566	2	0.54089
SPTAN1	0.0093422	0.027166	0.919939	567	3	1.1099
LMBRD2	0.0093548	0.0272	0.919939	568	3	1.5521
ASB12	0.00937	0.027238	0.919939	569	3	1.2424
NACAD	0.0093826	0.027269	0.919939	570	2	-2.1719
OR5M1	0.0093933	0.027299	0.919939	571	1	-0.049267
EMX2	0.0094174	0.027356	0.919939	572	2	-2.1143
OR10G2	0.0095164	0.027584	0.919939	573	2	0.67273
FAM195A	0.0095178	0.027588	0.919939	574	3	1.315
SPZ1	0.0095203	0.027594	0.919939	575	3	0.98865
TPD52L3	0.0095397	0.027639	0.919939	576	3	1.4972
FAM103A1	0.0095471	0.027656	0.919939	577	1	-5.0043
TTC8	0.0095748	0.027728	0.919939	578	3	1.2059
PCYT2	0.0095924	0.027762	0.919939	579	2	0.88303
CYP2C8	0.0095973	0.027772	0.919939	580	3	1.181
ERO1LB	0.0096158	0.02781	0.919939	581	2	1.1233
OR3A3	0.0096497	0.027893	0.919939	582	1	-0.59121
NIF3L1	0.0096541	0.027906	0.919939	583	3	1.3865
MAGEB1	0.0096686	0.027938	0.919939	584	2	1.4197
COIL	0.0097006	0.028007	0.919939	585	3	1.2988
CAPN13	0.009701	0.028007	0.919939	586	2	0.74576
DMRT3	0.0097157	0.028039	0.919939	587	3	1.8736
TAS2R41	0.0097275	0.028067	0.919939	588	2	0.9852
CYB5RL	0.0097292	0.02807	0.919939	589	3	1.1198
FTH1	0.0097522	0.028129	0.919939	590	1	-0.071117
IL5	0.0097629	0.028153	0.919939	591	2	1.0527
ZC3H12D	0.0098229	0.028279	0.919939	592	3	1.3779
DDX41	0.0098398	0.028318	0.919939	593	2	-0.98271
TRAPPC4	0.0098458	0.028331	0.919939	594	2	1.6188
DNAJC22	0.0098548	0.028351	0.919939	595	1	-3.1086
DUOX2	0.0098576	0.028357	0.919939	596	2	-2.1971
CMTM2	0.00987	0.028384	0.919939	597	3	1.5648
LOC158434	0.0098814	0.02841	0.919939	598	2	-0.20761
PAQR6	0.0099349	0.028533	0.921789	599	2	-2.2599
NRAS	0.0099573	0.02859	0.921789	600	2	0.71922
2024-09-06	0.0099647	0.02861	0.921789	601	3	1.6132
ARFGEF1	0.010009	0.02872	0.92381	602	2	-2.996
HDAC1	0.010048	0.028809	0.923921	603	2	0.34012
RASL11A	0.01006	0.028832	0.923921	604	3	1.0677
P2RY14	0.010086	0.02889	0.923921	605	3	1.1277
SMCR8	0.010096	0.028914	0.923921	606	2	1.0447
GPBP1L1	0.010138	0.029012	0.92532	607	2	0.6364
PKD1L3	0.010162	0.029056	0.92532	608	2	0.45361
MAP1S	0.010182	0.029101	0.92532	609	3	1.2074
NEMF	0.010205	0.029154	0.925403	610	2	-2.437
TBPL1	0.01023	0.02922	0.925403	611	3	1.0612
SLC30A2	0.010246	0.029256	0.925403	612	3	1.5372
DDHD2	0.010265	0.029295	0.925403	613	2	0.97975
Control_172	0.010316	0.029407	0.927412	614	1	-0.68326
GREB1	0.010367	0.029527	0.928085	615	2	-0.1696
ARHGAP18	0.010371	0.029534	0.928085	616	2	1.3873
SDHB	0.010387	0.029572	0.928085	617	3	1.2689
AIFM1	0.010419	0.029653	0.928437	618	1	-2.8285
TLX1	0.010438	0.029697	0.928437	619	3	1.6825
PGP	0.01047	0.029772	0.928437	620	2	0.31567
TFB1M	0.010471	0.029775	0.928437	621	3	1.2459
HIST1H1D	0.010502	0.029835	0.928546	622	3	1.8749
FUT7	0.010521	0.029881	0.928546	623	3	1.1048
SSBP3	0.010572	0.030003	0.928546	624	1	-2.8285
UACA	0.010575	0.030011	0.928546	625	2	0.84467
HNRNPR	0.010624	0.030124	0.928546	626	2	-1.5669
IFT27	0.010629	0.030143	0.928546	627	3	1.1829
PPP1R9A	0.010675	0.030251	0.928546	628	2	0.36356
XXYLT1	0.01068	0.030268	0.928546	629	2	0.60549
FAM53C	0.01077	0.030482	0.928546	630	3	1.4779
ANKHD1	0.010777	0.030502	0.928546	631	2	0.25651
PDE9A	0.010828	0.030617	0.928546	632	2	1.1969
NTF4	0.01088	0.030745	0.928546	633	2	0.26812
AVPR1B	0.01089	0.030769	0.928546	634	2	0.76603
FRMPD2	0.010903	0.030791	0.928546	635	3	1.0602
NUDT17	0.01092	0.030832	0.928546	636	3	1.3728
OBSL1	0.010928	0.030845	0.928546	637	2	1.1276
MANEAL	0.010931	0.030853	0.928546	638	1	-0.68343
SLX4IP	0.010942	0.030881	0.928546	639	3	1.1168
FAM174A	0.010982	0.030977	0.928546	640	1	-3.0253
DEFB124	0.010993	0.031	0.928546	641	3	1.2231
RPL7	0.011021	0.031083	0.928546	642	2	-0.39892
C15orf59	0.011033	0.031109	0.928546	643	1	0.23001
NUBPL	0.011065	0.03119	0.928546	644	2	-2.4448
SLC16A3	0.011083	0.031233	0.928546	645	3	1.0702
ZNF22	0.011085	0.031236	0.928546	646	1	-3.1293
CCNT1	0.011109	0.031294	0.928546	647	2	-1.753
ZNF41	0.011136	0.031358	0.928546	648	2	0.10144
IGF2BP1	0.011153	0.031395	0.928546	649	2	-1.736
PRDX3	0.011159	0.031411	0.928546	650	3	1.5305
TAF1A	0.011172	0.031438	0.928546	651	2	1.0825
IFITM1	0.011178	0.03145	0.928546	652	2	0.46136
HIST1H3A	0.011187	0.031473	0.928546	653	1	-0.54943
UFSP2	0.01121	0.031533	0.928546	654	3	1.2212
PIH1D1	0.011238	0.031595	0.928546	655	2	0.043528
PLCZ1	0.011259	0.031637	0.928546	656	3	1.1121
ITGBL1	0.01129	0.03171	0.928546	657	2	0.30263
SLC16A2	0.011299	0.031731	0.928546	658	3	1.1251
MYBBP1A	0.01131	0.031757	0.928546	659	3	1.4287
HNRNPCL4	0.011341	0.031833	0.928546	660	2	-1.1042
ZNF721	0.011353	0.03186	0.928546	661	3	1.2574
PIGV	0.011364	0.031889	0.928546	662	3	1.4045
SESN1	0.011374	0.031909	0.928546	663	2	1.0805
ICMT	0.011387	0.031939	0.928546	664	2	0.95282
RPL24	0.011392	0.031947	0.928546	665	1	-3.5435
MRC2	0.011399	0.031962	0.928546	666	2	-2.4224
EDN2	0.011443	0.032072	0.928546	667	3	0.91883
CHRNA1	0.011488	0.032165	0.928546	668	3	1.6089
TMEM241	0.011494	0.032178	0.928546	669	1	-4.0657
EBF2	0.011546	0.03231	0.928546	670	1	-2.8446
PTPRZ1	0.011546	0.032311	0.928546	671	2	0.18279
SNX1	0.011552	0.032324	0.928546	672	3	1.6781
GPR87	0.011578	0.032381	0.928546	673	2	1.2793
CEP63	0.011579	0.032387	0.928546	674	3	1.268
LCA5L	0.011589	0.032412	0.928546	675	3	1.2154
PRPF38A	0.011597	0.032436	0.928546	676	1	-4.7209
SYCE2	0.011616	0.032475	0.928546	677	2	0.41134
KRTAP9-6	0.011648	0.032538	0.928546	678	1	-0.2073
SPAG17	0.011668	0.032577	0.928546	679	2	-1.9083
OGT	0.011699	0.032652	0.928546	680	1	-5.6212
LATS2	0.011717	0.032688	0.928546	681	3	1.1232
GADD45G	0.01175	0.03278	0.928546	682	1	-0.55243
PINLYP	0.011791	0.03288	0.928546	683	3	1.008
SPRY4	0.011802	0.032905	0.928546	684	1	-0.26086
CYP2U1	0.011803	0.032908	0.928546	685	2	1.2424
HIST1H3H	0.011841	0.033001	0.928546	686	2	-1.9235
HIST1H1E	0.011891	0.033112	0.928546	687	3	1.2412
PRAMEF1	0.011902	0.033142	0.928546	688	3	1.2652
NCAPD2	0.011904	0.033146	0.928546	689	1	-5.9073
SLC13A2	0.011926	0.033193	0.928546	690	2	1.0465
RNF4	0.011955	0.033262	0.928546	691	1	-2.3025
LRRC3	0.011973	0.033304	0.928546	692	3	1.1631
ATP5L	0.011978	0.033314	0.928546	693	2	1.2494
TMPRSS7	0.011997	0.033364	0.928546	694	2	0.58621
EPB41L4B	0.012024	0.033427	0.928546	695	3	1.0695
SDF2L1	0.012045	0.033471	0.928546	696	3	1.2289
TPPP2	0.012092	0.033571	0.928546	697	3	1.3813
G6PC3	0.012109	0.033615	0.928546	698	1	0.071027
C9orf62	0.01214	0.033692	0.928546	699	3	1.0627
TAGAP	0.01216	0.033745	0.928546	700	2	-0.26633
MRPS11	0.012203	0.033842	0.928546	701	3	1.2964
TMA7	0.012211	0.033864	0.928546	702	1	-0.1078
STAR	0.012239	0.033935	0.928546	703	3	1.1063
SLC52A3	0.012245	0.033953	0.928546	704	3	0.99335
CISD3	0.012259	0.033984	0.928546	705	2	0.83689
KRT10	0.012262	0.033993	0.928546	706	1	0.2026
ALS2	0.012269	0.034009	0.928546	707	3	1.2506
HNRNPUL1	0.012291	0.034056	0.928546	708	2	1.2244
FBLN5	0.012313	0.034111	0.928546	709	1	-0.14721
MICALCL	0.012324	0.03414	0.928546	710	2	1.2252
TBCCD1	0.012353	0.034212	0.928546	711	3	1.2502
PSMD6	0.012365	0.03424	0.928546	712	1	-3.3439
TOMM70A	0.012465	0.034477	0.928546	713	3	1.2363
ZFP36L1	0.012502	0.034556	0.928546	714	3	1.5043
GPATCH11	0.012518	0.034587	0.928546	715	3	0.74066
OSER1	0.012532	0.034618	0.928546	716	3	1.303
ZNF20	0.012536	0.034627	0.928546	717	3	1.3731
IRX1	0.012563	0.034685	0.928546	718	2	0.24518
DEPDC1	0.012569	0.034704	0.928546	719	2	0.4076
RGL4	0.012569	0.034705	0.928546	720	2	-2.5421
EMILIN2	0.012582	0.034737	0.928546	721	3	1.3322
ARHGAP30	0.012606	0.034781	0.928546	722	3	1.4293
HSD17B14	0.01262	0.034811	0.928546	723	1	-0.20387
RPL26L1	0.012646	0.034866	0.928546	724	3	1.3663
SLC23A3	0.012669	0.034909	0.928546	725	3	1.5137
TONSL	0.012672	0.034913	0.928546	726	1	-2.9443
ZNF281	0.012707	0.034991	0.928546	727	3	1.0219
CCAR1	0.012723	0.035024	0.928546	728	1	-2.2575
SLC10A2	0.012729	0.035039	0.928546	729	3	1.0822
PLEKHA6	0.012729	0.035041	0.928546	730	2	0.56517
ABHD13	0.012736	0.035053	0.928546	731	2	0.39981
CRISPLD1	0.012774	0.035147	0.928969	732	2	-2.7198
NLN	0.012809	0.035217	0.928969	733	3	1.6213
SDK2	0.012825	0.035259	0.928969	734	1	-2.4135
TXN2	0.01284	0.035296	0.928969	735	3	1.1272
TOMM20L	0.012865	0.035352	0.928969	736	3	1.1856
ATP6V1D	0.012876	0.03538	0.928969	737	1	-2.3737
GSTP1	0.012886	0.035405	0.928969	738	3	1.1249
NETO2	0.012908	0.035456	0.929027	739	3	1.1097
C10orf113	0.012927	0.035503	0.929027	740	2	-2.5137
ZNF148	0.012979	0.035618	0.9295	741	2	-2.8642
HNRNPM	0.012986	0.035639	0.9295	742	3	1.3238
HS6ST3	0.012998	0.035665	0.9295	743	2	1.3118
ENTPD7	0.01303	0.035738	0.930141	744	1	-5.8943
TSPYL1	0.013081	0.035861	0.930511	745	3	0.57859
KIAA1210	0.013086	0.035873	0.930511	746	3	1.3613
Control_1	0.013132	0.035975	0.930511	747	1	0.038521
IL36A	0.013133	0.035978	0.930511	748	2	1.137
CRISP2	0.013155	0.036033	0.930511	749	3	1.1876
PANK1	0.013168	0.03606	0.930511	750	3	1.4337
MPHOSPH10	0.013228	0.036209	0.930511	751	2	-1.3216
TCTN3	0.013234	0.036221	0.930511	752	1	-3.0038
TNFAIP3	0.013285	0.036339	0.930511	753	3	0.97043
RXFP2	0.013337	0.036467	0.930511	754	2	0.48254
GUK1	0.013351	0.036507	0.930511	755	2	-0.9574
CYP2D6	0.013365	0.036528	0.930511	756	2	0.53484
POLR3GL	0.013427	0.036673	0.930511	757	3	1.1138
ESPNL	0.013439	0.036704	0.930511	758	1	0.42172
DYRK3	0.01349	0.036817	0.930511	759	1	-3.1836
SCPEP1	0.013493	0.036823	0.930511	760	3	1.2153
ATP5L2	0.0135	0.03684	0.930511	761	3	1.5983
DR1	0.013523	0.03689	0.930511	762	2	0.99037
CYFIP1	0.013541	0.036943	0.930511	763	2	0.28425
STMN1	0.013561	0.036984	0.930511	764	3	1.071
SUB1	0.013587	0.037052	0.930511	765	3	1.3795
FAHD1	0.013592	0.037067	0.930511	766	2	-0.22878
TTC3	0.013609	0.037103	0.930511	767	3	0.94887
ASIC3	0.013619	0.037127	0.930511	768	2	1.2393
ZNF649	0.013626	0.037141	0.930511	769	2	0.85538
PID1	0.013643	0.037178	0.930511	770	2	1.0728
TAS2R14	0.013688	0.037296	0.930511	771	2	1.1555
ANKRD18B	0.013694	0.03731	0.930511	772	1	-3.4177
PRELP	0.013702	0.03733	0.930511	773	2	-2.6485
NISCH	0.013746	0.037412	0.930511	774	2	0.79447
GNPDA1	0.013755	0.037436	0.930511	775	3	1.3161
GABRB3	0.013767	0.037464	0.930511	776	3	0.93675
POTEI	0.013785	0.0375	0.930511	777	2	-1.132
EHD4	0.013787	0.037504	0.930511	778	3	0.96874
POLR2J3	0.013797	0.037529	0.930511	779	2	-1.8182
OR51A4	0.013813	0.037571	0.930511	780	3	1.1764
NPIPA3	0.013834	0.037613	0.930511	781	2	-1.0643
PLCG2	0.013848	0.037646	0.930511	782	2	0.68403
CDA	0.013848	0.037647	0.930511	783	1	-0.57978
BLVRB	0.013861	0.037679	0.930511	784	3	1.1086
TULP3	0.013899	0.037764	0.930511	785	1	0.10699
PMCH	0.01391	0.037794	0.930511	786	2	0.033876
SERP2	0.013917	0.037818	0.930511	787	2	0.30183
RAD50	0.01395	0.037903	0.930511	788	1	-5.7233
CYP27A1	0.013956	0.037918	0.930511	789	3	1.1543
ATP4B	0.013973	0.037962	0.930511	790	2	-2.0765
DDX49	0.014001	0.038032	0.931037	791	1	-4.0289
ARG2	0.014052	0.038148	0.932493	792	1	0.017325
C12orf56	0.014103	0.038278	0.932493	793	1	0.063549
CPEB2	0.014103	0.038278	0.932493	794	3	0.9562
ZNF382	0.014107	0.038284	0.932493	795	3	1.3584
CDC45	0.014148	0.03839	0.933668	796	2	1.1496
RUSC1	0.014162	0.038429	0.933668	797	3	1.3468
RRP9	0.014206	0.038529	0.93493	798	1	-4.9772
RPS15	0.014257	0.038651	0.936709	799	1	-3.2689
NUDT18	0.014303	0.038751	0.937016	800	2	0.27896
AARS	0.014308	0.03876	0.937016	801	1	-3.2172
CEP131	0.014359	0.038871	0.937544	802	2	-0.061583
TRIM49D2	0.01441	0.038998	0.937544	803	1	-5.6226
EVPLL	0.014428	0.039039	0.937544	804	3	1.0632
LYAR	0.014441	0.039074	0.937544	805	3	1.2387
COL12A1	0.014461	0.039123	0.937544	806	3	1.2201
FAM69A	0.014491	0.039202	0.937544	807	3	0.96901
CBLN4	0.014512	0.039259	0.937544	808	1	-3.0366
LMLN	0.01453	0.0393	0.937544	809	2	-2.0388
MRPL16	0.014558	0.039367	0.937544	810	2	1.1122
GRID1	0.014563	0.039377	0.937544	811	1	-4.669
ACTN1	0.014566	0.039381	0.937544	812	3	1.008
GTF3C5	0.014588	0.039428	0.937544	813	3	1.1559
GCAT	0.014614	0.039478	0.937544	814	2	-2.3003
ZNF189	0.014649	0.039562	0.937544	815	3	0.99823
FSIP1	0.014665	0.039603	0.937544	816	1	-0.68115
CADM4	0.014716	0.039731	0.937544	817	2	0.42509
ICE2	0.01472	0.039737	0.937544	818	3	1.4581
HNRNPH2	0.014722	0.039738	0.937544	819	2	0.91862
RPS4X	0.014736	0.039771	0.937544	820	2	0.96997
OSCP1	0.014744	0.03979	0.937544	821	2	0.77311
INAFM2	0.014768	0.039833	0.937544	822	3	1.2814
DPPA4	0.014774	0.039847	0.937544	823	3	1.1478
ACTRT2	0.014819	0.039949	0.937919	824	2	-3.0493
GALT	0.01487	0.040063	0.937919	825	2	0.14074
SF3B3	0.014896	0.040128	0.937919	826	3	1.6357
TRIM9	0.014901	0.040139	0.937919	827	3	1.4723
PI4KB	0.014921	0.040179	0.937919	828	1	-5.4898
GRB7	0.014933	0.040205	0.937919	829	3	1.0795
RAB17	0.014959	0.040268	0.937919	830	3	1.1298
TEX101	0.014972	0.0403	0.937919	831	2	0.86812
NLGN4X	0.015017	0.0404	0.937919	832	2	0.060308
RGS20	0.015029	0.040426	0.937919	833	3	1.5205
TTC29	0.015074	0.040534	0.937919	834	1	-0.10303
Control_231	0.015125	0.040652	0.937919	835	2	0.72661
COX11	0.01513	0.040664	0.937919	836	3	1.36
RABL2A	0.015176	0.040752	0.937919	837	3	1.1289
VIT	0.015227	0.040876	0.937919	838	1	-3.8965
SPANXN5	0.015249	0.040918	0.937919	839	2	-2.6671
N4BP3	0.015269	0.040964	0.937919	840	3	0.96247
DHCR7	0.015273	0.040975	0.937919	841	3	1.2649
DIMT1	0.015278	0.040988	0.937919	842	2	-2.9005
TAPBP	0.015325	0.041092	0.937919	843	3	1.0983
PAX4	0.015328	0.041096	0.937919	844	3	1.2456
FER	0.015346	0.041133	0.937919	845	3	1.0811
BCL2L15	0.015358	0.041161	0.937919	846	2	0.068192
OR5J2	0.015429	0.041322	0.937919	847	3	1.052
PCBP4	0.015431	0.041326	0.937919	848	3	0.97054
C20orf141	0.015453	0.041377	0.937919	849	2	1.3976
PCDH12	0.015482	0.041451	0.937919	850	1	-0.37663
OR4C3	0.015519	0.04153	0.937919	851	2	0.49775
KAZN	0.01553	0.041567	0.937919	852	3	1.0611
WDR88	0.015533	0.041577	0.937919	853	3	0.87093
KIF22	0.015585	0.041689	0.937919	854	3	0.92832
EPC2	0.015614	0.041757	0.937919	855	3	1.0873
MUM1	0.015631	0.041792	0.937919	856	3	1.5851
Control_117	0.015636	0.041805	0.937919	857	1	-0.49759
TMEM14C	0.015651	0.041838	0.937919	858	3	1.4536
PTPRH	0.015673	0.041887	0.937919	859	2	1.032
LRP11	0.015674	0.041888	0.937919	860	3	1.3277
VPS13A	0.015687	0.041919	0.937919	861	2	0.018044
RASSF9	0.015695	0.041939	0.937919	862	2	-2.2848
GNS	0.015712	0.041976	0.937919	863	3	1.2812
PHTF1	0.015717	0.041988	0.937919	864	2	0.97659
G6PC	0.01573	0.042025	0.937919	865	3	1.0082
FAM109B	0.015738	0.042041	0.937919	866	1	-5.7854
BTG2	0.015739	0.042042	0.937919	867	3	1.1338
LEMD2	0.015739	0.042043	0.937919	868	2	-1.4779
ZNF808	0.015789	0.042159	0.937966	869	1	-0.85376
CYP2A13	0.015806	0.042205	0.937966	870	2	0.83797
CLMP	0.015815	0.042227	0.937966	871	3	0.89539
ZNF365	0.01582	0.042238	0.937966	872	3	1.3826
H1FX	0.015887	0.042389	0.939274	873	3	1.2821
PPP5C	0.015891	0.042394	0.939274	874	2	-2.922
JAGN1	0.015942	0.042515	0.939756	875	3	0.92456
PELI3	0.015969	0.042576	0.939756	876	2	0.57201
FPGS	0.015993	0.04263	0.939756	877	2	0.38548
Control_157	0.016031	0.042724	0.939756	878	3	1.4015
AMBRA1	0.016044	0.042756	0.939756	879	2	0.20242
TFAP2A	0.016067	0.042806	0.939756	880	3	0.92272
CST5	0.01608	0.042833	0.939756	881	2	0.75922
IFI16	0.016095	0.042872	0.939756	882	1	-0.65276
CST11	0.016104	0.042889	0.939756	883	3	1.094
GRN	0.016197	0.043098	0.939756	884	1	-2.7966
C4orf27	0.016203	0.043109	0.939756	885	3	1.0504
LEPROT	0.016207	0.043125	0.939756	886	2	0.94288
SLC45A1	0.016238	0.043197	0.939756	887	3	1.1124
ANKRD34A	0.016248	0.043221	0.939756	888	1	-0.28723
BZW1	0.016299	0.043356	0.939756	889	2	-0.020402
TTLL1	0.016337	0.043442	0.939756	890	3	1.3061
NAPG	0.016349	0.043469	0.939756	891	2	-1.4511
NR1I2	0.01635	0.04347	0.939756	892	2	0.81514
ARID3A	0.016394	0.043565	0.939756	893	2	0.37432
RPS13	0.016401	0.043582	0.939756	894	2	0.87063
COPG1	0.016417	0.043622	0.939756	895	3	1.4729
AMPH	0.016443	0.043684	0.939756	896	3	1.2036
MYSM1	0.016444	0.043685	0.939756	897	3	1.4862
C1orf43	0.016452	0.043701	0.939756	898	1	-0.15071
FAM134B	0.016484	0.043779	0.939756	899	3	0.85625
PNPLA7	0.016485	0.043783	0.939756	900	2	0.62825
WFDC9	0.0165	0.043826	0.939756	901	2	0.45273
EFNB3	0.016503	0.043831	0.939756	902	2	-2.6016
ATP1A3	0.016507	0.043837	0.939756	903	2	0.25314
TRIM49B	0.016522	0.043872	0.939756	904	2	0.56242
NPDC1	0.016554	0.04394	0.940162	905	1	-1.8536
ST5	0.016605	0.044059	0.940698	906	1	-0.7052
CPNE2	0.016606	0.044062	0.940698	907	3	1.1288
GFPT1	0.016656	0.044171	0.941373	908	2	-2.2356
DDX55	0.016662	0.044191	0.941373	909	2	-1.9863
TIMP4	0.016707	0.044294	0.942159	910	1	-4.2864
ARNT2	0.016732	0.044345	0.942159	911	3	0.93964
KRTAP23-1	0.016758	0.044417	0.942159	912	2	-0.14542
CRYGD	0.016809	0.044534	0.942159	913	2	1.043
OPRL1	0.016816	0.044548	0.942159	914	3	1.1055
SH3D19	0.016838	0.044597	0.942159	915	3	1.0546
MYBPC3	0.016856	0.044634	0.942159	916	3	0.89104
UPRT	0.016864	0.044656	0.942159	917	2	0.81289
ADAM23	0.0169	0.044751	0.942159	918	3	1.078
MAEL	0.016911	0.044777	0.942159	919	1	-0.66709
IMPAD1	0.016962	0.044893	0.942159	920	2	0.027388
MRPL52	0.016978	0.044931	0.942159	921	3	1.0051
SYVN1	0.016993	0.044972	0.942159	922	2	0.75343
BPIFB2	0.017	0.04499	0.942159	923	3	1.223
WDR83OS	0.017001	0.044991	0.942159	924	2	0.70593
IL20RB	0.017013	0.045025	0.942159	925	2	0.22425
OR10T2	0.017077	0.045171	0.942159	926	2	0.67496
LRRC8C	0.017115	0.045256	0.942159	927	1	-1.1184
ERRFI1	0.017131	0.045287	0.942159	928	2	0.97775
YPEL3	0.017166	0.045362	0.942159	929	2	-1.9366
PARP2	0.017254	0.045562	0.942159	930	2	0.21506
USP46	0.017256	0.045569	0.942159	931	3	1.0693
TRABD2A	0.017268	0.0456	0.942159	932	1	0.017073
PITPNM2	0.0173	0.045672	0.942159	933	2	0.47646
TMEM222	0.017319	0.045717	0.942159	934	3	0.71384
CIB3	0.017346	0.04579	0.942159	935	2	0.68645
L2HGDH	0.017357	0.045814	0.942159	936	3	1.2385
PP2D1	0.017362	0.045826	0.942159	937	2	1.0323
CDK5RAP3	0.01737	0.04585	0.942159	938	3	1.495
OR6N2	0.01741	0.045945	0.942159	939	3	1.2305
PAPSS1	0.017417	0.04596	0.942159	940	3	1.0471
ZNF407	0.017421	0.045968	0.942159	941	1	0.044355
MYADM	0.017421	0.045968	0.942159	942	3	1.188
PRMT8	0.017472	0.046075	0.942159	943	1	-1.5509
ARHGEF3	0.017501	0.046139	0.942159	944	2	0.82506
ASZ1	0.017523	0.046194	0.942159	945	3	0.90259
PLEKHN1	0.017523	0.046195	0.942159	946	1	-0.87677
KIAA0100	0.017563	0.046284	0.942159	947	2	1.1203
LCN1	0.017571	0.046298	0.942159	948	2	-1.4847
C17orf105	0.017574	0.046304	0.942159	949	1	-0.12306
C17orf59	0.017579	0.046316	0.942159	950	3	1.1741
MACC1	0.017591	0.046346	0.942159	951	3	1.0186
RASSF1	0.01761	0.046387	0.942159	952	2	1.3439
KLC1	0.017632	0.046439	0.942159	953	3	1.1573
ANO3	0.017664	0.046518	0.942159	954	3	1.3016
POLG	0.017676	0.046547	0.942159	955	3	1.2412
CREB3L2	0.017715	0.04664	0.942159	956	3	1.1214
EFHC1	0.017727	0.046668	0.942159	957	1	-0.11449
ZNF684	0.017765	0.046747	0.942159	958	2	0.22851
SULT6B1	0.01777	0.046759	0.942159	959	3	1.0033
SPINK8	0.017778	0.046781	0.942159	960	1	-0.016032
ITPKA	0.017781	0.046793	0.942159	961	2	0.13519
DFNB59	0.017789	0.046816	0.942159	962	2	1.135
CUL4B	0.017814	0.04688	0.942159	963	3	0.83504
PCDHA7	0.017829	0.046912	0.942159	964	1	-6.5982
NLRP2	0.017849	0.046952	0.942159	965	3	0.90082
SMCO3	0.01788	0.047018	0.942205	966	1	-0.49617
ZKSCAN2	0.017948	0.047176	0.942205	967	3	1.1398
IFT81	0.017952	0.047183	0.942205	968	3	0.99782
CEP135	0.017982	0.047259	0.942205	969	1	-3.3289
TOM1	0.017984	0.047266	0.942205	970	3	0.79937
FANCC	0.01799	0.047279	0.942205	971	3	1.0616
TNK1	0.018031	0.047363	0.942205	972	2	-2.2112
PCDH1	0.018033	0.047368	0.942205	973	1	0.346
KRTAP13-1	0.018044	0.047392	0.942205	974	3	1.1102
PALLD	0.018134	0.047584	0.94417	975	2	-2.4401
CENPB	0.018136	0.047589	0.94417	976	3	1.0051
RTF1	0.018185	0.0477	0.945413	977	1	-4.7592
VNN2	0.018228	0.047796	0.945838	978	2	0.070221
ACTL6B	0.018236	0.047819	0.945838	979	2	-3.1317
ERP27	0.018338	0.04805	0.948396	980	2	-0.73974
CBX3	0.018339	0.04805	0.948396	981	2	-2.2343
DEGS2	0.018378	0.048137	0.948396	982	2	0.61249
CCDC82	0.018389	0.048167	0.948396	983	1	-1.8201
AKT2	0.018411	0.048215	0.948396	984	3	0.90008
WSB1	0.01844	0.048287	0.948396	985	1	-3.4163
TCEANC2	0.018449	0.048312	0.948396	986	3	1.2179
LOXHD1	0.018489	0.048399	0.948396	987	2	-2.5678
TIMM13	0.018496	0.048415	0.948396	988	3	1.2997
PHOX2A	0.018513	0.048458	0.948396	989	2	-1.9758
CHRNE	0.018542	0.048517	0.948396	990	2	-2.6691
IL32	0.018563	0.048567	0.948396	991	3	1.1098
IL17D	0.018581	0.048604	0.948396	992	2	-1.7635
ASAH1	0.018593	0.048634	0.948396	993	1	-3.7501
GRHL2	0.018644	0.048741	0.94849	994	1	-3.1107
RUVBL2	0.018695	0.048854	0.94849	995	1	-5.0485
TP53I13	0.018704	0.048875	0.94849	996	2	0.69083
GP9	0.018707	0.048879	0.94849	997	3	1.1156
NKAIN4	0.018712	0.04889	0.94849	998	2	1.2118
FUK	0.018746	0.048973	0.94849	999	2	0.37085
CSPP1	0.018751	0.048982	0.94849	1000	3	1.0159
TMEM262	0.018797	0.049085	0.949079	1001	1	-1.716
ZCCHC24	0.018818	0.04914	0.949079	1002	3	1.0255
EPG5	0.018847	0.049209	0.949079	1003	2	-0.86265
LOXL3	0.018888	0.049296	0.949079	1004	3	1.4698
TPT1	0.018898	0.049317	0.949079	1005	2	-1.1662
HLA-DQB1	0.018932	0.049404	0.949079	1006	3	1.3606
RSPH10B2	0.018949	0.049452	0.949079	1007	2	-2.7414
NEK2	0.018964	0.049496	0.949079	1008	3	0.91046
VPS4B	0.018969	0.049504	0.949079	1009	3	1.2019
VPS13C	0.018991	0.049565	0.949079	1010	3	0.96049
DNAH5	0.019019	0.04962	0.949079	1011	3	0.8507
PRRC1	0.019023	0.04963	0.949079	1012	3	1.0057
C20orf85	0.019041	0.049671	0.949079	1013	2	0.51861
LIMS2	0.019057	0.049708	0.949079	1014	2	1.1528
GDF10	0.019102	0.049811	0.949079	1015	2	-3.0486
GTF2B	0.019111	0.049831	0.949079	1016	3	1.149
FGF3	0.019146	0.049909	0.949079	1017	2	0.65395
LZTFL1	0.019153	0.049929	0.949079	1018	1	-2.2848
IKBKG	0.01917	0.049971	0.949079	1019	3	1.5316
SH3GLB2	0.019204	0.050039	0.949079	1020	3	0.95057
LCORL	0.019216	0.050073	0.949079	1021	3	1.1332
NTN1	0.01923	0.050104	0.949079	1022	3	1.1668
DDX46	0.019255	0.050158	0.949079	1023	2	-2.089
PMFBP1	0.01927	0.050189	0.949079	1024	3	1.0327
TAS2R7	0.019378	0.050446	0.949213	1025	3	0.85339
KCNH8	0.01938	0.050451	0.949213	1026	2	0.1253
GPHA2	0.019408	0.050527	0.949213	1027	1	-3.3568
PLAC9	0.01941	0.050534	0.949213	1028	3	1.0537
RBM15	0.019478	0.050689	0.949213	1029	2	0.38575
TOP3B	0.019509	0.050765	0.949213	1030	1	-0.10921
DEFB128	0.019539	0.050836	0.949213	1031	3	0.955
ZBED9	0.019555	0.050878	0.949213	1032	3	0.82497
MRFAP1L1	0.01956	0.050889	0.949213	1033	1	-5.9175
DLGAP5	0.019584	0.050939	0.949213	1034	2	0.78326
TYR	0.019611	0.050993	0.949213	1035	1	-2.8848
MDP1	0.019652	0.051082	0.949213	1036	3	1.1466
ZFY	0.019657	0.051087	0.949213	1037	3	0.86797
ANKS6	0.019665	0.051101	0.949213	1038	2	1.1898
GBAS	0.019674	0.051118	0.949213	1039	2	0.63886
KCNC4	0.019677	0.051126	0.949213	1040	3	1.0288
ACOX2	0.019709	0.051203	0.949213	1041	3	0.8136
RSPO4	0.019713	0.05121	0.949213	1042	1	-5.7242
WBP1L	0.019764	0.051315	0.949213	1043	2	-0.053934
CYP27C1	0.019778	0.05135	0.949213	1044	3	1.0206
ATF2	0.01978	0.051353	0.949213	1045	3	1.552
GPSM3	0.019815	0.051433	0.949213	1046	1	-6.4535
NR2E3	0.019827	0.051459	0.949213	1047	3	0.8379
Control_70	0.019866	0.051553	0.949213	1048	2	0.54348
PLA2G2F	0.019872	0.051571	0.949213	1049	3	1.0584
KCNS3	0.019916	0.051668	0.949213	1050	1	-3.5896
TUBG1	0.019952	0.051762	0.949213	1051	2	0.97479
IMPG1	0.019967	0.051805	0.949213	1052	3	0.77476
PAPD4	0.020002	0.051877	0.949213	1053	2	-2.1619
GNA12	0.02001	0.051891	0.949213	1054	2	-2.4805
WDR48	0.020018	0.051911	0.949213	1055	2	0.83162
POSTN	0.020023	0.051924	0.949213	1056	3	0.87446
MBOAT1	0.020069	0.052036	0.949213	1057	3	1.0499
UGCG	0.020081	0.052057	0.949213	1058	3	1.1311
THAP7	0.02012	0.052144	0.949213	1059	1	-3.0783
NAT16	0.02013	0.052167	0.949213	1060	3	1.0701
PCDHGA10	0.020134	0.052179	0.949213	1061	2	0.5085
LRRC59	0.020171	0.052258	0.949213	1062	1	-2.6715
GNGT2	0.020208	0.052346	0.949213	1063	2	-2.3105
IGF2BP3	0.020222	0.052381	0.949213	1064	2	-0.26305
SLC1A2	0.020272	0.052501	0.949213	1065	2	0.47158
ENDOU	0.020323	0.05261	0.949213	1066	1	-3.4718
NRBF2	0.020332	0.05263	0.949213	1067	2	1.243
ZNF705D	0.02034	0.052654	0.949213	1068	3	0.99936
KIAA0430	0.02044	0.052881	0.949213	1069	3	1.3777
MRPS21	0.020444	0.05289	0.949213	1070	3	1.0374
2024-09-02	0.020448	0.052898	0.949213	1071	3	1.3501
ZNF493	0.020476	0.052961	0.949213	1072	1	-1.8291
RBMY1A1	0.020506	0.053019	0.949213	1073	3	0.83349
DDO	0.020556	0.053136	0.949213	1074	3	0.94706
DBH	0.020565	0.053155	0.949213	1075	2	0.42325
ZNF655	0.020602	0.053248	0.949213	1076	3	1.1028
CMPK1	0.020614	0.053272	0.949213	1077	3	1.3119
CHPF2	0.020628	0.053303	0.949213	1078	1	-0.75394
STIM2	0.020644	0.053325	0.949213	1079	3	1.0548
ARID2	0.020665	0.05337	0.949213	1080	3	1.3686
E2F8	0.020679	0.053408	0.949213	1081	1	-0.90987
PABPC1L2A	0.020699	0.053447	0.949213	1082	2	0.57954
PNOC	0.02073	0.053512	0.949213	1083	2	-0.79838
PCDHA9	0.02074	0.053535	0.949213	1084	2	1.1324
IRS2	0.020757	0.053577	0.949213	1085	2	-0.50327
TMEM42	0.020769	0.053604	0.949213	1086	3	0.91681
MOXD1	0.020781	0.053629	0.949213	1087	2	0.33886
FGF4	0.020782	0.053633	0.949213	1088	2	1.5017
ESR1	0.020791	0.053649	0.949213	1089	2	-1.449
PTCHD2	0.020832	0.053747	0.949213	1090	1	-0.64086
VPS13D	0.020849	0.05379	0.949213	1091	2	0.040607
ACSM5	0.020883	0.053866	0.949213	1092	2	-2.2972
ERVFRD-1	0.020883	0.053866	0.949213	1093	2	-1.6801
Control_131	0.020908	0.053915	0.949213	1094	3	0.89717
SORCS2	0.020934	0.053975	0.949213	1095	2	-1.468
PABPC1L2B	0.020984	0.054088	0.949213	1096	2	0.65311
CSN2	0.021035	0.054203	0.949213	1097	1	-0.53205
WRAP53	0.021051	0.054241	0.949213	1098	2	0.92246
PRAME	0.021086	0.054314	0.949213	1099	1	-3.579
ACBD3	0.02111	0.054372	0.949213	1100	2	-1.79
MET	0.021144	0.054447	0.949213	1101	2	0.22506
PSG4	0.021188	0.054554	0.949213	1102	1	-1.3896
SPRED1	0.021204	0.05459	0.949213	1103	3	1.2625
TXNDC17	0.021225	0.05463	0.949213	1104	3	1.0002
LDLRAP1	0.021238	0.054657	0.949213	1105	3	1.1566
PARVG	0.021245	0.054674	0.949213	1106	2	-2.3423
PHLDA2	0.021272	0.054733	0.949213	1107	3	0.90677
ERCC6	0.021289	0.054774	0.949213	1108	1	0.32836
PLSCR2	0.02134	0.054885	0.949213	1109	2	0.29625
MRS2	0.021348	0.054908	0.949213	1110	3	1.2349
ITIH2	0.021355	0.054923	0.949213	1111	2	1.022
TNIP1	0.021391	0.055004	0.949213	1112	1	0.38704
CNTF	0.021391	0.055005	0.949213	1113	3	1.2226
CCL19	0.021432	0.055097	0.949213	1114	3	1.3977
CLC	0.021434	0.055104	0.949213	1115	3	1.0798
PGD	0.021442	0.055126	0.949213	1116	1	-3.0512
SMTN	0.021498	0.055257	0.949213	1117	3	0.96415
IRF2BPL	0.0215	0.055261	0.949213	1118	2	1.0147
GADD45GIP1	0.021502	0.055267	0.949213	1119	3	0.94822
C6orf58	0.021511	0.05529	0.949213	1120	3	0.93676
CHST8	0.021515	0.055301	0.949213	1121	3	0.79051
PKD2L1	0.021551	0.055387	0.949213	1122	3	1.0964
ROM1	0.021594	0.05548	0.949213	1123	2	0.28623
ARFIP2	0.021602	0.055494	0.949213	1124	2	1.4767
GIN1	0.021645	0.055581	0.949213	1125	1	-0.58637
PIK3CB	0.021696	0.055706	0.949213	1126	1	-0.46458
BCL7C	0.021713	0.055737	0.949213	1127	3	0.89038
TXNDC9	0.021722	0.055757	0.949213	1128	2	1.0402
PLEC	0.021743	0.05581	0.949213	1129	3	1.1315
MBD2	0.021747	0.05582	0.949213	1130	1	-1.5156
TARSL2	0.021778	0.055885	0.949213	1131	3	1.1332
E2F7	0.021786	0.055902	0.949213	1132	3	0.85141
PHYKPL	0.021798	0.055929	0.949213	1133	1	-1.0725
ZFP36	0.021808	0.055955	0.949213	1134	3	1.0602
PPP1R3E	0.021811	0.055962	0.949213	1135	2	-0.11638
NMBR	0.021838	0.056023	0.949213	1136	3	0.87167
ARHGAP25	0.021842	0.056033	0.949213	1137	3	1.1822
ITM2C	0.021848	0.056049	0.949213	1138	2	-2.0896
SERPINB2	0.02186	0.056075	0.949213	1139	3	1.0997
MOCS2	0.021876	0.056109	0.949213	1140	2	-2.0205
UNG	0.021899	0.056168	0.949213	1141	2	-2.6862
Control_158	0.021901	0.056173	0.949213	1142	2	0.93282
TICAM1	0.021907	0.056187	0.949213	1143	3	1.0931
JAZF1	0.021912	0.056198	0.949213	1144	3	0.85578
VPS13B	0.021916	0.056204	0.949213	1145	3	0.867
KRTCAP3	0.021944	0.056269	0.949213	1146	2	1.0993
DNAJC16	0.02195	0.056274	0.949213	1147	2	0.45699
PCDHB6	0.02197	0.056326	0.949213	1148	2	-1.9778
PUS7L	0.022001	0.0564	0.949213	1149	2	0.45881
ADGRL2	0.022025	0.056458	0.949213	1150	3	0.86611
PBX1	0.022052	0.056511	0.949213	1151	1	-0.92478
MECP2	0.022059	0.056529	0.949213	1152	3	0.96547
POLR2J2	0.022065	0.056538	0.949213	1153	2	0.82965
AVP	0.022082	0.056573	0.949213	1154	2	0.59184
FAM35A	0.022102	0.056618	0.949213	1155	2	0.24088
KRTAP20-1	0.022142	0.0567	0.949404	1156	2	0.94066
ZNF605	0.022153	0.056727	0.949404	1157	1	-6.7801
ZNF781	0.022204	0.056837	0.949757	1158	2	0.087135
AKAP8	0.022212	0.056853	0.949757	1159	3	0.8066
ACOT11	0.022229	0.056895	0.949757	1160	3	1.0963
NOSTRIN	0.022306	0.057068	0.95183	1161	2	-2.8541
TAF7L	0.02233	0.057129	0.951924	1162	3	0.8259
CD47	0.022356	0.057181	0.951924	1163	2	-0.34904
ARHGDIG	0.022471	0.057425	0.951924	1164	2	1.1982
KRTAP12-1	0.022484	0.057456	0.951924	1165	3	0.91317
CCL24	0.022499	0.0575	0.951924	1166	3	0.80596
TSSK3	0.022509	0.057515	0.951924	1167	1	-3.3763
A3GALT2	0.02251	0.057517	0.951924	1168	3	0.86885
ARMC5	0.02254	0.057579	0.951924	1169	2	1.1957
AP1M2	0.02261	0.05773	0.951924	1170	2	0.52249
MSX1	0.022616	0.057742	0.951924	1171	3	0.83969
EIF1AD	0.022645	0.057801	0.951924	1172	2	-1.13
DEFB1	0.022661	0.057839	0.951924	1173	2	0.50505
AASDHPPT	0.02268	0.057874	0.951924	1174	2	0.98274
C1QTNF3	0.022697	0.057916	0.951924	1175	3	1.472
SAMD9	0.022701	0.05792	0.951924	1176	3	1.0708
C7orf26	0.022712	0.057943	0.951924	1177	1	-1.4755
PGPEP1L	0.022723	0.057969	0.951924	1178	2	-2.1396
TAS1R1	0.022732	0.057993	0.951924	1179	3	1.2354
SERPINB5	0.02274	0.05801	0.951924	1180	3	1.3787
ALG14	0.022762	0.058057	0.951924	1181	2	0.5688
ZNF780B	0.022813	0.058175	0.952016	1182	2	0.98815
MYL1	0.022816	0.05818	0.952016	1183	3	1.1104
UCHL3	0.022864	0.058281	0.952016	1184	1	-2.0018
IGSF1	0.02288	0.058315	0.952016	1185	2	1.0384
EIF4EBP3	0.022915	0.058392	0.952016	1186	2	0.83957
ALKBH4	0.022923	0.058408	0.952016	1187	3	0.87503
VMO1	0.022966	0.058495	0.952016	1188	2	0.81569
PYURF	0.022967	0.058499	0.952016	1189	3	1.0176
LDLRAD2	0.023003	0.058581	0.952016	1190	3	1.2142
DEPDC1B	0.023016	0.058611	0.952016	1191	1	-0.032526
NDEL1	0.023073	0.058748	0.952016	1192	2	0.92688
DAPP1	0.023082	0.05877	0.952016	1193	2	0.99848
BBS4	0.023118	0.058859	0.952016	1194	2	0.73312
SLC13A5	0.023142	0.058922	0.952016	1195	3	0.88434
PLA2G4A	0.023169	0.058983	0.952016	1196	1	-3.8862
STK10	0.023219	0.059105	0.952016	1197	1	-3.6253
PRG3	0.023258	0.059188	0.952016	1198	2	0.45601
VAMP4	0.02327	0.059217	0.952016	1199	1	-0.55271
EIF1	0.023276	0.059227	0.952016	1200	2	-1.7716
SASH1	0.02329	0.05926	0.952016	1201	3	0.86584
GRHL1	0.023293	0.059268	0.952016	1202	2	-2.1696
DENND2D	0.023321	0.059336	0.952016	1203	2	-2.3609
UBQLN4	0.023372	0.059455	0.952016	1204	1	-0.17685
SIGLEC15	0.023399	0.059514	0.952016	1205	3	1.1256
PLXNB3	0.023422	0.059557	0.952016	1206	1	-3.8459
SERP1	0.023448	0.059623	0.952016	1207	3	1.2897
CPA1	0.023461	0.059659	0.952016	1208	2	0.4823
MOCS1	0.023473	0.059682	0.952016	1209	1	-1.2784
Control_192	0.023523	0.05979	0.952016	1210	2	1.2421
NAT6	0.023524	0.059793	0.952016	1211	2	-3.0704
SNRPD1	0.023575	0.059913	0.952016	1212	1	-4.1164
C18orf8	0.023584	0.05993	0.952016	1213	3	0.85565
FAT3	0.023629	0.060036	0.952016	1214	2	0.52184
TGIF2LY	0.023652	0.06008	0.952016	1215	3	1.1801
CCDC23	0.023676	0.060135	0.952016	1216	3	1.1605
ITGB3	0.023698	0.060175	0.952016	1217	3	0.8566
PTTG1IP	0.023709	0.060203	0.952016	1218	2	0.5842
ADAM11	0.023727	0.060243	0.952016	1219	1	-3.9981
OR1C1	0.023739	0.06027	0.952016	1220	3	0.99792
NCOA2	0.023757	0.060312	0.952016	1221	3	0.79295
UBTFL1	0.023777	0.06036	0.952016	1222	1	-0.42783
EPS8L3	0.023807	0.06043	0.952016	1223	2	-1.8008
ASIC2	0.023821	0.06046	0.952016	1224	3	0.83032
TMEM88	0.023828	0.060475	0.952016	1225	2	-0.40785
VPS72	0.023853	0.060532	0.952016	1226	3	1.0292
ZFP82	0.023887	0.060609	0.952016	1227	3	1.1119
NPAP1	0.023888	0.060609	0.952016	1228	2	0.59368
SNAPIN	0.023914	0.060655	0.952016	1229	2	0.67001
PRKAA1	0.02393	0.060685	0.952016	1230	1	-0.63123
PLA2G2A	0.023953	0.06074	0.952016	1231	3	1.0974
TAS2R3	0.023963	0.060762	0.952016	1232	3	0.7554
FAM170A	0.02398	0.060801	0.952016	1233	2	0.65961
ESRP1	0.02402	0.060886	0.952016	1234	3	0.96082
HFE2	0.024031	0.060913	0.952016	1235	1	-6.449
XG	0.024082	0.061003	0.952016	1236	3	0.78142
PLS1	0.024123	0.0611	0.952016	1237	3	0.83412
NKX2-8	0.024129	0.061113	0.952016	1238	2	1.1223
VPS41	0.024133	0.061122	0.952016	1239	2	-3.1974
RAP2C	0.024138	0.061132	0.952016	1240	2	0.28885
UBASH3B	0.024151	0.061156	0.952016	1241	3	0.77613
KIAA2012	0.024169	0.061195	0.952016	1242	3	1.3081
LRRC3B	0.024215	0.061289	0.952016	1243	3	0.75186
ST6GALNAC5	0.024234	0.06133	0.952016	1244	3	0.93673
CCL25	0.024234	0.06133	0.952016	1245	1	-3.5579
ZNF385D	0.02428	0.061446	0.952016	1246	3	0.8055
STON2	0.024285	0.061456	0.952016	1247	1	-1.6252
ZNF28	0.024289	0.061468	0.952016	1248	3	0.78185
CDH15	0.024335	0.061577	0.952016	1249	1	-0.45783
VN1R1	0.024386	0.06169	0.952016	1250	2	0.38245
ZBTB4	0.02441	0.061743	0.952016	1251	3	0.79203
GPC4	0.024416	0.061761	0.952016	1252	2	0.40857
C9orf153	0.024425	0.061777	0.952016	1253	2	-2.5408
SLC39A1	0.024437	0.061807	0.952016	1254	1	-3.3988
RALYL	0.024458	0.061856	0.952016	1255	3	0.88673
C14orf178	0.024465	0.061871	0.952016	1256	3	1.2177
C12orf74	0.024479	0.061897	0.952016	1257	3	1.3034
SWT1	0.024484	0.061909	0.952016	1258	3	0.93768
COL4A6	0.024487	0.061918	0.952016	1259	2	0.75686
QSOX2	0.024503	0.061947	0.952016	1260	3	0.86739
APEH	0.024535	0.062015	0.952305	1261	3	1.2735
MS4A10	0.024579	0.062111	0.953017	1262	3	1.181
TECPR2	0.02464	0.062249	0.953671	1263	1	-0.20651
OR13C8	0.024642	0.062252	0.953671	1264	3	0.92539
CDADC1	0.024669	0.062315	0.953877	1265	2	0.5352
MTCH1	0.02469	0.062364	0.953877	1266	2	0.66831
TTC4	0.02474	0.06247	0.954758	1267	3	1.2048
PUM2	0.024796	0.062603	0.956035	1268	3	0.91631
TMEM127	0.024842	0.062707	0.956305	1269	1	-2.7083
MMADHC	0.02486	0.062746	0.956305	1270	2	0.75751
CPN2	0.024905	0.062836	0.956305	1271	3	0.94943
ZNF461	0.024944	0.062927	0.956305	1272	2	-0.18804
FAM63B	0.024975	0.062985	0.956305	1273	3	1.2606
MTG2	0.024989	0.063018	0.956305	1274	3	1.0003
SP4	0.025038	0.063124	0.956305	1275	3	0.916
MLYCD	0.025045	0.063134	0.956305	1276	1	-2.6726
MERTK	0.025069	0.063192	0.956305	1277	2	-2.3256
UNC13A	0.025092	0.063249	0.956305	1278	3	0.85238
KIR2DL3	0.025096	0.063256	0.956305	1279	1	-6.4494
HIST3H2A	0.025115	0.063299	0.956305	1280	2	0.78168
NPAS2	0.025116	0.063302	0.956305	1281	3	0.99153
DPH6	0.025146	0.06337	0.956305	1282	2	0.0014116
GNG3	0.025154	0.06339	0.956305	1283	3	1.0558
RNF151	0.025163	0.063411	0.956305	1284	3	1.2286
H2AFY	0.025248	0.063605	0.957321	1285	1	-0.87705
TPRG1L	0.025338	0.063822	0.957321	1286	3	0.91223
WSB2	0.025349	0.063852	0.957321	1287	1	-2.4244
TMEM194B	0.025352	0.063856	0.957321	1288	3	1.0621
METTL3	0.025362	0.06388	0.957321	1289	3	1.3209
KRTAP1-5	0.0254	0.063961	0.957321	1290	1	-0.52516
RNF39	0.025419	0.06401	0.957321	1291	3	1.0177
MED8	0.02545	0.064075	0.957321	1292	1	-6.2382
LMAN2L	0.025499	0.064189	0.957321	1293	2	0.8365
CDH26	0.025524	0.064254	0.957321	1294	3	1.0598
ST8SIA3	0.025527	0.064259	0.957321	1295	2	0.75932
Control_25	0.025552	0.064304	0.957321	1296	1	-3.4885
LRRIQ3	0.025553	0.064307	0.957321	1297	3	0.9062
2024-09-14	0.025557	0.064318	0.957321	1298	3	1.0231
DKK4	0.025563	0.064329	0.957321	1299	2	0.93203
DIO2	0.025573	0.064351	0.957321	1300	2	0.8773
MTX2	0.025574	0.064353	0.957321	1301	3	0.96332
FABP1	0.025591	0.064393	0.957321	1302	2	0.93113
ZNF354A	0.025602	0.064421	0.957321	1303	1	-3.8787
MSI1	0.025653	0.064536	0.957321	1304	2	-1.9182
DPEP2	0.025686	0.064607	0.957321	1305	3	0.76401
ZNF25	0.025704	0.064638	0.957321	1306	2	0.34974
BICD1	0.025739	0.064717	0.957321	1307	3	0.83615
NUDCD3	0.025754	0.064748	0.957321	1308	1	-3.2018
P3H3	0.025758	0.064756	0.957321	1309	3	0.97449
ZMYND8	0.025805	0.064863	0.957321	1310	2	0.40429
Control_51	0.025856	0.064981	0.957321	1311	1	-0.55367
DEPDC4	0.025877	0.065021	0.957321	1312	3	1.2338
KLHL35	0.025905	0.065091	0.957321	1313	3	1.0894
B4GALT6	0.025912	0.06511	0.957321	1314	3	1.0723
QRICH1	0.025923	0.065133	0.957321	1315	2	-1.925
SSTR4	0.025946	0.065176	0.957321	1316	3	0.85768
OTOR	0.025957	0.0652	0.957321	1317	3	0.78878
FAM69C	0.026008	0.065321	0.957321	1318	3	1.0028
C11orf95	0.026027	0.065361	0.957321	1319	3	0.9242
TTF1	0.026058	0.065442	0.957321	1320	2	-2.4775
KCNN3	0.026061	0.065453	0.957321	1321	3	1.06
SOX4	0.026109	0.065559	0.957321	1322	2	-2.1288
ABCG1	0.026134	0.065619	0.957321	1323	3	0.74183
HSCB	0.026146	0.065642	0.957321	1324	2	-1.7331
SPSB1	0.02621	0.065792	0.957321	1325	1	-3.6401
OTX1	0.026211	0.065793	0.957321	1326	3	1.097
RAD1	0.026248	0.065872	0.957321	1327	2	-1.4055
SV2A	0.026261	0.065895	0.957321	1328	3	0.79192
CRYAA	0.026269	0.065912	0.957321	1329	3	0.88022
CEACAM1	0.026276	0.065928	0.957321	1330	2	-0.09862
GBP2	0.026311	0.06602	0.957321	1331	3	1.1748
SLCO1B7	0.026313	0.066025	0.957321	1332	2	-1.947
ATP5J2-PTCD1	0.026337	0.066084	0.957321	1333	3	0.90842
APLP1	0.026342	0.066095	0.957321	1334	3	1.0657
ABCB6	0.026369	0.066153	0.957321	1335	2	0.66367
FASTKD2	0.026376	0.066169	0.957321	1336	3	0.88589
AQP6	0.026413	0.066246	0.957321	1337	1	-0.37271
NDUFA8	0.02642	0.066265	0.957321	1338	3	0.69105
ELK3	0.026463	0.066362	0.957321	1339	1	-6.4516
RAB30	0.026469	0.066376	0.957321	1340	3	0.98903
RAB39B	0.026508	0.066461	0.957321	1341	3	1.0911
Control_118	0.026514	0.066472	0.957321	1342	2	0.53822
PIGC	0.026557	0.066581	0.957321	1343	3	0.96041
PTX3	0.026565	0.066601	0.957321	1344	1	-0.72458
TTC23L	0.026584	0.066638	0.957321	1345	2	0.58126
SCNN1G	0.026603	0.06668	0.957321	1346	2	-0.43363
CDK5	0.026615	0.066709	0.957321	1347	1	-0.18458
CASP4	0.02663	0.06674	0.957321	1348	3	0.72201
TRIML1	0.02665	0.066788	0.957321	1349	2	-2.2367
ACTL8	0.026666	0.066818	0.957321	1350	1	-0.59231
RPGRIP1	0.026674	0.066835	0.957321	1351	3	1.1928
KLHL21	0.026706	0.066912	0.957321	1352	2	-2.1313
MFSD5	0.026715	0.066937	0.957321	1353	3	1.4102
ZC3H12A	0.026716	0.066939	0.957321	1354	2	0.17219
RBM12B	0.026753	0.067014	0.957596	1355	2	1.0441
AHCTF1	0.026767	0.067057	0.957596	1356	1	-0.37009
RB1	0.026811	0.067148	0.957724	1357	3	0.75834
TOMM40L	0.026818	0.067165	0.957724	1358	2	0.64624
HLA-DMB	0.026868	0.067277	0.958055	1359	2	-0.65112
RBM5	0.026875	0.067288	0.958055	1360	3	1.173
UTP6	0.026919	0.067375	0.958276	1361	1	-6.1934
NUP50	0.026941	0.067428	0.958276	1362	3	1.1859
NHLH1	0.026969	0.067491	0.958276	1363	1	-0.39878
CASC5	0.026994	0.067545	0.958276	1364	3	1.0952
ARL14	0.027013	0.067579	0.958276	1365	3	1.2658
TRIM59	0.02702	0.0676	0.958276	1366	2	-0.018509
MIA2	0.027071	0.067709	0.959017	1367	1	-2.9084
ZNF544	0.027088	0.067751	0.959017	1368	3	1.1318
FOXRED2	0.027121	0.067826	0.959373	1369	2	-0.34608
CABIN1	0.027172	0.067945	0.960335	1370	2	-0.018205
CFAP69	0.027192	0.067993	0.960335	1371	3	0.89934
MYH8	0.027222	0.068062	0.960602	1372	1	-4.2501
CRB3	0.027251	0.068126	0.960622	1373	3	0.87096
C12orf73	0.027273	0.068179	0.960622	1374	2	-2.8817
SLC1A7	0.027324	0.068287	0.960622	1375	1	-0.74516
EEPD1	0.027358	0.068359	0.960622	1376	3	0.85856
KIF20B	0.027374	0.0684	0.960622	1377	2	0.062556
PI4KA	0.02738	0.068415	0.960622	1378	3	0.94378
MBTPS1	0.027395	0.068441	0.960622	1379	3	1.2778
SRC	0.027413	0.068479	0.960622	1380	2	0.72438
LEPR	0.027425	0.06851	0.960622	1381	1	-0.33719
FAM81B	0.027461	0.06859	0.960822	1382	2	0.36026
APOPT1	0.027475	0.068623	0.960822	1383	1	-3.7144
GBF1	0.027526	0.068733	0.961673	1384	1	-5.6363
POM121C	0.027575	0.06885	0.962458	1385	2	0.90558
OR56B1	0.027625	0.068981	0.962458	1386	3	0.70228
ZNF165	0.027627	0.068987	0.962458	1387	3	0.82287
KAT2A	0.027678	0.069084	0.962458	1388	2	0.55543
FBXL2	0.027728	0.069203	0.962458	1389	1	-1.1379
C7orf61	0.027735	0.069223	0.962458	1390	3	1.0044
RBBP8NL	0.027746	0.069244	0.962458	1391	2	1.282
TIGD5	0.027765	0.069289	0.962458	1392	3	1.154
ZKSCAN5	0.027823	0.069423	0.962458	1393	3	1.1425
BHLHE22	0.027829	0.069437	0.962458	1394	1	-1.2499
DTHD1	0.027831	0.069443	0.962458	1395	3	0.82478
ATXN7L1	0.02788	0.069558	0.962458	1396	2	0.9083
PRR3	0.027881	0.06956	0.962458	1397	3	1.0944
SEC23B	0.027906	0.069612	0.962458	1398	3	0.95359
XPOT	0.027909	0.069617	0.962458	1399	2	-1.912
OR2M2	0.027931	0.069666	0.962458	1400	3	0.80106
FSCB	0.027947	0.069704	0.962458	1401	3	1.0465
SMIM17	0.027981	0.069788	0.962458	1402	1	-0.16387
MOB3C	0.027985	0.0698	0.962458	1403	3	1.2116
WFIKKN2	0.028002	0.06984	0.962458	1404	3	0.89253
AAMP	0.028032	0.069908	0.962458	1405	1	-5.7096
ATP2C1	0.028032	0.069909	0.962458	1406	3	0.63882
ERLIN2	0.028062	0.069976	0.962458	1407	2	0.55762
PREB	0.028082	0.070028	0.962458	1408	1	-4.3945
DPH5	0.028083	0.070032	0.962458	1409	3	0.81341
GPBP1	0.028183	0.070242	0.964655	1410	2	-2.9125
G6PC2	0.028284	0.070454	0.965794	1411	1	-0.22658
MPPED2	0.028292	0.070462	0.965794	1412	2	-2.0829
OR1S1	0.028302	0.070481	0.965794	1413	2	0.9621
TAS2R8	0.028335	0.070561	0.965794	1414	2	-0.11224
TPTE2	0.02835	0.070598	0.965794	1415	2	0.289
GRP	0.028382	0.070664	0.965794	1416	3	0.74607
DRC7	0.028386	0.070674	0.965794	1417	1	-0.55767
TTC17	0.028436	0.070797	0.966105	1418	1	-1.4322
MDM2	0.028475	0.070877	0.966105	1419	2	-2.014
TMEM163	0.028525	0.07099	0.966105	1420	3	0.74624
GK	0.028537	0.07101	0.966105	1421	2	0.4636
GNA13	0.028576	0.071105	0.966105	1422	3	0.69103
CA5A	0.028586	0.071123	0.966105	1423	3	0.85646
ZNF134	0.028612	0.071184	0.966105	1424	3	0.80016
PDIA5	0.028643	0.071251	0.966105	1425	3	1.0369
TMEM257	0.028689	0.071363	0.966105	1426	2	0.30216
PPP3R2	0.028727	0.071437	0.966105	1427	2	0.78316
DHRS2	0.028739	0.071467	0.966105	1428	2	0.17984
TEX38	0.02879	0.071589	0.966105	1429	3	0.6497
NXT2	0.02884	0.071711	0.966105	1430	2	-2.4392
KCMF1	0.028863	0.071765	0.966105	1431	2	-2.3427
GCSH	0.028891	0.071826	0.966105	1432	2	0.47157
Control_183	0.028892	0.071827	0.966105	1433	2	0.81765
AMICA1	0.028899	0.071844	0.966105	1434	3	0.9058
MRPS18A	0.028901	0.071846	0.966105	1435	2	-2.1977
IQCF2	0.028915	0.071874	0.966105	1436	3	0.86373
NUP205	0.02893	0.071907	0.966105	1437	3	1.0484
ARRDC3	0.028941	0.071926	0.966105	1438	2	0.36484
DRP2	0.028969	0.07199	0.966105	1439	3	1.1373
PHYHIP	0.028992	0.072034	0.966105	1440	1	-0.62416
SLA2	0.029018	0.072085	0.966105	1441	2	0.27025
CDO1	0.029067	0.072194	0.966105	1442	2	0.53609
NF1	0.029077	0.072224	0.966105	1443	2	-0.22008
ZNF740	0.02909	0.072251	0.966105	1444	3	1.0495
ADCK5	0.029093	0.072262	0.966105	1445	2	0.20578
CTGF	0.029144	0.072378	0.966105	1446	1	-0.29026
CFAP57	0.02916	0.072422	0.966105	1447	3	0.98365
C19orf35	0.029173	0.072447	0.966105	1448	3	1.1459
DGUOK	0.029174	0.072449	0.966105	1449	2	0.56498
ARHGEF35	0.029184	0.072474	0.966105	1450	2	-2.1808
ZNF566	0.029194	0.072495	0.966105	1451	2	-0.35753
CLMN	0.029246	0.072604	0.966105	1452	3	0.91887
INMT	0.029295	0.072705	0.966105	1453	2	0.058342
VGLL1	0.029346	0.072807	0.966105	1454	1	-3.7224
TMEM200A	0.029369	0.072857	0.966105	1455	2	0.8344
LIN9	0.029373	0.072864	0.966105	1456	3	0.79048
ALDH3A1	0.029396	0.072914	0.966105	1457	1	-5.5347
AADACL3	0.029447	0.073022	0.966105	1458	2	0.87035
RIMS4	0.029497	0.073133	0.966105	1459	1	-0.15757
NDFIP2	0.029506	0.073145	0.966105	1460	2	-2.3476
ZNF664	0.029521	0.073171	0.966105	1461	3	0.85483
FUT9	0.029584	0.073306	0.966105	1462	3	0.67098
TMIE	0.029598	0.073331	0.966105	1463	1	-0.86505
CDCA3	0.029634	0.073406	0.966105	1464	2	1.1263
CDC26	0.029654	0.073459	0.966105	1465	2	-2.5002
CYP2C18	0.029664	0.073478	0.966105	1466	2	1.0821
Control_52	0.029675	0.073504	0.966105	1467	3	0.71722
PLK2	0.029699	0.073563	0.966105	1468	1	-0.039599
ILVBL	0.029703	0.07357	0.966105	1469	2	1.0864
KRTAP19-5	0.02975	0.07368	0.966105	1470	1	-0.5555
MXRA5	0.029762	0.073706	0.966105	1471	2	0.55997
DDX53	0.029791	0.073776	0.966105	1472	2	0.46701
PLGLB1	0.0298	0.073795	0.966105	1473	1	-2.6225
PHOSPHO1	0.029811	0.073819	0.966105	1474	3	1.1656
ZNF878	0.029893	0.073998	0.966105	1475	3	1.0808
ZNF804A	0.029898	0.074011	0.966105	1476	3	0.68762
BTC	0.029901	0.074019	0.966105	1477	1	-3.6796
GJB4	0.029939	0.074104	0.966105	1478	2	0.53632
ZNF626	0.029946	0.074121	0.966105	1479	3	1.4184
P3H1	0.029998	0.074234	0.966105	1480	3	1.1978
CKAP5	0.030002	0.074241	0.966105	1481	1	-4.3715
UGT1A7	0.030014	0.074265	0.966105	1482	3	0.83987
INPP5A	0.030053	0.074355	0.966105	1483	1	-1.3282
MBLAC2	0.030072	0.074392	0.966105	1484	3	1.0306
Control_136	0.030097	0.074447	0.966105	1485	2	0.98113
NDRG4	0.030103	0.074466	0.966105	1486	1	-0.63514
AOC1	0.030107	0.074479	0.966105	1487	2	0.96443
LYRM7	0.03012	0.074505	0.966105	1488	3	0.77579
SERAC1	0.030154	0.074585	0.966105	1489	2	0.41289
MGP	0.030157	0.074592	0.966105	1490	3	1.0184
ZSCAN1	0.030172	0.074628	0.966105	1491	3	0.95328
XCL1	0.030176	0.074638	0.966105	1492	2	0.52195
GPI	0.030196	0.074683	0.966105	1493	2	0.68794
PABPC3	0.030204	0.074697	0.966105	1494	2	-1.6716
BEST3	0.030226	0.07474	0.966105	1495	2	0.73645
NMNAT2	0.030236	0.074759	0.966105	1496	2	-0.084687
TSPO2	0.030255	0.074795	0.966105	1497	1	0.13219
BATF3	0.030278	0.074845	0.966105	1498	3	0.68482
BCAS2	0.030305	0.074907	0.966105	1499	1	-0.7997
OR4N4	0.030353	0.075017	0.966105	1500	3	0.92059
PTH2	0.030355	0.075026	0.966105	1501	2	0.74008
PCDHGB5	0.030355	0.075027	0.966105	1502	1	-0.28288
GZMB	0.03038	0.075079	0.966105	1503	2	0.90482
RAET1G	0.03039	0.075099	0.966105	1504	3	0.79433
USP40	0.030406	0.075127	0.966105	1505	2	0.37478
AVEN	0.030444	0.075211	0.966105	1506	2	0.34051
IQCF6	0.030454	0.075231	0.966105	1507	2	0.90877
MLIP	0.030456	0.075237	0.966105	1508	1	0.27974
ASXL1	0.030507	0.075351	0.966123	1509	2	0.51558
GPC3	0.030534	0.075412	0.966123	1510	2	-0.113
C14orf105	0.030544	0.075428	0.966123	1511	2	0.33411
GSTO1	0.030549	0.075438	0.966123	1512	3	0.93508
ZBED6CL	0.030604	0.075557	0.966734	1513	2	0.58138
TM6SF1	0.030623	0.075598	0.966734	1514	2	0.19451
RUNDC3A	0.030643	0.075645	0.966734	1515	2	0.85546
PTPRJ	0.030658	0.075685	0.966734	1516	1	-4.6038
PDZD9	0.030699	0.07578	0.966941	1517	3	0.87279
PHYH	0.030709	0.075801	0.966941	1518	2	0.80007
MSX2	0.030811	0.076028	0.969037	1519	3	0.70842
TTC21B	0.030823	0.076066	0.969037	1520	2	0.89945
MRPL50	0.030863	0.076158	0.969571	1521	2	0.8551
BNC2	0.030961	0.076373	0.969586	1522	3	0.68063
GGPS1	0.030973	0.076392	0.969586	1523	2	-2.0679
PPP6C	0.031003	0.076447	0.969586	1524	2	-1.7784
CALHM2	0.03101	0.076469	0.969586	1525	3	0.93165
IL1A	0.031011	0.076474	0.969586	1526	2	0.40716
C1QA	0.031043	0.076541	0.969586	1527	3	1.0838
COQ6	0.031062	0.076574	0.969586	1528	2	-2.7763
RTN4R	0.031093	0.076653	0.969586	1529	2	0.84949
ZGRF1	0.031112	0.0767	0.969586	1530	2	0.3258
CCDC179	0.031128	0.076727	0.969586	1531	3	0.75565
ASB16	0.03116	0.076808	0.969586	1532	3	1.099
SPATS1	0.031163	0.076812	0.969586	1533	1	-6.7701
TRIM60	0.031187	0.076872	0.969586	1534	3	1.1321
PTPRO	0.031198	0.076891	0.969586	1535	3	0.64161
PLXNA2	0.031213	0.076915	0.969586	1536	1	-0.17879
SLC25A2	0.031236	0.076961	0.969586	1537	3	0.66831
ADCY2	0.031264	0.07701	0.969586	1538	1	-0.88048
ADCY10	0.031314	0.077114	0.969824	1539	1	0.27063
ALDH7A1	0.031345	0.077186	0.969824	1540	2	0.66457
LOC100130705	0.031415	0.077339	0.969824	1541	2	0.16667
SEMA4B	0.031465	0.077459	0.969824	1542	2	0.13524
STAM2	0.031516	0.077577	0.969824	1543	2	0.74807
STIL	0.031516	0.077579	0.969824	1544	2	-2.3448
MRPS12	0.031536	0.077624	0.969824	1545	2	0.71257
KRT23	0.031597	0.077754	0.969824	1546	2	-2.002
TFDP3	0.031617	0.077791	0.969824	1547	1	-1.7389
ERC2	0.031647	0.077861	0.969824	1548	3	1.1511
SERTAD4	0.031717	0.078011	0.969824	1549	2	-2.6883
RPL9	0.031768	0.078104	0.969824	1550	2	-2.3704
C11orf85	0.031818	0.078225	0.969824	1551	2	0.34837
ZNF791	0.031869	0.078332	0.969824	1552	2	0.383
PIK3C2B	0.031919	0.078442	0.969824	1553	2	0.89911
SERPINB9	0.03197	0.078542	0.969824	1554	2	1.0038
TMEM217	0.031976	0.07856	0.969824	1555	3	0.74333
GTPBP6	0.031981	0.078575	0.969824	1556	3	0.93506
TAOK1	0.031982	0.078576	0.969824	1557	2	0.86317
ART3	0.031992	0.078599	0.969824	1558	3	0.91633
PITPNM3	0.032003	0.078623	0.969824	1559	3	0.81244
DFFA	0.03202	0.078646	0.969824	1560	2	-0.79831
TES	0.032023	0.078652	0.969824	1561	3	1.0353
ANK1	0.032053	0.078717	0.969824	1562	3	0.62101
DRG2	0.03207	0.078761	0.969824	1563	2	0.54543
PPP1R3D	0.032108	0.078838	0.969824	1564	3	0.70333
GSPT1	0.032121	0.078865	0.969824	1565	1	-0.37175
ZASP	0.032124	0.078874	0.969824	1566	2	0.2397
OTOGL	0.032145	0.078918	0.969824	1567	3	1.0707
Control_209	0.032163	0.078966	0.969824	1568	3	0.7827
SEL1L	0.032171	0.078982	0.969824	1569	3	0.56743
KCNK1	0.03219	0.079014	0.969824	1570	3	0.77581
ZYG11A	0.032222	0.079089	0.969824	1571	2	0.33957
TRIM66	0.032226	0.079101	0.969824	1572	2	0.30008
MYOT	0.032272	0.079214	0.969824	1573	1	-2.7541
ZNF789	0.032278	0.079226	0.969824	1574	3	0.75316
F11	0.032306	0.07928	0.969824	1575	3	0.65216
COX19	0.032328	0.079337	0.969824	1576	3	1.3952
KIAA1429	0.032338	0.079352	0.969824	1577	2	1.0236
GCC2	0.032339	0.079353	0.969824	1578	3	1.0619
FLJ44635	0.032364	0.0794	0.969824	1579	3	0.9577
ZNF664-FAM101A	0.032373	0.079423	0.969824	1580	1	-0.30728
CTRB2	0.032423	0.079533	0.969824	1581	1	-0.22019
FBXW8	0.032481	0.07968	0.969824	1582	2	-2.6657
NLRP3	0.032494	0.079716	0.969824	1583	3	1.221
ZDHHC19	0.032502	0.079732	0.969824	1584	3	0.92886
S100A2	0.032524	0.079768	0.969824	1585	1	-2.879
CFAP20	0.032533	0.079782	0.969824	1586	2	-0.0012122
MTRNR2L3	0.03256	0.079852	0.969824	1587	3	0.90805
TMEM253	0.032573	0.079879	0.969824	1588	2	1.0138
MMP21	0.032574	0.07988	0.969824	1589	1	-3.2241
UBR1	0.032614	0.079963	0.969824	1590	2	0.89235
ZFAND2B	0.032675	0.080094	0.969824	1591	1	-4.0676
PGPEP1	0.032725	0.080207	0.969824	1592	1	-1.8273
HIST1H2AE	0.03274	0.080238	0.969824	1593	3	0.76391
ETV6	0.032763	0.08029	0.969824	1594	2	1.1153
LYPD8	0.032765	0.080293	0.969824	1595	3	0.89696
NLRP12	0.032826	0.080424	0.969824	1596	1	-6.7232
PFKFB3	0.032832	0.080437	0.969824	1597	3	0.66926
OOEP	0.032877	0.080529	0.969824	1598	2	-0.30988
MRPL54	0.032927	0.080635	0.969824	1599	1	-3.7893
SPANXN2	0.032927	0.080635	0.969824	1600	3	0.77092
EIF4EBP1	0.032988	0.080772	0.969824	1601	3	0.80903
ACTA1	0.033014	0.080821	0.969824	1602	3	0.96982
MPP6	0.033078	0.080968	0.969824	1603	2	0.081191
CCDC117	0.033111	0.081048	0.969824	1604	3	0.96755
ADH6	0.033117	0.08106	0.969824	1605	3	0.98389
OR2T29	0.033139	0.081121	0.969824	1606	2	1.0713
SMC5	0.033229	0.081324	0.969824	1607	1	-5.3868
C16orf13	0.033273	0.081431	0.969824	1608	2	0.18969
ATP13A3	0.03328	0.081447	0.969824	1609	1	-3.3599
Control_31	0.033283	0.081455	0.969824	1610	2	0.80427
UNCX	0.033285	0.081457	0.969824	1611	3	0.95703
NME4	0.033299	0.081495	0.969824	1612	2	-2.1427
PNISR	0.033299	0.081495	0.969824	1613	2	0.82616
THAP4	0.03333	0.08155	0.969824	1614	1	0.035244
Control_82	0.03333	0.081552	0.969824	1615	3	0.66032
ATOH1	0.033336	0.08156	0.969824	1616	3	0.91076
UBE2O	0.033346	0.081577	0.969824	1617	3	1.4266
C3orf67	0.033353	0.08159	0.969824	1618	3	0.82155
ZBTB22	0.033364	0.081618	0.969824	1619	3	0.79948
CMTM6	0.033381	0.081657	0.969824	1620	3	0.66241
SYT13	0.03342	0.081746	0.969824	1621	3	0.81175
TEX35	0.033426	0.081757	0.969824	1622	3	0.81685
PPIP5K1	0.033431	0.08177	0.969824	1623	2	-1.0874
RCC2	0.033481	0.081882	0.969824	1624	2	0.2693
CENPT	0.033501	0.081926	0.969824	1625	2	-0.72025
ITGB8	0.033531	0.08199	0.969824	1626	1	-6.682
C19orf44	0.033582	0.082094	0.969824	1627	2	0.24999
ADAL	0.033605	0.082143	0.969824	1628	2	-0.23814
PTCD3	0.033632	0.082198	0.969824	1629	1	0.21543
LIMCH1	0.033733	0.082419	0.969824	1630	1	-3.7452
PDCD6	0.033745	0.082442	0.969824	1631	3	1.2655
IVNS1ABP	0.033776	0.0825	0.969824	1632	3	0.77525
CLPX	0.033783	0.08252	0.969824	1633	1	-2.7788
MYLK3	0.033804	0.082567	0.969824	1634	3	0.61391
RNF40	0.033823	0.082614	0.969824	1635	2	-2.0468
TBCEL	0.033833	0.082643	0.969824	1636	2	-0.069361
SPHK1	0.033875	0.082726	0.969824	1637	2	-2.5069
KLK4	0.033884	0.082741	0.969824	1638	1	-0.33306
LRRTM3	0.033912	0.08281	0.969824	1639	3	0.72455
KRTAP25-1	0.033934	0.082871	0.969824	1640	1	-0.23551
SGCD	0.033938	0.082877	0.969824	1641	2	0.20672
USP4	0.033948	0.082899	0.969824	1642	2	0.66534
C6orf223	0.033984	0.082967	0.969824	1643	2	-2.5677
ARHGEF40	0.033998	0.082997	0.969824	1644	3	0.91487
IGFALS	0.034011	0.083022	0.969824	1645	3	1.0543
METTL12	0.034031	0.083072	0.969824	1646	2	0.2489
CISD1	0.034042	0.083096	0.969824	1647	2	0.19566
SLC37A4	0.034043	0.083097	0.969824	1648	3	0.83171
GAGE12H	0.034052	0.083113	0.969824	1649	2	-2.5164
IFNA16	0.034085	0.083186	0.969824	1650	2	-0.82007
ABCG5	0.034094	0.083209	0.969824	1651	2	0.53065
PXMP2	0.034112	0.083243	0.969824	1652	3	0.87661
TBRG1	0.034146	0.083322	0.969824	1653	2	0.31099
DCAF8	0.034186	0.083404	0.969824	1654	2	-0.74743
SLC16A12	0.034236	0.083505	0.969824	1655	1	-0.067886
TIGD2	0.034261	0.083562	0.969824	1656	2	0.41984
MEGF11	0.034282	0.083605	0.969824	1657	2	0.27348
BRAP	0.03438	0.083804	0.969824	1658	3	0.6415
DAOA	0.034408	0.08387	0.969824	1659	2	-1.2905
CAMKV	0.034458	0.08398	0.969824	1660	3	0.94796
ACAN	0.034483	0.084032	0.969824	1661	3	0.65557
TLDC1	0.034524	0.084109	0.969824	1662	3	1.0172
FGF8	0.034538	0.084139	0.969824	1663	1	-0.60299
RBM23	0.034588	0.084239	0.969824	1664	2	0.413
PDE6G	0.034608	0.08427	0.969824	1665	2	0.93972
GKN2	0.034638	0.084325	0.969824	1666	1	-2.0699
SEC24C	0.034644	0.084336	0.969824	1667	3	0.78335
KIF14	0.034673	0.084405	0.969824	1668	3	1.0821
WDFY2	0.034681	0.084416	0.969824	1669	2	0.86285
OR10A3	0.034724	0.084504	0.969824	1670	2	0.70814
DZIP1	0.034748	0.084554	0.969824	1671	3	0.74033
PAIP2	0.034787	0.084633	0.969824	1672	2	-0.019977
KIFC1	0.034797	0.084658	0.969824	1673	2	0.26342
SHH	0.034818	0.084705	0.969824	1674	2	-2.6691
MAPK12	0.034829	0.084728	0.969824	1675	2	-2.3168
USP10	0.034839	0.084744	0.969824	1676	2	-0.39607
IVD	0.034858	0.084776	0.969824	1677	3	0.68137
GPR39	0.034903	0.084877	0.969824	1678	2	-2.3709
H2AFZ	0.034934	0.084941	0.969824	1679	2	-1.9703
GTPBP2	0.03494	0.084955	0.969824	1680	2	-2.5148
CPSF6	0.034966	0.085012	0.969824	1681	2	0.51252
SARM1	0.034979	0.085037	0.969824	1682	3	0.86794
TRIM3	0.034991	0.08507	0.969824	1683	2	0.31262
ZSCAN22	0.03503	0.085157	0.969824	1684	3	1.0673
AHDC1	0.03504	0.085185	0.969824	1685	2	-2.1034
LINGO1	0.035041	0.085186	0.969824	1686	1	-0.84038
OR5W2	0.035043	0.085191	0.969824	1687	3	0.6416
DOLPP1	0.035061	0.085232	0.969824	1688	2	-2.2583
VSTM2B	0.035141	0.085402	0.969824	1689	2	-2.7193
PRKAB2	0.035153	0.085436	0.969824	1690	3	0.90068
FAM186B	0.035192	0.085528	0.969824	1691	1	-0.15722
MYO3B	0.0352	0.085545	0.969824	1692	3	0.77406
SOGA3	0.035252	0.085671	0.969824	1693	3	0.78015
LALBA	0.035273	0.08572	0.969824	1694	2	0.54106
AGAP3	0.035292	0.085766	0.969824	1695	1	-0.79053
TSPYL6	0.035294	0.08577	0.969824	1696	2	1.4264
NHSL1	0.035392	0.085985	0.969824	1697	3	0.74664
KLHL4	0.035393	0.085987	0.969824	1698	2	0.3888
PTPRA	0.035398	0.085995	0.969824	1699	3	0.72735
WDPCP	0.035443	0.0861	0.969824	1700	1	-3.5854
IRAK2	0.035456	0.086131	0.969824	1701	3	0.72578
DDAH2	0.035493	0.0862	0.969824	1702	2	0.67033
RARS2	0.035528	0.086271	0.969824	1703	2	0.52888
APC	0.035539	0.086297	0.969824	1704	2	1.0774
HPCA	0.035544	0.086305	0.969824	1705	2	-1.8428
MGAT4D	0.035549	0.086314	0.969824	1706	3	1.1179
APOM	0.03555	0.086315	0.969824	1707	3	0.85227
GAPT	0.035564	0.086345	0.969824	1708	3	0.6983
ADGRG1	0.035594	0.086405	0.969824	1709	2	0.40138
SLC12A4	0.035613	0.086451	0.969824	1710	2	0.44824
HPD	0.035643	0.086509	0.969824	1711	3	0.63735
PYCR1	0.035655	0.086534	0.969824	1712	3	1.1819
MMP16	0.035678	0.086584	0.969824	1713	3	0.65691
CPT1B	0.03569	0.086614	0.969824	1714	3	0.79608
PLXNB2	0.035694	0.086621	0.969824	1715	1	-0.24972
CDY2A	0.035745	0.086718	0.969824	1716	2	-0.77893
EAF2	0.035795	0.086833	0.969824	1717	1	-0.12923
RBCK1	0.035805	0.086853	0.969824	1718	2	0.50309
RTP3	0.035843	0.086935	0.969824	1719	3	0.56866
PAQR7	0.035845	0.08694	0.969824	1720	1	-1.2406
TYW1	0.035848	0.086946	0.969824	1721	2	0.96983
HOXB9	0.035895	0.087046	0.969824	1722	1	-0.24921
UPB1	0.035899	0.087054	0.969824	1723	3	0.90013
CTC1	0.035946	0.087163	0.969824	1724	3	0.6639
CGA	0.035955	0.087179	0.969824	1725	2	0.94151
UBXN2A	0.035963	0.087197	0.969824	1726	3	0.64557
GPR52	0.035996	0.087257	0.969824	1727	2	-1.7336
AK4	0.036046	0.087369	0.969824	1728	1	-3.9241
CLTB	0.036096	0.087463	0.969824	1729	2	-0.083095
C8orf44	0.036147	0.087563	0.969824	1730	1	-5.9659
ELMOD3	0.036167	0.08761	0.969824	1731	3	0.63067
CAPS2	0.03619	0.087662	0.969824	1732	2	0.37101
LAIR2	0.036197	0.087678	0.969824	1733	1	-0.26087
FKRP	0.036222	0.087732	0.969824	1734	2	0.80975
IYD	0.036247	0.087788	0.969824	1735	1	-3.6855
ADAM30	0.036276	0.087852	0.969824	1736	3	1.2346
UBTD2	0.036308	0.08793	0.969824	1737	2	0.71036
C3orf33	0.036398	0.088116	0.969824	1738	2	-0.51916
KIAA1549L	0.036404	0.088129	0.969824	1739	3	0.65025
RAB2A	0.036498	0.088333	0.969824	1740	1	-3.3897
CD247	0.036502	0.08834	0.969824	1741	2	0.66198
UCN2	0.036517	0.088371	0.969824	1742	3	1.2276
IK	0.036549	0.088427	0.969824	1743	2	0.19117
STXBP2	0.036599	0.088547	0.969824	1744	3	0.80799
URM1	0.036606	0.088562	0.969824	1745	3	0.7147
PTN	0.036609	0.088568	0.969824	1746	2	0.68363
PNPLA5	0.036639	0.088626	0.969824	1747	3	0.70016
ENOX2	0.036648	0.088642	0.969824	1748	3	1.0065
RBBP8	0.036663	0.088678	0.969824	1749	2	0.57304
ANKMY1	0.036699	0.088745	0.969824	1750	1	-3.4956
SOBP	0.036717	0.088776	0.969824	1751	2	0.45918
RTP1	0.036749	0.088848	0.969824	1752	1	-0.70727
C11orf31	0.036773	0.0889	0.969824	1753	3	0.67784
SCN4B	0.036797	0.088942	0.969824	1754	3	1.0289
TIMP1	0.0368	0.088948	0.969824	1755	1	-2.8404
POGK	0.036809	0.088968	0.969824	1756	3	0.66187
C19orf12	0.036821	0.088988	0.969824	1757	3	0.75308
CCL20	0.036825	0.089	0.969824	1758	2	1.0001
RFXAP	0.036839	0.089029	0.969824	1759	3	0.8022
TMEM151A	0.0369	0.089154	0.969824	1760	1	-0.12156
FBXO9	0.036946	0.089243	0.969824	1761	3	0.63106
FABP4	0.03695	0.08925	0.969824	1762	1	-3.2269
INO80C	0.036998	0.089365	0.969824	1763	3	1.0725
NINJ2	0.03703	0.089446	0.969824	1764	3	0.67925
ASB5	0.037048	0.089483	0.969824	1765	3	0.721
IL18RAP	0.037074	0.089538	0.969824	1766	2	0.55443
GRIPAP1	0.037101	0.089593	0.969824	1767	1	0.054048
C6orf141	0.037101	0.089593	0.969824	1768	2	-1.979
OR51D1	0.037144	0.089688	0.969824	1769	3	0.61854
PSMD13	0.037151	0.089709	0.969824	1770	1	-3.2552
HLA-DRA	0.037201	0.089821	0.969824	1771	1	-0.19891
TNS4	0.037237	0.08989	0.969824	1772	2	-1.6823
SLC4A3	0.037252	0.08992	0.969824	1773	1	-0.73846
NUP210	0.037291	0.09	0.969824	1774	2	0.85638
SNX2	0.037302	0.090026	0.969824	1775	2	-0.38954
C20orf173	0.037352	0.09014	0.969824	1776	2	0.45785
C21orf2	0.037356	0.090148	0.969824	1777	2	0.63904
CMC4	0.037385	0.09022	0.969824	1778	3	0.98915
CATSPER2	0.037391	0.090234	0.969824	1779	3	0.77204
LRTOMT	0.0374	0.090252	0.969824	1780	2	1.0661
TACSTD2	0.037402	0.090256	0.969824	1781	1	-3.9309
OR4K5	0.037403	0.090258	0.969824	1782	3	0.589
SPIRE1	0.037452	0.090355	0.969824	1783	2	-0.064845
C12orf77	0.037487	0.09044	0.969824	1784	2	1.0128
RIF1	0.037503	0.090463	0.969824	1785	1	-3.6222
RNF157	0.037509	0.090477	0.969824	1786	2	-1.9567
MAP3K4	0.037548	0.090563	0.969824	1787	3	0.92431
LARGE	0.037553	0.090575	0.969824	1788	1	-1.0608
PRKG2	0.037603	0.09067	0.969824	1789	1	-0.8556
PTTG2	0.037607	0.090678	0.969824	1790	2	0.87106
PITPNC1	0.037653	0.090796	0.969824	1791	1	-1.4557
LHFPL3	0.037657	0.090802	0.969824	1792	3	0.70005
FBXO33	0.037703	0.090904	0.969824	1793	1	-2.6693
ACSL4	0.037754	0.090997	0.969824	1794	2	0.43732
LRAT	0.037804	0.091099	0.969824	1795	1	-1.2649
RCN1	0.037809	0.091109	0.969824	1796	3	0.63738
CAMK2A	0.037821	0.091134	0.969824	1797	3	0.91734
SCAMP5	0.037825	0.091138	0.969824	1798	2	0.61744
EPHX3	0.037854	0.091192	0.969824	1799	1	-3.1681
ATAT1	0.037894	0.091285	0.969824	1800	3	0.72957
CCNI	0.037904	0.091305	0.969824	1801	1	-4.154
USP8	0.037935	0.091381	0.969824	1802	2	-1.6551
IQSEC1	0.037946	0.091405	0.969824	1803	2	0.96479
UROS	0.037954	0.091421	0.969824	1804	2	0.20429
PPWD1	0.038004	0.091528	0.969824	1805	2	-1.2377
BSPH1	0.038055	0.091641	0.969824	1806	1	-0.19559
TUFT1	0.038089	0.091715	0.969824	1807	3	0.76593
SIGLEC7	0.038105	0.091745	0.969824	1808	2	0.78091
ALG10	0.038156	0.091847	0.969824	1809	3	0.8358
TMEM65	0.038168	0.091866	0.969824	1810	3	0.66105
ZNF581	0.038186	0.091903	0.969824	1811	3	0.8338
KCTD18	0.038205	0.091943	0.969824	1812	1	0.32194
EPPIN	0.038255	0.092035	0.969824	1813	1	-0.06492
CPSF7	0.03829	0.092104	0.969824	1814	3	1.1027
GAL3ST4	0.038305	0.092128	0.969824	1815	2	0.90631
ABHD4	0.038339	0.092191	0.969824	1816	3	0.92033
COA7	0.038345	0.092205	0.969824	1817	3	0.75845
DCPS	0.038356	0.092228	0.969824	1818	2	-1.6438
KRTAP26-1	0.038384	0.092283	0.969824	1819	2	0.28891
DCAF12	0.038406	0.092319	0.969824	1820	1	0.19999
ADRBK2	0.038406	0.09232	0.969824	1821	2	0.5279
LY6G5C	0.038425	0.09235	0.969824	1822	3	0.64894
GPATCH1	0.038444	0.092396	0.969824	1823	3	0.9479
SLC39A4	0.038456	0.092427	0.969824	1824	2	0.2694
CEP68	0.038468	0.092445	0.969824	1825	3	0.64853
ATXN2	0.038474	0.092457	0.969824	1826	3	0.74167
IST1	0.038506	0.092522	0.969824	1827	1	-0.54517
RNF123	0.038528	0.092562	0.969824	1828	2	1.1503
TMEM53	0.038539	0.092587	0.969824	1829	2	0.38689
RCAN2	0.038556	0.092623	0.969824	1830	1	-1.9759
C16orf62	0.038572	0.092662	0.969824	1831	3	0.74904
IPO8	0.038606	0.092736	0.969824	1832	1	-0.79274
FAM149B1	0.038616	0.092759	0.969824	1833	2	0.66594
PCTP	0.038657	0.092847	0.969824	1834	1	0.47274
PRSS50	0.038659	0.09285	0.969824	1835	3	0.86152
TANC1	0.038707	0.092953	0.969824	1836	1	-0.67706
EVI2A	0.038757	0.093062	0.969824	1837	1	-3.1592
SH3BP5	0.038757	0.093063	0.969824	1838	3	0.70308
CNOT6L	0.038779	0.093119	0.969824	1839	3	0.72992
HOMER3	0.0388	0.09317	0.969824	1840	3	0.65844
PTPN4	0.03884	0.09326	0.969824	1841	3	0.66935
BCL2L12	0.038857	0.093292	0.969824	1842	1	-2.9307
OR5H14	0.038859	0.093296	0.969824	1843	2	0.13588
AMD1	0.038903	0.093386	0.969824	1844	2	-0.82988
GLTPD2	0.038958	0.093515	0.969824	1845	2	0.93429
SERPINB1	0.038969	0.093535	0.969824	1846	2	-2.3067
DMC1	0.038995	0.093599	0.969824	1847	3	0.9653
NTAN1	0.039058	0.09374	0.969824	1848	2	-0.05925
ABCF1	0.039069	0.09377	0.969824	1849	2	-1.6837
LRRN1	0.039097	0.09383	0.969824	1850	3	0.88691
CYP21A2	0.039108	0.093859	0.969824	1851	3	0.60379
TMEM135	0.039125	0.093896	0.969824	1852	3	1.0052
KLHL26	0.039136	0.093928	0.969824	1853	2	0.74918
PCK1	0.039147	0.093951	0.969824	1854	3	0.65245
LOC643355	0.039191	0.094043	0.969824	1855	2	0.79206
Control_2	0.039196	0.094054	0.969824	1856	3	0.57566
SLC25A43	0.039208	0.094076	0.969824	1857	3	0.86653
SLC25A13	0.039213	0.094083	0.969824	1858	2	0.47528
C14orf80	0.039231	0.094117	0.969824	1859	3	0.76037
SMG6	0.03924	0.094136	0.969824	1860	3	0.68711
THOC3	0.039252	0.094163	0.969824	1861	3	1.0052
ASMTL	0.039258	0.094178	0.969824	1862	2	0.24123
ACO1	0.039259	0.094179	0.969824	1863	3	0.86786
SERPIND1	0.039269	0.094202	0.969824	1864	2	0.53962
IL1RL1	0.039271	0.094205	0.969824	1865	3	0.56346
ATP5J	0.03928	0.094218	0.969824	1866	2	1.2326
CCDC160	0.039347	0.09437	0.969824	1867	2	0.033723
C4A	0.039358	0.094393	0.969824	1868	1	-5.1355
ABCC5	0.039409	0.094498	0.969824	1869	1	-3.0763
CLEC19A	0.039445	0.094589	0.969824	1870	3	0.67241
CCNJ	0.039447	0.094593	0.969824	1871	2	0.80915
OCLM	0.039452	0.094606	0.969824	1872	3	0.68588
PPM1M	0.039458	0.094625	0.969824	1873	2	0.99756
GNL3	0.039459	0.094625	0.969824	1874	1	-2.4502
C9orf142	0.03948	0.094676	0.969824	1875	2	-2.0152
NRARP	0.039509	0.094725	0.969824	1876	1	-0.14731
CREB3L4	0.03952	0.094748	0.969824	1877	3	0.69637
DNAJA2	0.039526	0.09476	0.969824	1878	3	0.92476
PLAC1	0.039536	0.094781	0.969824	1879	3	0.65186
CACNG8	0.039545	0.0948	0.969824	1880	3	1.0449
ACVR1C	0.039559	0.09483	0.969824	1881	1	-2.9232
MRPL57	0.039659	0.095051	0.969824	1882	1	-6.5884
FAM193A	0.039709	0.095153	0.969824	1883	1	-0.22703
FITM2	0.039737	0.095212	0.969824	1884	2	-2.584
C16orf86	0.039748	0.095244	0.969824	1885	3	1.1245
MTRNR2L8	0.039759	0.095265	0.969824	1886	2	0.3815
DOK1	0.039809	0.095365	0.969824	1887	2	0.22264
Control_34	0.039826	0.095403	0.969824	1888	2	0.48799
CCDC106	0.039893	0.095547	0.969824	1889	2	0.8297
SPANXA1	0.039908	0.095575	0.969824	1890	3	0.77016
VWA8	0.03991	0.095577	0.969824	1891	2	0.46291
OR10G8	0.03994	0.09564	0.969824	1892	3	0.76827
DCAF4	0.03996	0.095695	0.969824	1893	1	-0.48562
PPIH	0.039968	0.095719	0.969824	1894	3	0.73756
RALBP1	0.039977	0.095738	0.969824	1895	3	0.78758
PLCB1	0.040002	0.095791	0.969824	1896	3	1.0382
PPAPDC1A	0.040009	0.095806	0.969824	1897	3	0.86495
OPTN	0.04001	0.095808	0.969824	1898	2	0.2338
ARL14EP	0.040015	0.095818	0.969824	1899	3	0.6573
ANAPC11	0.040028	0.095853	0.969824	1900	2	-1.2708
CDKL1	0.04006	0.095933	0.969824	1901	1	-0.5228
DPH2	0.040072	0.095961	0.969824	1902	3	0.87434
BCL10	0.040078	0.095971	0.969824	1903	3	0.81664
DUSP28	0.04011	0.096043	0.969824	1904	1	-6.5935
TROVE2	0.040119	0.096057	0.969824	1905	3	0.90053
USP17L21	0.04014	0.096105	0.969824	1906	2	0.66434
ZNF146	0.04016	0.096139	0.969824	1907	1	-0.66158
MUC21	0.040162	0.096143	0.969824	1908	2	0.63181
OC90	0.040179	0.096177	0.969824	1909	3	0.69048
LIG4	0.040241	0.096311	0.969824	1910	2	0.86262
HAPLN2	0.04026	0.096348	0.969824	1911	1	-0.45211
LOC100996693	0.04031	0.096454	0.969824	1912	1	-0.82221
AP1G1	0.040347	0.096546	0.969824	1913	2	0.49693
CEACAM18	0.040355	0.096563	0.969824	1914	3	1.0227
GPN1	0.04036	0.096572	0.969824	1915	2	-2.2264
IFNAR1	0.04041	0.096685	0.969824	1916	2	0.28142
TNFRSF4	0.04045	0.096771	0.969824	1917	3	0.58257
PHB2	0.040461	0.096796	0.969824	1918	1	-3.9557
CNIH4	0.040488	0.096854	0.969824	1919	3	0.8015
COMMD3-BMI1	0.040511	0.096894	0.969824	1920	2	0.10187
LRRC74A	0.040511	0.096894	0.969824	1921	2	0.50688
HOXD11	0.040561	0.097005	0.969824	1922	1	-5.6262
2024-03-02	0.040567	0.097018	0.969824	1923	2	0.50759
IBA57	0.040596	0.09707	0.969824	1924	3	0.85416
FBXW10	0.040615	0.097119	0.969824	1925	3	0.76991
PPBP	0.040628	0.097144	0.969824	1926	3	0.73797
DHH	0.040659	0.097215	0.969824	1927	3	0.61092
CC2D1A	0.040661	0.097218	0.969824	1928	1	-1.3675
U2AF1	0.040711	0.097334	0.969824	1929	1	-3.6917
FAM133A	0.040723	0.097345	0.969824	1930	3	0.80452
PRRG1	0.040729	0.097361	0.969824	1931	3	0.6811
C5AR2	0.040761	0.097431	0.969824	1932	1	-0.21777
C15orf65	0.040781	0.09747	0.969824	1933	2	1.0175
ZNF436	0.040804	0.097506	0.969824	1934	2	-2.771
KRT80	0.040811	0.097525	0.969824	1935	1	-0.10828
TSSK2	0.040825	0.097551	0.969824	1936	3	1.1221
PLA2G4C	0.04086	0.097635	0.969824	1937	2	0.75657
ZNF608	0.040861	0.097638	0.969824	1938	1	-2.9454
HLA-DMA	0.040863	0.097642	0.969824	1939	3	0.81518
DENND2A	0.040888	0.097684	0.969824	1940	3	0.67793
CNPY4	0.040906	0.097719	0.969824	1941	2	0.52728
PMS2	0.040907	0.097722	0.969824	1942	3	0.75515
PGS1	0.040911	0.097729	0.969824	1943	2	-1.7639
FASTKD3	0.040958	0.09784	0.969824	1944	3	0.80542
PPP1R14B	0.040961	0.097842	0.969824	1945	2	0.26043
C6orf10	0.040973	0.097866	0.969824	1946	2	-2.1722
MEGF10	0.041011	0.097958	0.969824	1947	1	-0.87851
BTN3A3	0.041016	0.097969	0.969824	1948	3	0.57258
ZNF710	0.041022	0.097979	0.969824	1949	3	0.85931
GS1-259H13.2	0.041053	0.098037	0.969824	1950	2	0.19979
CALML6	0.041089	0.098123	0.969824	1951	3	1.0798
CNOT7	0.041121	0.098193	0.969824	1952	2	-2.5165
Control_17	0.041132	0.098215	0.969824	1953	2	0.60559
BEST2	0.041161	0.098278	0.969824	1954	1	-3.7936
VSTM2A	0.041177	0.098307	0.969824	1955	2	0.49396
SLC22A9	0.041189	0.098336	0.969824	1956	2	-2.5785
TXN	0.041211	0.098384	0.969824	1957	1	-5.7005
LCE1A	0.041259	0.098481	0.969824	1958	3	0.85069
CALML4	0.041262	0.098489	0.969824	1959	1	0.30091
FAM114A2	0.041265	0.098496	0.969824	1960	3	0.94421
CCNA2	0.041279	0.098521	0.969824	1961	2	0.71209
ORC4	0.041302	0.098574	0.969824	1962	2	-1.2227
ZNF660	0.041312	0.098595	0.969824	1963	1	-0.98343
LYPLA2	0.041325	0.098632	0.969824	1964	2	0.2778
ASCL3	0.041362	0.098715	0.969824	1965	2	0.80943
TMED2	0.041462	0.098946	0.969824	1966	1	-3.2673
PTPRU	0.041496	0.099031	0.969824	1967	3	0.69156
ATP10B	0.041512	0.099063	0.969824	1968	1	-0.27201
ITK	0.041541	0.099123	0.969824	1969	2	0.68787
PPP3R1	0.041552	0.099148	0.969824	1970	2	-2.5942
COPZ1	0.041561	0.099165	0.969824	1971	3	1.0982
KMT2B	0.041612	0.099273	0.969824	1972	3	0.68978
TMPRSS2	0.041643	0.099336	0.969824	1973	2	-0.30652
ZNF534	0.041723	0.099495	0.969824	1974	2	0.59416
FAM92A1	0.041752	0.09957	0.969824	1975	2	0.71703
C14orf39	0.041762	0.09959	0.969824	1976	2	0.43733
ENKUR	0.041769	0.0996	0.969824	1977	2	-0.13159
HDDC2	0.041773	0.099606	0.969824	1978	3	0.70503
OR7A17	0.041812	0.099691	0.969824	1979	2	0.16921
ITGB7	0.041844	0.099752	0.969824	1980	3	0.7537
KRT27	0.041862	0.099797	0.969824	1981	1	-3.4169
TMED7-TICAM2	0.041883	0.099838	0.969824	1982	2	0.96634
HKDC1	0.041889	0.099853	0.969824	1983	3	0.67919
COL6A2	0.041912	0.099911	0.969824	1984	1	-0.4092
C14orf180	0.041962	0.10001	0.969824	1985	1	-3.7001
GPRC6A	0.04198	0.10005	0.969824	1986	3	1.0498
SCARF2	0.041987	0.10007	0.969824	1987	3	1.0183
DHX40	0.041999	0.1001	0.969824	1988	3	1.0605
CNNM3	0.042012	0.10012	0.969824	1989	1	-0.18719
TBX3	0.042062	0.10024	0.969824	1990	2	-0.48179
B4GALT1	0.042112	0.10035	0.969824	1991	2	-1.5122
FAM57A	0.042123	0.10037	0.969824	1992	3	0.72368
MESP1	0.042142	0.10041	0.969824	1993	3	0.7059
C9orf40	0.042149	0.10043	0.969824	1994	3	0.67569
STX12	0.042158	0.10044	0.969824	1995	2	0.36282
CIZ1	0.042187	0.1005	0.969824	1996	3	0.69962
SKA2	0.042192	0.10052	0.969824	1997	2	-1.9387
OSGEPL1	0.042262	0.10066	0.969824	1998	2	0.23395
BLVRA	0.042272	0.10067	0.969824	1999	3	0.57561
[truncated: 17,365 more rows]

## Sheet: R2_YFP_Low
id	pos|score	pos|p-value	pos|fdr	pos|rank	pos|goodsgrna	pos|lfc
CNOT10	6.8617e-06	2.9912e-05	0.351485	1	4	2.1077
C4orf27	1.1786e-05	5.3943e-05	0.351485	2	4	2.2102
COMMD10	1.2049e-05	5.5477e-05	0.351485	3	3	2.4561
BOLA3	2.2551e-05	0.00010354	0.351485	4	3	2.939
ABCG1	2.5826e-05	0.00011786	0.351485	5	3	1.1931
EIF5A	2.7107e-05	0.00012297	0.351485	6	3	2.9773
MMP2	2.8324e-05	0.00012706	0.351485	7	3	1.9964
POGLUT1	3.4687e-05	0.00015058	0.36448	8	2	2.39
RBMY1F	4.239e-05	0.00017819	0.383388	9	3	2.3831
RUSC1-AS1	7.016e-05	0.00028557	0.55297	10	4	2.0405
LOC400927-CSNK1E	7.7476e-05	0.00031522	0.554905	11	1	-0.37256
C12orf74	9.4507e-05	0.00037862	0.610974	12	4	1.7668
ZNF236	0.0001194	0.00047731	0.692394	13	2	1.6085
LIPN	0.00012912	0.00051105	0.692394	14	2	0.44505
MEAF6	0.00015	0.00059031	0.692394	15	3	1.7579
CNOT7	0.00016391	0.00064195	0.692394	16	3	2.1286
SULT1C4	0.00017314	0.00067263	0.692394	17	4	2.23
TMEM244	0.00018077	0.00070586	0.692394	18	2	-0.65354
SLC10A5	0.00019315	0.00075035	0.692394	19	4	1.5433
WDR60	0.00019479	0.00075648	0.692394	20	3	2.0327
NR1D1	0.00020386	0.00078409	0.692394	21	4	1.7246
GCAT	0.00020506	0.00078665	0.692394	22	2	1.497
SEC61A1	0.00023241	0.0008838	0.711485	23	2	0.59833
Control_13	0.00023958	0.00091499	0.711485	24	3	1.971
NXPE2	0.00024062	0.00091857	0.711485	25	3	1.89
ZNF740	0.00027082	0.0010244	0.720588	26	3	2.1505
ZBTB25	0.00027666	0.0010454	0.720588	27	4	1.7017
SLC35G1	0.00028905	0.0011001	0.720588	28	4	1.4523
MSANTD4	0.00029691	0.0011338	0.720588	29	4	1.3818
DEFA1	0.00029949	0.0011446	0.720588	30	3	1.8387
PCMTD2	0.00031022	0.0011814	0.720588	31	4	1.6706
GLTPD2	0.00032885	0.0012432	0.720588	32	4	1.6472
NKX2-6	0.0003324	0.0012509	0.720588	33	3	2.0292
ASB18	0.0003357	0.0012652	0.720588	34	2	0.40929
TIPRL	0.00036821	0.0013895	0.738427	35	4	1.8739
SERPINB1	0.00037381	0.0014104	0.738427	36	3	1.6855
DPH1	0.00037416	0.001411	0.738427	37	4	1.7106
CPSF6	0.00038734	0.001458	0.742965	38	2	-0.69519
ZNF671	0.0004009	0.001502	0.745748	39	3	1.8964
SLC27A3	0.0004148	0.0015638	0.746373	40	3	2.2413
ZNF260	0.00042278	0.0015981	0.746373	41	4	1.5704
GPATCH4	0.00043674	0.0016538	0.746373	42	4	2.1319
SSB	0.00043897	0.0016574	0.746373	43	2	0.70547
C9orf139	0.00049061	0.0018727	0.772502	44	1	-4.0139
WLS	0.00050029	0.0019161	0.772502	45	2	1.0587
SPTLC3	0.00050127	0.0019195	0.772502	46	4	1.5098
ING5	0.00054224	0.0020588	0.772502	47	4	0.96662
APBA1	0.00056365	0.0021462	0.772502	48	2	1.3905
TDRD5	0.00058109	0.0022071	0.772502	49	4	1.9292
SNAP47	0.00058158	0.0022081	0.772502	50	4	1.7371
MAGED2	0.00058769	0.0022306	0.772502	51	4	1.7618
PRELID1	0.00059387	0.0022536	0.772502	52	1	-1.0804
DPH5	0.00063771	0.0024085	0.772502	53	4	1.8684
SPAG8	0.00063776	0.0024085	0.772502	54	4	1.3372
STX6	0.0006386	0.0024111	0.772502	55	3	1.5969
EFCAB13	0.0006455	0.0024346	0.772502	56	2	0.1036
B3GNT3	0.00067958	0.0025522	0.772502	57	4	1.2281
FAM229B	0.00069184	0.0025905	0.772502	58	4	1.2596
ATP6V0D1	0.00069712	0.0026074	0.772502	59	1	-4.0697
MUC7	0.00073495	0.0027301	0.772502	60	2	0.12665
GRAMD2	0.00073536	0.0027327	0.772502	61	4	1.4724
CCDC59	0.00073882	0.002745	0.772502	62	4	1.7544
USP3	0.00074875	0.0027772	0.772502	63	2	0.41433
MTA3	0.00080037	0.0029566	0.772502	64	2	-1.3072
MAPKAPK5	0.00081003	0.0029812	0.772502	65	3	1.8929
Control_131	0.00083795	0.0030768	0.772502	66	2	1.199
IMPA1	0.00084426	0.0030947	0.772502	67	4	1.3975
CACUL1	0.00085062	0.0031213	0.772502	68	3	1.5267
VWF	0.00085199	0.0031238	0.772502	69	1	-4.5794
SNRPA	0.00088621	0.0032455	0.772502	70	4	1.4774
GPAT2	0.00090361	0.0033048	0.772502	71	2	0.42339
ABI3BP	0.00090844	0.0033238	0.772502	72	4	1.4722
C1orf110	0.00092142	0.0033708	0.772502	73	3	1.7241
PAGE3	0.00094464	0.0034495	0.772502	74	4	1.4454
SIGLEC7	0.00094472	0.0034501	0.772502	75	3	1.7295
FXYD1	0.00095719	0.0034951	0.772502	76	3	1.465
PTRHD1	0.00096104	0.0035078	0.772502	77	2	0.32262
FLJ45513	0.00098775	0.0036004	0.772502	78	3	2.1845
RNASEH1	0.00099409	0.0036157	0.772502	79	2	0.94666
SFMBT2	0.00099459	0.0036162	0.772502	80	4	1.2599
C1orf195	0.0010068	0.0036648	0.772502	81	2	0.43997
EFTUD1	0.0010177	0.0037057	0.772502	82	3	2.4569
INCA1	0.0010217	0.003718	0.772502	83	2	1.0842
SCEL	0.0010254	0.0037257	0.772502	84	3	1.9771
LZTS2	0.001026	0.0037282	0.772502	85	3	1.8663
PTK2B	0.0010381	0.0037783	0.772502	86	3	1.8628
TSPY8	0.0010445	0.0038029	0.772502	87	4	1.3132
PIP5KL1	0.0010517	0.0038361	0.772502	88	2	1.2004
TNFSF12	0.0010863	0.0039588	0.772502	89	2	1.1839
PALLD	0.0010958	0.0040023	0.772502	90	4	2.0388
TBATA	0.0010986	0.004013	0.772502	91	3	1.4352
NRK	0.0011006	0.0040181	0.772502	92	4	1.9965
LARP7	0.0011023	0.0040227	0.772502	93	4	1.5028
CCER1	0.0011027	0.0040237	0.772502	94	2	1.2939
ALX3	0.0011101	0.0040416	0.772502	95	1	-0.8105
RFFL	0.0011161	0.0040585	0.772502	96	4	1.3769
TET2	0.0011193	0.0040703	0.772502	97	3	1.6846
NCOR1	0.0011334	0.0041199	0.772502	98	4	1.3743
CCDC18	0.0011443	0.0041623	0.772502	99	2	1.1317
MYO15A	0.0011617	0.0042267	0.772502	100	2	0.17943
Control_81	0.0011635	0.0042336	0.772502	101	4	1.1648
DNAJC25	0.0011661	0.0042416	0.772502	102	3	1.918
PLCB4	0.0011782	0.0042809	0.772502	103	4	1.1876
OR56A4	0.0011818	0.0042932	0.772502	104	4	1.141
ACYP2	0.0012133	0.0044169	0.772502	105	3	0.73817
CEACAM19	0.0012289	0.0044732	0.772502	106	4	1.4681
C11orf71	0.001232	0.004488	0.772502	107	4	1.6902
RFX4	0.001232	0.004488	0.772502	108	2	0.38873
MAGEA10	0.0012461	0.0045407	0.772502	109	4	1.7904
PROX1	0.0012495	0.0045499	0.772502	110	3	1.9558
OR5H2	0.0012516	0.0045606	0.772502	111	4	1.8893
PLAT	0.0012604	0.0045928	0.772502	112	4	1.5056
HIST2H2AB	0.0012649	0.0046128	0.772502	113	1	-4.4209
SLC35D1	0.001268	0.0046238	0.772502	114	4	1.4241
ZNF428	0.0012969	0.0047345	0.772502	115	4	2.0424
FAM3B	0.0013094	0.0047692	0.772502	116	2	1.2226
SCD5	0.0013165	0.004803	0.772502	117	2	0.79164
CT45A2	0.0013397	0.0026044	0.772502	118	2	2.0539
TSACC	0.0013418	0.0048884	0.772502	119	4	1.7294
ISX	0.0013432	0.0048914	0.772502	120	3	1.6583
ZNF454	0.0013451	0.0048981	0.772502	121	4	1.3856
UNK	0.0013524	0.0049185	0.772502	122	2	0.77804
DCP1B	0.0013681	0.0049784	0.772502	123	2	1.0583
MT1G	0.0013707	0.0049876	0.772502	124	2	1.0402
SLC27A2	0.0013855	0.0050336	0.772502	125	3	1.892
PRR21	0.0013863	0.0050356	0.772502	126	3	1.7419
OR5T2	0.0014085	0.0050985	0.772502	127	3	1.6954
APLNR	0.0014197	0.0051364	0.772502	128	2	-0.37543
SLBP	0.0014347	0.0051992	0.772502	129	3	2.429
NDUFB6	0.0014521	0.0052621	0.772502	130	2	1.0834
OR10H3	0.0014713	0.0053255	0.772502	131	1	-1.0805
LHFP	0.0014853	0.0053654	0.772502	132	4	2.1226
HS6ST2	0.0014988	0.0054166	0.772502	133	3	1.5653
CELF6	0.0015019	0.0054309	0.772502	134	3	1.9907
NRGN	0.0015229	0.0055081	0.772502	135	3	1.1887
SLC14A2	0.0015426	0.0055766	0.772502	136	3	1.5683
AGAP3	0.0015665	0.0056645	0.772502	137	3	1.8609
CNR2	0.0015744	0.0056911	0.772502	138	3	1.5657
POP4	0.0015745	0.0056911	0.772502	139	1	-2.2275
RPUSD4	0.0015759	0.0056957	0.772502	140	4	1.2526
FAM107B	0.0015783	0.0057054	0.772502	141	4	1.0784
COL4A3	0.0015994	0.005777	0.772502	142	3	1.6675
FXR2	0.0015996	0.0057775	0.772502	143	3	1.8625
CHIC2	0.0016261	0.005868	0.772502	144	1	-1.1252
SMOC2	0.0016326	0.0058956	0.772502	145	4	1.2017
KIAA1551	0.0016376	0.0059187	0.772502	146	4	1.3421
TEX36	0.001657	0.0059877	0.772502	147	4	1.9887
SERPINB7	0.0016595	0.0059943	0.772502	148	3	1.5037
TGIF2LX	0.001662	0.0060046	0.772502	149	3	1.5597
TECRL	0.0016675	0.0060235	0.772502	150	4	1.335
ZNF605	0.0016776	0.0060618	0.772502	151	2	0.069103
PPP1R14C	0.0016883	0.0060951	0.772502	152	3	2.087
CYB5R4	0.0016923	0.0061099	0.772502	153	4	1.4764
KIF3A	0.0017008	0.0061436	0.772502	154	4	1.1121
ZNF543	0.001722	0.0062152	0.775038	155	3	1.6591
ZNF335	0.0017292	0.0062439	0.775038	156	1	-3.9504
FBXO16	0.0017604	0.0063538	0.781343	157	3	1.5143
AP1G1	0.0017786	0.0064213	0.781343	158	4	1.2507
ADAMTSL4	0.0017808	0.0064274	0.781343	159	1	-1.7993
CD244	0.0017899	0.006456	0.781343	160	3	1.7547
HCFC1R1	0.0018252	0.0065808	0.785689	161	4	1.2438
LIG3	0.0018324	0.0066089	0.785689	162	3	1.277
CXorf40B	0.0018407	0.006636	0.785689	163	4	1.2864
NDUFB11	0.0018457	0.0066575	0.785689	164	2	1.4231
PRRG2	0.0018559	0.0066948	0.785689	165	4	1.6472
RPL36A-HNRNPH2	0.001884	0.0067981	0.785786	166	1	-5.198
FAM120C	0.0019019	0.0068692	0.785786	167	2	1.1929
NPVF	0.0019235	0.0069392	0.785786	168	3	1.7792
OR4C12	0.0019244	0.0069443	0.785786	169	3	1.6219
TMEM11	0.0019276	0.0069566	0.785786	170	4	1.3207
CNPY2	0.0019316	0.0069689	0.785786	171	3	1.8452
MRPS26	0.0019356	0.0069827	0.785786	172	3	0.7458
PGBD2	0.0019588	0.0070665	0.785786	173	3	1.473
CDH6	0.0019751	0.0071161	0.785786	174	4	1.6862
SEMA5A	0.0019853	0.0071555	0.785786	175	4	0.89413
IRGQ	0.0019871	0.0071627	0.785786	176	2	0.35082
C12orf40	0.0019927	0.0071826	0.785786	177	3	1.8948
RAB41	0.0020343	0.0073416	0.794983	178	4	1.0509
OGFOD2	0.0020363	0.0073488	0.794983	179	4	1.1035
OR8B4	0.0020601	0.0074362	0.799972	180	4	1.4383
AKT1S1	0.0020999	0.0075671	0.803444	181	4	1.2281
SRGAP2B	0.002109	0.0075963	0.803444	182	2	1.0277
SLC16A10	0.0021233	0.007654	0.803444	183	4	1.2979
COMMD3	0.0021397	0.0077067	0.803444	184	4	0.91407
CXorf67	0.0021403	0.0077098	0.803444	185	3	1.4855
SLC4A3	0.0021418	0.0077174	0.803444	186	1	-0.33178
SOX15	0.0021905	0.0078862	0.809793	187	3	1.8994
TMEM98	0.0021934	0.0078959	0.809793	188	2	0.65672
UTS2B	0.0022029	0.0079291	0.809793	189	3	1.8675
SDS	0.0022088	0.0079496	0.809793	190	4	1.1856
CORO1B	0.0022238	0.008015	0.809793	191	2	0.72814
AKR7A3	0.0022278	0.0080293	0.809793	192	4	1.2213
PREB	0.002245	0.0080907	0.811753	193	2	0.048394
CASK	0.0022937	0.0082564	0.818964	194	4	1.2594
TRMT2A	0.0022965	0.0082709	0.818964	195	2	0.20674
FUT9	0.0023122	0.0083249	0.818964	196	3	1.6723
KRTAP22-2	0.0023187	0.0083484	0.818964	197	4	0.94983
HUNK	0.0023382	0.0084149	0.818964	198	4	1.3586
DPH7	0.0023481	0.0084532	0.818964	199	2	0.80181
SLC17A3	0.0023564	0.0084808	0.818964	200	3	1.6441
ELAVL1	0.0023703	0.0085253	0.818964	201	3	1.6031
MSH3	0.0023743	0.0085432	0.818964	202	4	1.1702
GAGE2D	0.0023997	0.0086383	0.821952	203	2	0.22495
C5AR2	0.0024081	0.0086593	0.821952	204	3	1.6306
SERHL2	0.0024292	0.0087329	0.824897	205	3	1.69
OVCA2	0.0024512	0.0088214	0.827487	206	2	-0.61249
DEXI	0.0025028	0.0089788	0.827487	207	1	0.32692
SPIC	0.0025143	0.0090121	0.827487	208	2	1.0142
TFB1M	0.0025163	0.0090177	0.827487	209	4	0.9757
QKI	0.0025358	0.0090816	0.827487	210	4	1.7036
RAI1	0.0025443	0.0091072	0.827487	211	4	0.90144
B4GALNT3	0.0025452	0.0091082	0.827487	212	3	1.7837
MSRA	0.0025543	0.0091389	0.827487	213	1	0.24712
COTL1	0.0025601	0.0091588	0.827487	214	4	0.8781
ABCC12	0.0025819	0.0092371	0.827487	215	3	1.4975
BBS4	0.0025861	0.0092493	0.827487	216	4	1.1585
MTA2	0.0025985	0.0092943	0.827487	217	4	0.97789
CIAO1	0.0026059	0.009327	0.827487	218	1	-3.7106
CT45A10	0.0026171	0.0093639	0.827487	219	2	1.0894
CFDP1	0.0026574	0.0094932	0.827487	220	3	1.0331
HENMT1	0.0026622	0.009507	0.827487	221	3	1.6457
Control_72	0.0026658	0.0095219	0.827487	222	4	1.0595
OR8J3	0.0026676	0.0095295	0.827487	223	2	1.2496
FN3KRP	0.002709	0.0096722	0.830585	224	2	0.96928
ZNF285	0.0027235	0.00973	0.830585	225	3	1.4515
CTSL	0.0027442	0.0097923	0.830585	226	3	1.5931
ZAN	0.002754	0.0098245	0.830585	227	3	1.3362
CSNK1G1	0.0027605	0.0098399	0.830585	228	1	-0.14998
USP22	0.0027614	0.009845	0.830585	229	3	1.5758
EFNB3	0.0027669	0.0098655	0.830585	230	3	1.5509
PFDN4	0.002818	0.010053	0.837472	231	4	1.5862
FGFR1OP2	0.0028265	0.010089	0.837472	232	3	1.663
WNT5A	0.0028378	0.010131	0.837472	233	1	-2.8978
LGR4	0.0028483	0.010165	0.837472	234	2	0.78251
NCOA3	0.0028784	0.010267	0.837472	235	3	1.4841
ZKSCAN8	0.0029152	0.010374	0.837472	236	1	-0.017699
OR6N2	0.0029224	0.010397	0.837472	237	3	1.9482
VWA5A	0.0029237	0.010402	0.837472	238	4	1.062
Control_62	0.0029269	0.010417	0.837472	239	4	1.0034
RTN4RL2	0.0029284	0.010425	0.837472	240	4	1.6645
FAM71F1	0.0029296	0.010428	0.837472	241	3	1.6964
SAMD14	0.0029407	0.010466	0.837472	242	3	1.4714
H2BFWT	0.0029708	0.010571	0.842379	243	2	1.0677
PLA2G4B	0.0029863	0.010622	0.842984	244	4	1.4252
UBXN2A	0.0030177	0.010722	0.843001	245	4	1.0384
NFE4	0.0030182	0.010723	0.843001	246	2	0.45465
IFNA4	0.0030343	0.010775	0.843001	247	4	1.1872
STK40	0.0030403	0.010797	0.843001	248	4	1.1166
LIPH	0.0030617	0.010873	0.844376	249	2	0.75785
GHRH	0.0030698	0.010901	0.844376	250	1	-1.1753
CCDC110	0.0031006	0.011012	0.849572	251	3	1.4615
F12	0.0031213	0.011095	0.852526	252	2	-0.12315
GNAO1	0.0031523	0.011193	0.852747	253	3	1.8617
KCNMA1	0.0031523	0.011193	0.852747	254	2	1.1782
BRD9	0.0031622	0.01123	0.852747	255	4	0.95415
ZC3H11A	0.0031728	0.011274	0.852781	256	1	-0.69582
S100A4	0.0032198	0.01144	0.859448	257	2	1.18
AKAP2	0.0032244	0.011451	0.859448	258	2	-2.9663
ENOX2	0.0032511	0.011544	0.861519	259	2	1.247
AMBRA1	0.0032581	0.011568	0.861519	260	3	1.695
CCBL1	0.0032759	0.011628	0.862189	261	1	-0.04594
GORAB	0.0032894	0.011677	0.862189	262	4	1.3115
ZNF540	0.0033161	0.011762	0.862189	263	4	1.0578
FAM208A	0.0033249	0.011787	0.862189	264	3	1.5753
YWHAZ	0.0033274	0.011799	0.862189	265	3	1.6094
NIM1K	0.0033591	0.011909	0.866951	266	3	1.6412
FAM19A4	0.0033789	0.011978	0.867057	267	2	0.48276
SFRP5	0.0033851	0.012	0.867057	268	4	0.92924
Control_123	0.0034305	0.012159	0.874532	269	3	0.89121
C9orf89	0.0034403	0.012194	0.874532	270	3	1.7549
RPRD1A	0.0034617	0.012266	0.875746	271	3	1.4308
BASP1	0.0034712	0.012301	0.875746	272	3	1.8018
MTRNR2L10	0.003482	0.012348	0.875839	273	2	0.98988
ARPC5L	0.0035073	0.012433	0.878677	274	3	1.4307
SLC35G3	0.0035335	0.012529	0.878938	275	2	0.35425
C1QA	0.00354	0.01255	0.878938	276	3	1.4266
ANKLE2	0.003585	0.012697	0.878938	277	3	1.382
TM4SF18	0.0035948	0.012726	0.878938	278	2	0.77782
HIST1H2AL	0.0036051	0.012764	0.878938	279	3	1.5568
DNMT3A	0.0036365	0.012873	0.878938	280	2	-0.13357
ZBTB12	0.003688	0.013031	0.878938	281	2	-0.0078892
KRT36	0.0036936	0.013054	0.878938	282	3	1.6059
NXF5	0.0036964	0.013063	0.878938	283	3	1.3778
BTN3A3	0.0037075	0.013094	0.878938	284	3	1.6564
IL21	0.0037145	0.013117	0.878938	285	3	1.8289
GCM2	0.0037171	0.013128	0.878938	286	4	0.88887
ANKRD30B	0.0037173	0.013128	0.878938	287	3	1.7444
SNX31	0.0037395	0.013206	0.878938	288	3	1.8093
TCL1B	0.003791	0.013387	0.878938	289	1	-3.1298
NUTM1	0.0037931	0.013392	0.878938	290	4	1.1488
HILPDA	0.0038323	0.013533	0.878938	291	4	1.3441
NR0B2	0.003837	0.013549	0.878938	292	3	1.2985
DDX25	0.0038425	0.013564	0.878938	293	2	0.20703
GCNT1	0.0038527	0.013599	0.878938	294	4	1.031
ZNF678	0.0038527	0.013599	0.878938	295	4	0.93597
EXD2	0.0038636	0.013637	0.878938	296	2	0.44179
PSG7	0.0038639	0.013638	0.878938	297	4	1.0969
CER1	0.0038712	0.013665	0.878938	298	2	0.37335
TMEM92	0.003894	0.013735	0.878938	299	1	-1.2419
BTNL9	0.0039259	0.013841	0.878938	300	4	1.1318
KRTAP3-3	0.0039322	0.013859	0.878938	301	2	1.0959
PTGS2	0.0039344	0.013866	0.878938	302	4	0.98197
AQP12B	0.0039455	0.013894	0.878938	303	3	1.654
ZBED6	0.003951	0.01391	0.878938	304	4	1.2506
IGFBP6	0.0039542	0.013923	0.878938	305	3	1.6066
ULK1	0.0039629	0.013955	0.878938	306	2	-2.0155
REXO2	0.0039652	0.013957	0.878938	307	3	1.5698
CYP46A1	0.003997	0.014082	0.878938	308	1	-0.19971
C1orf112	0.004001	0.014097	0.878938	309	3	1.6463
DHRS4	0.0040145	0.014149	0.878938	310	4	1.1309
F2R	0.0040265	0.014187	0.878938	311	4	1.0793
SLC35E3	0.0040659	0.014304	0.878938	312	3	1.4528
COPS8	0.0040793	0.014343	0.878938	313	4	1.488
CA11	0.0040966	0.014395	0.878938	314	3	1.3098
BCL2L2	0.0041	0.014405	0.878938	315	1	-0.72749
AKR1C3	0.004109	0.014438	0.878938	316	3	1.6546
SLC44A2	0.0041135	0.014452	0.878938	317	3	1.5728
GAS8	0.0041142	0.014454	0.878938	318	4	1.5098
ENTHD1	0.004122	0.01448	0.878938	319	2	0.30184
LOC200726	0.0041374	0.014541	0.879935	320	3	1.5935
UBL5	0.004203	0.014745	0.882199	321	1	-3.9689
ALB	0.0042098	0.014771	0.882199	322	3	1.4396
PKD2L1	0.0042334	0.014841	0.882199	323	4	0.98361
C12orf45	0.0042364	0.014851	0.882199	324	3	1.8914
OR51G1	0.0042545	0.014911	0.882199	325	1	-1.1776
CRYGN	0.0042614	0.014934	0.882199	326	4	1.0681
SCO1	0.0042627	0.014939	0.882199	327	4	1.4136
NOL4	0.0042646	0.014943	0.882199	328	3	1.6338
TMEM200B	0.004306	0.015074	0.882977	329	2	-0.012042
CSTA	0.0043401	0.015189	0.882977	330	2	0.95031
PBRM1	0.004343	0.015197	0.882977	331	3	1.5685
Control_117	0.0043896	0.015354	0.882977	332	3	1.5486
C1orf131	0.004409	0.015423	0.882977	333	2	0.56842
LYST	0.004433	0.015501	0.882977	334	2	0.83219
DNMBP	0.0044349	0.015507	0.882977	335	3	1.4436
WDTC1	0.0044421	0.01553	0.882977	336	4	1.3892
MAGEH1	0.0044581	0.015581	0.882977	337	4	0.90892
CTSG	0.0044604	0.015591	0.882977	338	2	0.18234
METRN	0.0044679	0.015624	0.882977	339	4	0.8651
ZNF329	0.0044715	0.015636	0.882977	340	4	0.95766
HBG2	0.0044732	0.015645	0.882977	341	4	1.0112
TRPV6	0.0044876	0.015694	0.882977	342	4	1.0336
ZNF679	0.0044932	0.015713	0.882977	343	3	1.5877
PAQR6	0.0045074	0.015757	0.882977	344	3	1.482
S100A6	0.0045119	0.015771	0.882977	345	2	0.67445
MND1	0.0045136	0.015777	0.882977	346	4	1.4045
LPL	0.0045634	0.015953	0.88322	347	1	-0.80882
SLC46A2	0.0045679	0.015966	0.88322	348	3	1.5321
ZIM3	0.0045807	0.016012	0.88322	349	3	1.8388
MAPK10	0.0046006	0.016085	0.88322	350	4	1.4504
ANKRD26	0.0046149	0.01614	0.88322	351	1	-0.36836
RBM26	0.0046339	0.016196	0.88322	352	2	1.2245
CELA3B	0.0046657	0.016289	0.88322	353	4	0.86708
KRBA2	0.0046663	0.016291	0.88322	354	2	0.12285
TAAR2	0.0046774	0.016334	0.88322	355	3	1.4029
KRT72	0.0046963	0.016397	0.88322	356	3	1.4079
LRP4	0.0047088	0.01644	0.88322	357	2	1.2148
OR52E6	0.0047178	0.016473	0.88322	358	3	0.41124
FAM181B	0.0047377	0.016528	0.88322	359	3	1.4139
PYGO1	0.0047689	0.016638	0.88322	360	4	0.84968
ZNF18	0.0047693	0.016639	0.88322	361	3	0.85332
RNF103	0.0047754	0.016659	0.88322	362	4	1.036
TAS1R1	0.0047801	0.016673	0.88322	363	4	1.2357
PKIA	0.0047968	0.016723	0.88322	364	4	1.5678
CST7	0.0048046	0.016748	0.88322	365	4	0.90918
SRSF5	0.0048137	0.01678	0.88322	366	3	1.6545
ITGAL	0.0048207	0.016795	0.88322	367	2	0.70064
RLIM	0.0048643	0.016938	0.88322	368	4	1.7097
CYB5RL	0.0048722	0.016962	0.88322	369	1	-0.28974
CXCL9	0.0048976	0.017041	0.88322	370	4	1.1168
GUCY2C	0.0049237	0.017124	0.88322	371	2	0.34556
IRX5	0.0049264	0.017135	0.88322	372	4	1.1713
ALDH1A3	0.0049497	0.017212	0.88322	373	2	0.60449
NDUFA12	0.0049653	0.017263	0.88322	374	3	1.6568
CA12	0.004967	0.017268	0.88322	375	3	1.5423
ANKRA2	0.0049751	0.0173	0.88322	376	2	0.46187
SGCZ	0.0050266	0.017467	0.88322	377	3	1.2687
CDNF	0.0050399	0.017515	0.88322	378	2	1.1471
ADCK4	0.0050613	0.017588	0.88322	379	4	1.257
DPH6	0.0050654	0.017604	0.88322	380	4	1.7773
SH3GL2	0.0050745	0.017639	0.88322	381	4	1.5372
STX8	0.005078	0.017654	0.88322	382	2	-0.5366
ZNF44	0.0050819	0.017666	0.88322	383	4	0.83695
C16orf54	0.0050937	0.017708	0.88322	384	4	1.0645
TLX1	0.0051164	0.017781	0.88322	385	4	0.99071
ERCC5	0.0051168	0.017783	0.88322	386	3	1.4054
KCNQ1	0.0051295	0.017828	0.88322	387	1	-0.59706
ARMC9	0.0051556	0.017915	0.88322	388	3	1.4146
GSDMB	0.0051807	0.018002	0.88322	389	3	1.501
IFT74	0.005181	0.018002	0.88322	390	1	0.067947
CBX7	0.0051894	0.018026	0.88322	391	3	1.4162
CD86	0.005192	0.018035	0.88322	392	3	1.2154
NAP1L2	0.0052189	0.018109	0.88322	393	4	1.4383
CCDC106	0.005231	0.018142	0.88322	394	4	1.4878
ZP2	0.0052358	0.018158	0.88322	395	2	1.0994
JAKMIP3	0.0052446	0.018198	0.88322	396	3	1.6416
TXNDC9	0.0052748	0.018299	0.88322	397	3	1.3692
CTXN3	0.0052783	0.018311	0.88322	398	4	1.1615
SDSL	0.0052819	0.018323	0.88322	399	4	0.96971
SLC24A2	0.0052839	0.018329	0.88322	400	2	0.33327
PMFBP1	0.0052843	0.01833	0.88322	401	2	0.42431
PRKCA	0.0052854	0.018336	0.88322	402	3	1.7724
HMGB2	0.0053353	0.018498	0.884382	403	2	0.91168
P3H3	0.0053867	0.018652	0.884382	404	2	-0.50262
SEPW1	0.0053905	0.018663	0.884382	405	4	0.66839
WDR47	0.0053952	0.018675	0.884382	406	3	1.3151
ZNF471	0.0054021	0.018699	0.884382	407	3	1.4632
NDUFS7	0.005427	0.018792	0.884382	408	3	1.572
INSRR	0.0054382	0.018826	0.884382	409	2	-0.057442
TMEM218	0.0054443	0.018857	0.884382	410	3	1.6943
CHRNE	0.0054539	0.018887	0.884382	411	4	1.4231
CBLB	0.00547	0.018948	0.884382	412	3	1.5189
RASD1	0.0054718	0.018953	0.884382	413	3	1.2523
SMARCD1	0.0054892	0.019013	0.884382	414	3	1.5124
PARPBP	0.0054896	0.019016	0.884382	415	2	0.86618
PANK1	0.0054988	0.019053	0.884382	416	4	1.7208
SH3BP2	0.0055117	0.019098	0.884382	417	4	1.098
LAMTOR2	0.005519	0.019118	0.884382	418	4	1.331
EZH2	0.0055385	0.019177	0.884382	419	4	1.6303
PTPRU	0.0055411	0.019182	0.884382	420	3	1.1737
LOC100652758	0.0055925	0.01935	0.889223	421	3	0.7797
ETAA1	0.0056185	0.019441	0.889223	422	3	1.6579
TEX13B	0.0056339	0.019492	0.889223	423	4	0.95982
CASP2	0.0056439	0.019526	0.889223	424	2	0.00060375
POLR1D	0.0056475	0.019535	0.889223	425	3	1.7506
LOC388813	0.0056637	0.01959	0.889223	426	4	1.162
PACSIN2	0.0056691	0.019608	0.889223	427	4	1.2799
CAB39	0.00569	0.019698	0.88997	428	4	1.3243
PTPN21	0.0056954	0.019717	0.88997	429	2	0.36056
C1orf87	0.0057472	0.019873	0.890453	430	3	1.5483
PRTFDC1	0.0057482	0.019875	0.890453	431	2	0.91089
RTN4	0.0057732	0.019953	0.890453	432	3	1.3472
CMTM2	0.0057758	0.019961	0.890453	433	3	1.6229
SDHAF3	0.0057982	0.020032	0.890453	434	2	-3.0836
PLBD1	0.0058179	0.020094	0.890453	435	3	1.5502
PUS10	0.0058341	0.020157	0.890453	436	4	1.1693
MRPS22	0.005846	0.0202	0.890453	437	3	1.3423
TMEM167B	0.0058691	0.020277	0.890453	438	4	0.93421
BATF2	0.0059009	0.020382	0.890453	439	4	1.1104
ZNF426	0.0059011	0.020383	0.890453	440	2	0.042428
PCBD2	0.0059235	0.020459	0.890453	441	4	1.0552
TSPAN16	0.0059307	0.020487	0.890453	442	3	1.5412
BIRC8	0.005942	0.020525	0.890453	443	3	1.3451
FBRSL1	0.0059525	0.020555	0.890453	444	2	-3.0722
IFNGR2	0.0059572	0.020567	0.890453	445	3	1.3359
ALG6	0.0059661	0.020586	0.890453	446	2	-0.3738
TTC39C	0.0059733	0.020609	0.890453	447	4	1.3198
SESN3	0.0059988	0.020695	0.890453	448	2	0.92562
ZNF98	0.0060039	0.020713	0.890453	449	2	0.54357
DNTT	0.0060314	0.020814	0.890453	450	3	1.2899
FAN1	0.0060317	0.020815	0.890453	451	2	0.86717
ITPR1	0.0060553	0.020906	0.890453	452	4	1.1808
CHIT1	0.0060553	0.020906	0.890453	453	2	-0.13269
MGC50722	0.0060697	0.020961	0.890453	454	3	1.6651
DCD	0.006087	0.02102	0.890453	455	3	1.5139
TXNDC16	0.0060977	0.021048	0.890453	456	3	1.2807
CFLAR	0.0061068	0.021079	0.890453	457	2	0.907
UGT8	0.0061126	0.021094	0.890453	458	4	0.93133
CCDC176	0.0061166	0.021107	0.890453	459	3	1.5926
BIN1	0.0061582	0.021227	0.892066	460	1	0.12192
UROS	0.0061623	0.021237	0.892066	461	3	1.3754
DICER1	0.0061926	0.021326	0.892669	462	2	1.1067
CLDN7	0.0062096	0.021379	0.892669	463	2	0.98587
CD274	0.0062263	0.02143	0.892669	464	4	0.84478
PTTG1IP	0.0062307	0.021442	0.892669	465	2	0.22635
CT47A10	0.0062597	0.021525	0.892669	466	3	1.3791
LOC149373	0.006261	0.021528	0.892669	467	2	0.47452
FOXN2	0.0062826	0.021605	0.892936	468	4	1.1923
CLDN12	0.0062907	0.021627	0.892936	469	4	0.95561
C1orf50	0.0063124	0.021705	0.892992	470	2	-0.22311
PLA2G2A	0.0063169	0.021721	0.892992	471	3	1.5987
ABR	0.0063482	0.021828	0.895505	472	3	1.7426
PCDHAC1	0.0063638	0.021877	0.895621	473	1	-0.13589
PSMA8	0.0063897	0.021957	0.896559	474	3	1.3816
ZNF780B	0.0064017	0.021998	0.896559	475	3	1.4282
ZNF35	0.0064152	0.022042	0.896559	476	1	-0.81047
GPD1	0.0064303	0.022085	0.896559	477	4	1.3328
TRIM44	0.0064614	0.022185	0.896849	478	3	1.4934
NHLRC3	0.0064666	0.022201	0.896849	479	1	-0.12463
TPP2	0.006518	0.022388	0.896849	480	3	0.90512
MANBAL	0.0065497	0.022496	0.896849	481	4	1.1883
OR10T2	0.0065517	0.022501	0.896849	482	3	1.3359
FZD2	0.0065694	0.022563	0.896849	483	1	-0.19696
MC4R	0.0066208	0.022722	0.896849	484	2	-3.472
LINS	0.006633	0.022762	0.896849	485	2	0.91955
SLC11A2	0.0066408	0.022788	0.896849	486	3	1.2003
SYT13	0.0066477	0.022811	0.896849	487	3	1.564
ZNF385D	0.0066527	0.02283	0.896849	488	2	1.0759
DMRTA1	0.0066571	0.022844	0.896849	489	3	1.6168
PPP2R4	0.0066652	0.022878	0.896849	490	3	1.2909
IFI44	0.006682	0.022929	0.896849	491	4	1.2438
MAP3K7	0.0066979	0.022985	0.896849	492	3	1.5129
UHRF2	0.006702	0.022998	0.896849	493	2	1.3443
COX11	0.0067104	0.023027	0.896849	494	4	0.89364
ANXA3	0.0067236	0.023068	0.896849	495	2	0.49417
DMRT2	0.0067317	0.023095	0.896849	496	3	1.2147
TRAPPC1	0.0067553	0.023172	0.896849	497	3	1.6732
NUP43	0.0067676	0.023215	0.896849	498	3	1.5217
UCHL1	0.0067724	0.023235	0.896849	499	4	0.99467
GDAP1L1	0.006775	0.023247	0.896849	500	2	0.61333
NUP188	0.0067841	0.023268	0.896849	501	3	1.431
TRIM51	0.0067863	0.023275	0.896849	502	2	0.4437
SMG9	0.0067992	0.023326	0.896849	503	4	0.91335
RICTOR	0.0068264	0.023416	0.896849	504	2	0.29203
SYNGR1	0.0068778	0.023574	0.896849	505	1	-0.69887
PREPL	0.0068976	0.023646	0.896849	506	4	1.1638
CTAGE1	0.0069064	0.023682	0.896849	507	3	1.4954
INHBC	0.0069199	0.023724	0.896849	508	4	1.3515
GPR65	0.0069211	0.023731	0.896849	509	4	0.72611
ZNF606	0.0069286	0.023752	0.896849	510	4	0.99623
ALG14	0.0069291	0.023753	0.896849	511	1	-1.469
MYO1F	0.0069413	0.023796	0.896849	512	2	0.98282
RDH12	0.0069805	0.023916	0.896849	513	2	0.16452
HIST1H1B	0.0069849	0.023928	0.896849	514	3	1.3558
RAE1	0.0069967	0.023965	0.896849	515	2	-1.7412
OLA1	0.0070221	0.024047	0.896849	516	4	0.73357
ZNF823	0.0070319	0.024079	0.896849	517	2	0.19118
GARNL3	0.0070322	0.024081	0.896849	518	3	1.362
TSTA3	0.0070622	0.024175	0.896849	519	4	0.64172
PTBP2	0.0070766	0.024227	0.896849	520	3	1.264
ATP5O	0.0070799	0.024237	0.896849	521	4	0.80884
EIF2AK2	0.0070833	0.024248	0.896849	522	2	-3.0444
LRRFIP1	0.0070878	0.024263	0.896849	523	2	1.1181
C1orf141	0.0071106	0.024328	0.896849	524	3	1.481
CCDC146	0.0071347	0.024408	0.896849	525	2	-0.79827
SPIRE1	0.0071406	0.024427	0.896849	526	4	0.69693
ERI3	0.0071698	0.024528	0.896849	527	4	0.90609
USP30	0.0071845	0.024574	0.896849	528	3	1.3382
MMP15	0.007186	0.02458	0.896849	529	2	-0.090779
CFL1	0.0071895	0.024592	0.896849	530	3	1.6484
TSN	0.0071937	0.024604	0.896849	531	3	1.3591
Control_43	0.007205	0.02464	0.896849	532	3	1.5522
BECN1	0.0072374	0.024741	0.898845	533	3	1.0163
C9orf40	0.0072888	0.024897	0.900112	534	3	1.0922
Control_46	0.0073402	0.025073	0.900112	535	2	-0.13442
PIGY	0.0073489	0.0251	0.900112	536	4	1.5714
TULP4	0.0073626	0.025145	0.900112	537	4	0.82919
CXCR4	0.0073696	0.025163	0.900112	538	3	1.4657
OR2M4	0.0073915	0.025234	0.900112	539	1	-0.67127
ITSN1	0.0074098	0.025292	0.900112	540	3	1.3274
CYP1A1	0.0074238	0.025344	0.900112	541	4	1.8965
PRKCQ	0.0074408	0.0254	0.900112	542	4	1.1349
Control_167	0.0074421	0.025404	0.900112	543	4	0.94769
C18orf63	0.0074429	0.025405	0.900112	544	2	0.54344
PRKACG	0.0074736	0.025513	0.900112	545	4	1.2328
FAM71D	0.0074789	0.025532	0.900112	546	4	0.80445
SCGB2A1	0.0074838	0.025551	0.900112	547	2	-1.358
TEX35	0.0074942	0.025585	0.900112	548	1	-0.2711
CYB5R1	0.007504	0.02561	0.900112	549	3	1.1587
FAM229A	0.0075223	0.025672	0.900112	550	4	0.97409
ESX1	0.0075249	0.025679	0.900112	551	4	0.84972
CCL18	0.0075456	0.025743	0.900112	552	1	-1.14
AFF4	0.007558	0.025781	0.900112	553	4	0.75737
CBR3	0.0075746	0.025842	0.900112	554	4	1.2856
RSRC2	0.0075792	0.025858	0.900112	555	4	0.74016
NKRF	0.0075832	0.025872	0.900112	556	4	1.193
TAF6L	0.007597	0.025914	0.900112	557	1	-5.85
Control_114	0.0076044	0.025938	0.900112	558	4	0.79423
ABHD13	0.0076997	0.026229	0.903139	559	1	-0.087457
VPS16	0.0077041	0.026247	0.903139	560	2	0.2897
ATPIF1	0.0077275	0.026318	0.903139	561	4	0.53272
LGI1	0.0077304	0.026329	0.903139	562	3	1.1437
GJC1	0.0077517	0.026395	0.903139	563	2	1.0737
MAST3	0.0077525	0.026397	0.903139	564	4	0.93708
PTPRS	0.0077545	0.026401	0.903139	565	4	0.8805
FAM184B	0.0077815	0.026489	0.903139	566	4	1.086
NUGGC	0.0077915	0.026524	0.903139	567	3	1.4529
FOXD4L4	0.0078024	0.026558	0.903139	568	1	-3.8005
C17orf105	0.0078136	0.026595	0.903139	569	3	1.3057
MS4A7	0.0079051	0.026882	0.903139	570	1	-1.5929
MYH13	0.0079247	0.026942	0.903139	571	3	1.5594
HDAC2	0.0079493	0.027019	0.903139	572	4	1.1052
IPO13	0.0079564	0.027041	0.903139	573	3	0.67097
RAB3B	0.0079589	0.02705	0.903139	574	3	1.3595
ZNF761	0.0079612	0.027059	0.903139	575	3	1.4595
FYN	0.0079886	0.027137	0.903139	576	3	1.2575
SLC12A4	0.0080078	0.027194	0.903139	577	3	1.2095
KIAA1045	0.0080552	0.027338	0.903139	578	3	1.1853
ADRM1	0.0080591	0.02735	0.903139	579	2	-0.1378
TSC22D1	0.0080782	0.027416	0.903139	580	3	1.1602
KCNU1	0.008099	0.027481	0.903139	581	3	1.6005
MEF2A	0.0081087	0.027505	0.903139	582	4	1.4211
SLC25A44	0.0081104	0.027509	0.903139	583	2	-0.26617
PER1	0.0081464	0.027634	0.903139	584	4	1.1901
CC2D2B	0.0081548	0.027657	0.903139	585	4	0.87472
PPP2CB	0.0081592	0.027671	0.903139	586	3	1.1748
GRXCR2	0.0081618	0.027679	0.903139	587	2	0.10991
ZFAND2B	0.0081708	0.02771	0.903139	588	3	1.3036
SCGB1D2	0.0081824	0.027746	0.903139	589	3	1.2679
SIRT6	0.0081998	0.027804	0.903139	590	4	0.88004
HGC6.3	0.0082131	0.027853	0.903139	591	1	-3.5821
PRAMEF11	0.0082547	0.027977	0.903139	592	3	1.2568
PIGP	0.0082644	0.028004	0.903139	593	2	-0.27561
FNBP4	0.0083009	0.028113	0.903139	594	3	1.212
CCDC39	0.0083158	0.028159	0.903139	595	3	0.98564
LRRC58	0.0083337	0.028228	0.903139	596	2	0.55063
WDR64	0.0083532	0.028293	0.903139	597	3	1.2127
MEST	0.0083614	0.028319	0.903139	598	4	1.094
HSPA6	0.0083671	0.028336	0.903139	599	3	0.7513
TDP2	0.008372	0.028351	0.903139	600	3	1.3104
DDIT4L	0.0083776	0.028364	0.903139	601	2	-1.7072
SLC52A3	0.0083929	0.028417	0.903139	602	4	0.63389
PTGR1	0.0084184	0.028487	0.903139	603	2	1.323
LMTK2	0.0084326	0.028534	0.903139	604	3	1.3729
AHNAK	0.0084546	0.028599	0.903139	605	4	0.9189
COL21A1	0.0084661	0.028644	0.903139	606	4	1.328
HIST2H2BF	0.0084698	0.028659	0.903139	607	1	-1.372
LMO7	0.0084822	0.028694	0.903139	608	3	1.3358
DLX2	0.0084929	0.028732	0.903139	609	3	1.3431
LKAAEAR1	0.008495	0.028742	0.903139	610	4	0.99413
RBM12B	0.0085321	0.028863	0.903139	611	3	1.8619
PRR27	0.0085399	0.02889	0.903139	612	4	0.57125
RMDN2	0.0085472	0.028913	0.903139	613	4	0.55634
PLG	0.0085544	0.028939	0.903139	614	4	0.52373
MEF2D	0.0085602	0.028956	0.903139	615	4	0.7322
PKLR	0.008571	0.028987	0.903139	616	3	1.598
CETN1	0.0085995	0.02908	0.903139	617	4	1.1789
CYTH3	0.0086322	0.02918	0.903139	618	3	1.5506
DPH2	0.0086378	0.029197	0.903139	619	3	1.5137
METTL7A	0.0086824	0.029343	0.903139	620	2	-0.14018
KRTAP10-10	0.0087149	0.029449	0.903139	621	3	1.281
CHSY1	0.008716	0.029452	0.903139	622	2	0.72288
MAP7D1	0.0087264	0.029486	0.903139	623	1	-3.4429
NDUFAF3	0.0087306	0.029499	0.903139	624	3	1.1643
SERPINI2	0.0087777	0.029671	0.903139	625	3	0.65002
ZDHHC24	0.0088108	0.029774	0.903139	626	3	1.251
SNX32	0.008829	0.02983	0.903139	627	1	-0.86874
RNF40	0.0088294	0.02983	0.903139	628	4	0.91786
M1AP	0.0088353	0.029843	0.903139	629	4	0.83516
TMPRSS12	0.008848	0.029883	0.903139	630	2	-1.7991
NXPE3	0.0088502	0.029889	0.903139	631	4	1.1842
ERP29	0.0088562	0.029907	0.903139	632	4	1.1376
Control_86	0.0088803	0.029992	0.903139	633	2	1.1335
CPLX4	0.0088898	0.030022	0.903139	634	4	0.88806
CFAP58	0.008896	0.030042	0.903139	635	2	1.1859
PFKFB2	0.0089086	0.030087	0.903139	636	3	1.6069
UCHL3	0.0089205	0.030121	0.903139	637	4	1.3509
CEP135	0.0089234	0.030129	0.903139	638	3	1.4793
PBDC1	0.0089316	0.030154	0.903139	639	2	-0.039085
RHBDL1	0.0089377	0.030175	0.903139	640	4	0.90002
STRN4	0.0089504	0.030219	0.903139	641	3	1.3952
HPSE2	0.0089603	0.030252	0.903139	642	3	1.668
KCNK16	0.0089627	0.03026	0.903139	643	3	1.6735
KLK7	0.0089696	0.030282	0.903139	644	2	0.79433
RARS	0.0089829	0.030321	0.903139	645	2	-1.4079
H2AFZ	0.0090094	0.030404	0.903139	646	2	0.91768
TRMT1L	0.0090151	0.030421	0.903139	647	3	1.6222
SELM	0.0090342	0.03049	0.903139	648	2	0.52685
CBLN4	0.0090492	0.030536	0.903139	649	2	0.81205
PLET1	0.0090606	0.030575	0.903139	650	3	1.2243
CYB561	0.009063	0.030582	0.903139	651	4	0.93887
CLUAP1	0.0090663	0.030591	0.903139	652	3	1.2408
NR5A1	0.0090666	0.030592	0.903139	653	3	1.5125
MBNL2	0.0090778	0.030628	0.903139	654	3	1.3622
RIPK3	0.0090855	0.030648	0.903139	655	1	-0.69684
UBXN4	0.0091368	0.030822	0.903139	656	2	0.85229
NCEH1	0.0091368	0.030822	0.903139	657	4	0.66954
GPATCH2L	0.0091903	0.031	0.903139	658	4	1.1889
RAB9B	0.0091912	0.031006	0.903139	659	3	1.4493
C2orf81	0.0092112	0.031061	0.903139	660	3	1.587
NUP155	0.0092137	0.031067	0.903139	661	3	1.5554
HID1	0.0092164	0.031078	0.903139	662	4	0.77582
IL36A	0.009221	0.031091	0.903139	663	2	-2.4106
GBAS	0.0092267	0.031112	0.903139	664	2	1.0484
ARL5B	0.0092363	0.031142	0.903139	665	3	1.3006
NSA2	0.0092394	0.031152	0.903139	666	1	-3.7427
CITED1	0.0092612	0.03122	0.903139	667	3	1.4689
PGM2	0.0093028	0.031357	0.903139	668	4	1.2775
UGT1A7	0.0093074	0.031372	0.903139	669	3	1.445
EIF1B	0.0093245	0.031419	0.903139	670	4	0.76722
LGALS9	0.009342	0.03147	0.903139	671	2	0.67593
RAB36	0.0093477	0.031489	0.903139	672	4	0.63124
ZFAND1	0.0093523	0.031508	0.903139	673	3	1.5664
DNAJC12	0.0093548	0.031517	0.903139	674	3	1.2609
LGALS7	0.0093624	0.031544	0.903139	675	3	1.1954
SYCP2	0.009365	0.031553	0.903139	676	3	1.3163
OR6C75	0.0093933	0.031651	0.903139	677	1	-0.1562
TGOLN2	0.0094157	0.031725	0.903139	678	3	1.2912
CFAP44	0.0094174	0.03173	0.903139	679	2	0.72914
DLGAP5	0.0094183	0.031732	0.903139	680	3	1.4149
OR6Q1	0.0094386	0.031793	0.903139	681	3	1.249
NPL	0.0094445	0.031812	0.903139	682	2	0.73309
P2RX7	0.0094958	0.031963	0.903139	683	2	0.55162
LITAF	0.0095244	0.032058	0.903139	684	4	0.7087
CSTB	0.0095434	0.032121	0.903139	685	3	1.5431
GP9	0.0095471	0.032132	0.903139	686	2	-0.42907
DNAJC24	0.0095514	0.032146	0.903139	687	2	1.1529
ADAM7	0.0095528	0.03215	0.903139	688	4	0.91258
IL3RA	0.0096497	0.032456	0.903139	689	1	-0.47046
ZMYM5	0.0096558	0.03248	0.903139	690	4	0.70032
DGKE	0.0096903	0.032579	0.903139	691	3	1.7698
TAMM41	0.0096981	0.032602	0.903139	692	3	1.6722
CRY2	0.009701	0.03261	0.903139	693	1	-3.1399
MYBPC2	0.0097157	0.032651	0.903139	694	3	1.7983
TVP23C	0.0097522	0.032765	0.903139	695	2	-0.065199
CDH17	0.0097525	0.032767	0.903139	696	3	1.2472
CSK	0.0097577	0.032784	0.903139	697	3	1.2052
PYCARD	0.0097688	0.032817	0.903139	698	2	1.4382
KLRC4-KLRK1	0.009776	0.032837	0.903139	699	3	1.1707
TTC4	0.0098035	0.032917	0.903139	700	2	0.44356
ADGRG2	0.0098151	0.032952	0.903139	701	3	1.204
CCDC71L	0.0098272	0.032984	0.903139	702	4	0.60483
TJP2	0.0098339	0.033006	0.903139	703	2	0.73194
ZNF559	0.0098398	0.033026	0.903139	704	2	0.77641
KLF4	0.0098548	0.03307	0.903139	705	1	-2.2999
ZNF354A	0.0098789	0.033147	0.903139	706	4	0.619
LGI2	0.009906	0.033228	0.903139	707	1	-0.54189
TMEM30A	0.0099421	0.033329	0.903139	708	4	1.3883
RETNLB	0.0099573	0.033378	0.903139	709	1	0.29871
FAM111B	0.010004	0.033535	0.903139	710	4	1.0322
PHF23	0.010009	0.033548	0.903139	711	2	0.22628
MRPL51	0.010012	0.033561	0.903139	712	4	0.81486
C20orf195	0.010028	0.033607	0.903139	713	3	1.2223
ADAMTS18	0.010049	0.033669	0.903139	714	3	1.2287
SMIM8	0.010058	0.033693	0.903139	715	4	0.66063
ORMDL3	0.01006	0.033698	0.903139	716	1	-0.90985
TACC1	0.010068	0.033723	0.903139	717	4	0.84182
KCNN3	0.010086	0.033781	0.903139	718	4	1.0548
VAT1L	0.010096	0.033812	0.903139	719	3	1.1016
PURA	0.010104	0.033839	0.903139	720	4	1.0218
RBKS	0.010111	0.033857	0.903139	721	2	-0.54779
CCDC94	0.01012	0.033895	0.903139	722	2	0.2689
AADAT	0.010122	0.033901	0.903139	723	4	0.59316
Control_52	0.010162	0.034009	0.903139	724	3	1.0258
LYSMD4	0.010178	0.034059	0.903139	725	4	0.89722
FGF14	0.010214	0.034171	0.903139	726	1	-0.25102
OR2L3	0.010217	0.03418	0.903139	727	3	1.1183
JCHAIN	0.01022	0.034191	0.903139	728	3	1.2326
FRS2	0.010223	0.034199	0.903139	729	2	0.62299
DNAJB14	0.010265	0.034331	0.903139	730	1	-0.43257
PTMS	0.01028	0.034375	0.903139	731	4	1.3549
CCNB1IP1	0.010286	0.034389	0.903139	732	4	0.65454
FAM132B	0.010313	0.034468	0.903139	733	3	1.4445
FAM104A	0.010316	0.034476	0.903139	734	2	0.64657
ANP32B	0.010363	0.034615	0.903139	735	4	1.1762
CHRNA4	0.010365	0.03462	0.903139	736	3	1.4186
SYS1	0.010367	0.03463	0.903139	737	1	-2.6945
C14orf105	0.010403	0.034746	0.903139	738	3	1.3898
MROH2A	0.010411	0.034774	0.903139	739	3	1.2262
TMCO6	0.010416	0.034789	0.903139	740	3	1.2673
IL7R	0.010419	0.034797	0.903139	741	2	0.85689
TNFRSF10C	0.010422	0.034805	0.903139	742	3	1.0535
STAMBPL1	0.010427	0.034818	0.903139	743	3	1.1682
SLX1B	0.010447	0.03488	0.903139	744	2	1.0168
SLC4A4	0.01047	0.034962	0.903139	745	3	0.84902
SPIRE2	0.010471	0.034969	0.903139	746	2	0.70041
MDK	0.010492	0.03502	0.903139	747	3	1.3476
FUNDC1	0.010514	0.035083	0.903139	748	3	1.6442
ARC	0.010521	0.035108	0.903139	749	2	-0.59536
RALBP1	0.010522	0.035111	0.903139	750	3	1.4439
ZBED5	0.010559	0.035231	0.903139	751	4	1.0167
VSTM1	0.010572	0.035271	0.903139	752	2	0.68544
LIN9	0.010575	0.03528	0.903139	753	2	0.81612
FARS2	0.010614	0.035397	0.903139	754	4	0.84537
DEK	0.010624	0.035428	0.903139	755	2	0.42562
CBR4	0.010624	0.03543	0.903139	756	4	0.72296
CRABP2	0.010637	0.035472	0.903139	757	2	0.57798
TNFSF4	0.010643	0.035493	0.903139	758	2	0.69493
LPIN2	0.010655	0.035533	0.903139	759	2	0.052188
SLC13A5	0.010668	0.035578	0.903139	760	3	1.2641
OARD1	0.010675	0.035596	0.903139	761	2	0.33193
PLGLB1	0.010684	0.035633	0.903139	762	3	1.3816
IL36RN	0.010687	0.035643	0.903139	763	4	0.69792
NCMAP	0.010695	0.035673	0.903139	764	3	1.5267
RNF25	0.010723	0.035763	0.903139	765	2	1.0875
ZNF121	0.010724	0.035764	0.903139	766	4	0.49756
IL36B	0.010726	0.035773	0.903139	767	2	0.2104
UMAD1	0.01076	0.035872	0.904452	768	2	0.31687
OFD1	0.010781	0.035943	0.904728	769	4	0.80697
OR2T2	0.010825	0.036073	0.904728	770	3	1.4565
COX6C	0.010829	0.036086	0.904728	771	3	0.76932
TMEM106B	0.01086	0.036185	0.904728	772	4	1.0375
Control_14	0.010867	0.03621	0.904728	773	4	1.2609
CHST13	0.010876	0.036238	0.904728	774	4	0.88794
ACTL7A	0.01088	0.036251	0.904728	775	2	0.19412
GML	0.010899	0.036302	0.904728	776	4	1.1097
KRTAP5-1	0.010921	0.036365	0.904728	777	2	1.1168
CENPH	0.010931	0.036391	0.904728	778	2	-2.2008
ARID4A	0.010942	0.036429	0.904728	779	3	1.3729
ZBTB14	0.010946	0.036443	0.904728	780	2	0.84194
YME1L1	0.010974	0.036532	0.905225	781	4	0.71846
TXNRD1	0.010982	0.036557	0.905225	782	2	0.084009
ZNF692	0.011033	0.036725	0.906105	783	1	-0.058645
MED21	0.011034	0.036727	0.906105	784	2	-0.064093
EFNB2	0.011035	0.036733	0.906105	785	4	0.61844
RABGGTA	0.011085	0.036889	0.908498	786	1	-4.5186
MOB2	0.011109	0.036965	0.908498	787	3	1.1973
SFXN4	0.011111	0.03697	0.908498	788	3	1.277
RNF115	0.011136	0.037049	0.909279	789	2	0.66883
ZMYM1	0.011154	0.037104	0.909469	790	3	1.2651
CD151	0.01119	0.037206	0.910822	791	3	1.3256
MFN1	0.011223	0.037308	0.912058	792	4	0.59868
PCDHGC4	0.011238	0.037354	0.912058	793	1	-1.2851
TIGAR	0.011257	0.037405	0.912058	794	3	1.3608
FAM222B	0.01129	0.037505	0.912058	795	1	-3.7103
GAPDHS	0.011313	0.037577	0.912058	796	3	1.2287
ARMCX5-GPRASP2	0.011314	0.037579	0.912058	797	4	1.1803
ZPLD1	0.011336	0.037648	0.912058	798	2	0.89288
GJC3	0.011341	0.037667	0.912058	799	2	0.65163
PRKACB	0.011349	0.037692	0.912058	800	2	0.79706
SCN8A	0.011367	0.037755	0.912058	801	4	0.7419
ATP8A1	0.011373	0.037775	0.912058	802	4	0.80932
CDH18	0.011392	0.037829	0.912229	803	2	0.18051
CCDC172	0.011428	0.037941	0.912388	804	3	1.2003
ZNF146	0.011512	0.038193	0.912388	805	4	0.98302
MANSC4	0.011514	0.038201	0.912388	806	2	1.051
ZNF208	0.011514	0.038202	0.912388	807	4	1.0633
RARS2	0.011526	0.038239	0.912388	808	3	1.1405
ENTHD2	0.011533	0.038266	0.912388	809	2	-2.4708
SLIT2	0.011546	0.038306	0.912388	810	3	1.1211
TMEM209	0.011559	0.038342	0.912388	811	2	0.89505
ANKRD40	0.011597	0.03847	0.912388	812	2	0.41962
CLSPN	0.011648	0.038612	0.912388	813	1	-3.1472
PTPN20	0.011668	0.038669	0.912388	814	3	1.5369
C15orf53	0.011706	0.038793	0.912388	815	3	1.3482
TLL1	0.01172	0.038832	0.912388	816	3	1.231
GJB4	0.011732	0.038872	0.912388	817	2	0.70679
OSBPL3	0.01175	0.038932	0.912388	818	3	0.55008
PABPC5	0.011752	0.038937	0.912388	819	4	0.64989
PHLDA1	0.011802	0.039091	0.912388	820	2	0.54504
IFNAR1	0.011832	0.039178	0.912388	821	3	1.3411
CMC4	0.011841	0.039199	0.912388	822	2	0.5711
ABCC10	0.011853	0.039221	0.912388	823	1	-1.0954
TRPA1	0.011904	0.039336	0.912388	824	3	0.89388
DEFB103A	0.011917	0.039369	0.912388	825	3	1.4834
ALDOA	0.011932	0.039394	0.912388	826	2	-1.7624
C1orf210	0.011955	0.039446	0.912388	827	3	0.96415
SSSCA1	0.011956	0.039447	0.912388	828	3	1.2327
RPRD2	0.012	0.039546	0.912388	829	3	1.5997
CTNNAL1	0.012003	0.039552	0.912388	830	3	1.3463
TMEM261	0.012004	0.039552	0.912388	831	2	0.78737
L3MBTL3	0.012006	0.03956	0.912388	832	2	1.1071
MYL4	0.012058	0.039667	0.912388	833	1	-0.16153
PAGE2B	0.012109	0.039779	0.912388	834	3	0.8928
CIB3	0.012134	0.039841	0.912388	835	3	1.2285
RAP1B	0.012141	0.039854	0.912388	836	2	1.1112
CDK9	0.01216	0.039903	0.912388	837	1	-5.5003
CCDC8	0.012191	0.039969	0.912388	838	3	1.3677
PIP5K1C	0.012211	0.040015	0.912388	839	2	0.49602
LRFN5	0.012262	0.040138	0.912388	840	2	0.079737
MRPS28	0.012266	0.040147	0.912388	841	3	1.3403
RRP9	0.012313	0.040248	0.912388	842	2	-1.4143
MATN4	0.012314	0.040251	0.912388	843	3	1.1929
C1orf68	0.012331	0.040289	0.912388	844	3	1.3037
EP400	0.012338	0.040304	0.912388	845	2	0.97418
DRG1	0.012356	0.040351	0.912388	846	3	1.0576
PLD1	0.012365	0.040371	0.912388	847	1	-0.80383
HIST1H4E	0.012416	0.040481	0.912388	848	2	0.74975
PCM1	0.012425	0.0405	0.912388	849	3	1.5396
MRPL48	0.012518	0.040705	0.912388	850	1	-0.12307
FAM187B	0.012539	0.040748	0.912388	851	3	1.3204
GUCA1A	0.012563	0.040796	0.912388	852	3	1.2522
ENKD1	0.012565	0.040801	0.912388	853	3	1.2579
SOCS4	0.012579	0.040835	0.912388	854	2	1.0198
AMELY	0.012672	0.041013	0.912388	855	2	0.025524
TNNT1	0.012704	0.041075	0.912388	856	3	1.2051
MTHFS	0.012716	0.041102	0.912388	857	3	1.1499
SV2C	0.012723	0.041117	0.912388	858	2	0.19217
SMARCA5	0.012747	0.041166	0.912388	859	3	1.1993
PLCD3	0.012749	0.041169	0.912388	860	3	1.0679
ZNF862	0.012762	0.041202	0.912388	861	3	1.1865
LPCAT2	0.012774	0.041234	0.912388	862	1	0.14343
TBC1D3	0.012825	0.041342	0.912388	863	1	-1.4327
BCL11A	0.01283	0.041355	0.912388	864	3	1.0709
SYT4	0.012857	0.04141	0.912388	865	3	1.2757
FAAH	0.012876	0.041455	0.912388	866	2	0.55003
P2RX6	0.012927	0.041573	0.912388	867	1	0.12021
ARG2	0.01293	0.041579	0.912388	868	3	1.3737
NLK	0.012961	0.041643	0.912388	869	3	1.2363
ZNF512B	0.012964	0.041648	0.912388	870	3	1.2772
NALCN	0.012979	0.041681	0.912388	871	2	0.75516
OR4D9	0.012981	0.041686	0.912388	872	3	1.3322
ICAM4	0.012984	0.041696	0.912388	873	2	0.6948
ZNF768	0.012994	0.041717	0.912388	874	3	1.6122
RBM42	0.013011	0.041757	0.912388	875	3	1.201
ARIH2	0.013011	0.041758	0.912388	876	2	0.99827
PROCR	0.013045	0.041829	0.912388	877	3	1.1712
WFDC2	0.01308	0.041907	0.912388	878	3	1.4383
DAB1	0.013081	0.041909	0.912388	879	1	-0.39027
GNAS	0.013093	0.041934	0.912388	880	3	1.3343
DPY19L2	0.013102	0.041956	0.912388	881	3	1.2055
PRAMEF4	0.013181	0.042125	0.912388	882	2	0.82015
ZNF808	0.013215	0.042211	0.912388	883	2	0.99486
SLC25A13	0.013234	0.042252	0.912388	884	3	0.69017
ZCWPW2	0.013327	0.04246	0.912388	885	3	1.2984
OR8U1	0.013337	0.04248	0.912388	886	3	1.1149
ANXA11	0.013358	0.04253	0.912388	887	2	0.24491
MYNN	0.013379	0.042573	0.912388	888	2	0.33173
PARD3	0.013388	0.042593	0.912388	889	2	0.83653
PAK7	0.013389	0.042596	0.912388	890	3	1.0509
BRINP1	0.013411	0.042643	0.912388	891	3	1.3294
TEAD1	0.013439	0.042706	0.912388	892	3	1.1176
TMEM160	0.013453	0.04273	0.912388	893	3	1.1017
ANKRD34C	0.01349	0.042816	0.912388	894	3	0.71344
ACADSB	0.01351	0.04286	0.912388	895	3	1.102
CCDC158	0.013541	0.042937	0.912388	896	1	-0.88514
NDUFA10	0.013565	0.042985	0.912388	897	3	1.3678
NT5DC3	0.013626	0.043126	0.912388	898	3	1.2328
SCAMP3	0.013643	0.043162	0.912388	899	2	0.21764
FAM81B	0.013674	0.043239	0.912388	900	3	1.1988
Control_138	0.013688	0.043276	0.912388	901	2	0.5357
BUD31	0.013694	0.04329	0.912388	902	2	-0.4666
CFAP20	0.013709	0.043322	0.912388	903	3	1.4783
DKK2	0.013746	0.043387	0.912388	904	2	-3.7896
HINFP	0.013771	0.043441	0.912388	905	3	1.4205
COL15A1	0.013771	0.043442	0.912388	906	2	-2.0113
CRYBB3	0.013778	0.043456	0.912388	907	2	0.83129
C15orf38-AP3S2	0.01378	0.043462	0.912388	908	3	1.4729
RNF181	0.013797	0.043499	0.912388	909	2	-2.3432
C19orf53	0.013799	0.043501	0.912388	910	2	-2.0097
RECQL	0.013884	0.04369	0.912388	911	3	1.3794
ZDHHC5	0.013896	0.043718	0.912388	912	2	0.76506
IER3	0.013899	0.043722	0.912388	913	3	0.49702
NRXN2	0.013927	0.043801	0.912388	914	3	1.2544
ERCC4	0.01395	0.043853	0.912388	915	2	-0.43182
PLCXD3	0.013959	0.043876	0.912388	916	2	0.55755
PCGF2	0.01398	0.043925	0.912388	917	2	0.065571
PARP3	0.014001	0.043977	0.912388	918	2	-0.19729
CGNL1	0.014031	0.044038	0.912388	919	3	1.5171
CSGALNACT1	0.014052	0.044085	0.912388	920	2	0.31848
C6orf141	0.014054	0.044086	0.912388	921	3	1.5889
FHL5	0.014158	0.044343	0.912388	922	3	1.6076
USP31	0.01419	0.04441	0.912388	923	3	1.3425
C10orf53	0.014206	0.044453	0.912388	924	1	-0.6985
ZNF43	0.014219	0.044482	0.912388	925	3	1.2594
OMP	0.014225	0.044498	0.912388	926	3	1.1427
SLC47A1	0.014257	0.044571	0.912388	927	3	1.0208
BRIP1	0.014275	0.044605	0.912388	928	3	1.1776
BLOC1S1	0.014289	0.044635	0.912388	929	2	0.22842
ARID3B	0.014308	0.044671	0.912388	930	2	-0.1631
LOC102724279	0.014308	0.044671	0.912388	931	3	1.0358
RGS13	0.014315	0.044685	0.912388	932	3	1.2116
SPTLC1	0.014324	0.044705	0.912388	933	3	1.2783
GLRA3	0.014359	0.044778	0.912388	934	2	-0.17416
FRMD7	0.014388	0.044849	0.912388	935	2	0.9121
ACSM3	0.01441	0.044899	0.912388	936	3	1.5229
FAM186B	0.014416	0.044915	0.912388	937	3	1.0019
UBE2QL1	0.01443	0.044939	0.912388	938	3	1.1462
CPT2	0.014444	0.044979	0.912388	939	2	0.25207
MLXIPL	0.014461	0.045016	0.912388	940	1	-0.16252
STAG3	0.014498	0.04511	0.912388	941	3	1.2564
OR4F6	0.014501	0.045119	0.912388	942	3	1.3434
KRTAP20-3	0.014508	0.04514	0.912388	943	2	0.8446
VWA5B2	0.014522	0.045173	0.912388	944	3	1.1869
ATP5E	0.014563	0.045261	0.912388	945	2	-2.9003
HOOK2	0.014568	0.045266	0.912388	946	3	1.0935
ADRA1A	0.014575	0.045277	0.912388	947	3	0.97017
HNMT	0.014608	0.04534	0.912388	948	3	1.3164
UBXN11	0.014665	0.045476	0.912388	949	2	0.35011
NCS1	0.014679	0.045507	0.912388	950	3	1.2516
BCAP29	0.014679	0.045507	0.912388	951	2	0.71719
HAS2	0.014708	0.045579	0.912388	952	2	-2.1689
LARP4B	0.014716	0.045598	0.912388	953	1	-0.3353
CPNE8	0.014729	0.04562	0.912388	954	3	1.2574
FAM174B	0.014758	0.045675	0.912388	955	2	0.78788
IGLL1	0.014765	0.04569	0.912388	956	2	0.69465
RNASE8	0.014768	0.045694	0.912388	957	1	-0.0038242
CYP26B1	0.014772	0.045704	0.912388	958	2	-2.357
GNPDA2	0.014801	0.045766	0.912388	959	3	1.1213
Control_174	0.014808	0.045777	0.912388	960	3	1.1488
RHD	0.014814	0.045797	0.912388	961	3	1.0882
TMEM170A	0.014819	0.045804	0.912388	962	2	0.28855
SULT1A2	0.014837	0.045842	0.912388	963	2	0.91281
SLC38A11	0.014844	0.04586	0.912388	964	2	0.61325
ZC4H2	0.014852	0.045875	0.912388	965	3	0.99389
Control_162	0.01487	0.045914	0.912388	966	2	0.018421
CCNG2	0.014879	0.045936	0.912388	967	3	1.4432
HIST1H2BM	0.014887	0.045955	0.912388	968	3	1.5034
TSHR	0.014913	0.046007	0.912388	969	3	1.1351
RPS16	0.014921	0.046023	0.912388	970	1	-1.8662
SMIM14	0.014937	0.04606	0.912388	971	2	0.6636
Control_1	0.014952	0.046086	0.912388	972	3	1.2962
EYA3	0.014957	0.046099	0.912388	973	3	1.3964
SPRR2B	0.014972	0.046137	0.912388	974	1	-0.29278
CCDC160	0.014981	0.046156	0.912388	975	3	1.0869
GABRA6	0.015039	0.046282	0.912388	976	3	1.4136
TRPM5	0.01506	0.04633	0.912388	977	3	1.2395
ZNF347	0.015063	0.046341	0.912388	978	3	1.1806
LEPROT	0.015074	0.04636	0.912388	979	2	-0.3607
BST2	0.015111	0.046438	0.912388	980	3	1.1428
RIMBP3	0.015125	0.046471	0.912388	981	2	0.14402
PLEKHA6	0.015173	0.046563	0.912388	982	3	1.2728
ARHGAP12	0.015176	0.046567	0.912388	983	2	0.54881
EIF4ENIF1	0.015183	0.046585	0.912388	984	3	1.475
DNAH12	0.015227	0.046686	0.912388	985	1	-1.0072
SPINT1	0.015232	0.046692	0.912388	986	3	1.2961
RAB11FIP5	0.015242	0.046716	0.912388	987	3	0.97322
PPP1R32	0.015259	0.046749	0.912388	988	3	1.2092
RNF145	0.015278	0.046792	0.912388	989	2	-0.48619
ACAT1	0.015321	0.046887	0.912388	990	3	1.0888
KRT26	0.015329	0.046898	0.912388	991	1	-0.39683
CYP3A7	0.015336	0.046912	0.912388	992	2	-2.79
KIRREL3	0.015339	0.046918	0.912388	993	3	1.3116
WASL	0.015346	0.046932	0.912388	994	3	1.0958
OPRK1	0.015359	0.046963	0.912388	995	3	1.2558
CUZD1	0.015416	0.047089	0.912388	996	3	1.2213
HOXA7	0.015431	0.047118	0.912388	997	3	1.0254
FGD5	0.015446	0.047155	0.912388	998	3	1.3047
FBXL19	0.015464	0.047193	0.912388	999	3	1.2345
SPIN2B	0.015471	0.047209	0.912388	1000	3	0.99875
BRAP	0.015482	0.04724	0.912388	1001	3	0.78272
GK2	0.015533	0.04736	0.912388	1002	1	-1.8755
CDH8	0.01557	0.047447	0.912388	1003	3	1.1118
OR1L4	0.015585	0.047468	0.912388	1004	1	-0.18163
BCLAF1	0.015636	0.047577	0.912388	1005	1	-0.69559
BOLA2	0.015667	0.047638	0.912388	1006	3	1.1693
ANK1	0.015674	0.047657	0.912388	1007	3	1.1633
S100A16	0.01568	0.047673	0.912388	1008	2	0.41766
GTF2F2	0.015687	0.047686	0.912388	1009	2	0.48313
KCTD5	0.015695	0.047706	0.912388	1010	2	-0.6441
OR2T35	0.015705	0.047726	0.912388	1011	3	1.0271
MAP3K7CL	0.015738	0.047801	0.912388	1012	2	0.34378
TCEAL5	0.015739	0.047803	0.912388	1013	2	0.35242
UBE2Q1	0.015789	0.047917	0.912388	1014	2	0.6054
MTMR11	0.015807	0.047963	0.912388	1015	3	1.1492
SOWAHA	0.01584	0.048033	0.912388	1016	1	-0.066348
TSPAN5	0.015891	0.048145	0.912388	1017	3	0.72324
UEVLD	0.015903	0.048171	0.912388	1018	3	1.0607
LRBA	0.015942	0.048262	0.912388	1019	2	0.40658
TCP11L1	0.015976	0.048337	0.912388	1020	2	0.19225
STAG2	0.015978	0.048341	0.912388	1021	3	1.2455
CKAP2L	0.015992	0.048372	0.912388	1022	3	1.3832
CCDC148	0.015993	0.048373	0.912388	1023	1	-1.0312
SCAF11	0.016044	0.048494	0.912388	1024	1	-0.60017
CCDC177	0.016056	0.048521	0.912388	1025	3	1.4665
C7orf72	0.016063	0.048537	0.912388	1026	3	1.2591
C8orf82	0.016079	0.048566	0.912388	1027	3	1.6031
PDE4D	0.016084	0.048578	0.912388	1028	3	1.2272
Control_51	0.016095	0.048606	0.912388	1029	1	-0.62141
Control_237	0.016125	0.048668	0.912388	1030	2	0.56957
ZNF503	0.016132	0.048683	0.912388	1031	2	-0.37989
NOSTRIN	0.016133	0.048684	0.912388	1032	3	1.1462
FLYWCH2	0.016146	0.048715	0.912388	1033	1	-3.5159
Control_92	0.016155	0.04873	0.912388	1034	3	1.3301
TMEM70	0.016174	0.048767	0.912388	1035	3	1.3871
TRAM1	0.016197	0.04882	0.912492	1036	3	1.1563
STRN3	0.016282	0.049028	0.912519	1037	3	1.2827
C3orf30	0.016299	0.049067	0.912519	1038	1	0.15452
NLRP7	0.016346	0.049169	0.912519	1039	3	1.2258
TMEM144	0.01635	0.049176	0.912519	1040	3	0.542
HSPG2	0.016357	0.049191	0.912519	1041	2	0.64828
ZNF837	0.016401	0.049282	0.912519	1042	3	0.84545
IAPP	0.016419	0.049323	0.912519	1043	3	1.088
VMO1	0.016425	0.049336	0.912519	1044	3	1.4787
EFCAB9	0.016429	0.049344	0.912519	1045	3	1.0292
ZNF878	0.016447	0.049386	0.912519	1046	2	1.0346
C3AR1	0.016462	0.049418	0.912519	1047	2	0.93057
RNF10	0.016466	0.049425	0.912519	1048	3	1.3044
SOGA1	0.016469	0.049434	0.912519	1049	3	1.0297
NFE2L3	0.016503	0.049517	0.913187	1050	2	-0.71665
APOBEC1	0.016589	0.049695	0.914165	1051	3	1.3367
MAP6	0.016605	0.049732	0.914165	1052	2	0.00099283
NDUFAF4	0.016643	0.049808	0.914165	1053	3	1.2904
RGS22	0.016656	0.049839	0.914165	1054	1	0.026343
SVOP	0.016666	0.049864	0.914165	1055	2	0.45148
SERPINE2	0.016704	0.049945	0.914165	1056	2	0.32483
PDLIM2	0.016707	0.049954	0.914165	1057	3	1.0807
PPP1R37	0.016715	0.049973	0.914165	1058	3	1.3087
NFU1	0.016742	0.050029	0.914165	1059	2	-0.56327
TAX1BP1	0.016758	0.05007	0.914165	1060	1	-0.35819
NPIPB3	0.01679	0.050143	0.914165	1061	3	1.4065
NR1D2	0.016803	0.05017	0.914165	1062	3	1.5673
TMEM106A	0.016809	0.050184	0.914165	1063	1	-2.8138
SUPT4H1	0.01686	0.050291	0.915251	1064	2	0.80813
RFWD2	0.016911	0.050411	0.915995	1065	1	-0.42986
GJA3	0.016923	0.050437	0.915995	1066	3	1.1763
FGD4	0.016951	0.050495	0.915995	1067	2	0.44924
MS4A14	0.016962	0.050521	0.915995	1068	2	-0.018714
BLID	0.017013	0.050643	0.917351	1069	3	1.0352
ZWINT	0.017064	0.050753	0.91757	1070	3	0.39468
AHCY	0.0171	0.050837	0.91757	1071	2	1.0513
SWAP70	0.017108	0.05085	0.91757	1072	2	0.94465
NEDD4	0.017115	0.050864	0.91757	1073	3	0.91146
ZNF93	0.01713	0.050892	0.91757	1074	3	0.93824
GSDMC	0.017217	0.051074	0.919229	1075	1	-1.0106
PSMD7	0.017231	0.05111	0.919229	1076	2	-1.3918
GREM2	0.017268	0.051191	0.919229	1077	1	-3.2362
SLC35A4	0.017282	0.051221	0.919229	1078	3	1.0089
KPNA4	0.017303	0.051272	0.919229	1079	3	1.0762
RANBP3	0.017319	0.0513	0.919229	1080	2	-0.37157
HLX	0.017354	0.051382	0.919229	1081	2	-2.0785
EMC8	0.017357	0.051389	0.919229	1082	3	1.0928
CKMT2	0.01737	0.051425	0.919229	1083	2	0.27324
METTL21C	0.017391	0.05147	0.919229	1084	3	1.1983
TMTC2	0.017421	0.051535	0.919229	1085	3	1.0393
ITIH4	0.017431	0.051554	0.919229	1086	2	0.52732
TOR1B	0.017472	0.051637	0.919877	1087	2	-0.3099
MCM5	0.017574	0.051855	0.921439	1088	1	-4.5946
HSF2BP	0.017583	0.051876	0.921439	1089	3	0.94985
ZRSR2	0.017625	0.051971	0.921439	1090	3	1.3925
RRP15	0.017676	0.05209	0.921439	1091	3	1.4146
KIF21A	0.017719	0.052183	0.921439	1092	3	0.88595
ATRX	0.017727	0.052202	0.921439	1093	2	0.14357
SIVA1	0.017746	0.052244	0.921439	1094	3	1.1059
AKTIP	0.017796	0.05236	0.921439	1095	2	0.96482
APEX1	0.017829	0.052436	0.921439	1096	1	-1.4054
NUDT16	0.017835	0.052446	0.921439	1097	2	0.65823
ERF	0.017875	0.052526	0.921439	1098	2	0.58663
METTL14	0.01788	0.052536	0.921439	1099	2	0.70804
CLEC10A	0.017914	0.052608	0.921439	1100	3	1.3244
SIAH1	0.017921	0.052625	0.921439	1101	3	1.2903
SAR1A	0.017931	0.052647	0.921439	1102	3	0.49194
TRIM26	0.017952	0.052696	0.921439	1103	3	1.1056
NLGN4X	0.017982	0.052768	0.921439	1104	1	-1.3957
2024-09-14	0.01799	0.052787	0.921439	1105	3	1.1685
MTMR2	0.017992	0.05279	0.921439	1106	2	0.20136
SORCS1	0.018031	0.052867	0.921439	1107	3	1.5145
MPST	0.018033	0.052872	0.921439	1108	2	0.60894
PYGO2	0.018071	0.052954	0.921439	1109	2	1.0368
SLC17A7	0.018083	0.052982	0.921439	1110	1	-3.8719
SLC4A5	0.018133	0.053079	0.921439	1111	3	1.1269
USP17L15	0.018134	0.053081	0.921439	1112	1	-4.1402
CGB8	0.018141	0.0531	0.921439	1113	2	1.0573
PI3	0.018185	0.053192	0.921439	1114	2	0.036503
EMP3	0.018228	0.053283	0.921439	1115	3	1.0542
KCNE1	0.018236	0.053305	0.921439	1116	3	1.2733
ADAD2	0.018236	0.053305	0.921439	1117	1	-0.034137
PTTG2	0.018286	0.053413	0.921439	1118	3	1.1892
KLRF1	0.018299	0.053439	0.921439	1119	2	0.82458
NOC4L	0.018389	0.053639	0.921439	1120	1	-6.1691
C6orf58	0.018402	0.053671	0.921439	1121	2	0.55136
SMEK1	0.01844	0.053755	0.921439	1122	3	1.0253
OR13F1	0.01844	0.053756	0.921439	1123	1	0.2163
TCEAL7	0.018457	0.0538	0.921439	1124	3	1.4628
GNPDA1	0.018469	0.053822	0.921439	1125	3	1.1715
AP1AR	0.018477	0.053836	0.921439	1126	3	1.3747
XKR8	0.018491	0.053868	0.921439	1127	3	1.0053
XG	0.018505	0.053899	0.921439	1128	3	1.253
MESP2	0.018542	0.053975	0.921439	1129	1	-0.49462
HMBOX1	0.018553	0.054002	0.921439	1130	2	0.62673
SPHK2	0.018577	0.054051	0.921439	1131	2	0.97166
GPM6B	0.018593	0.054087	0.921439	1132	3	0.48346
Control_193	0.018644	0.054187	0.921439	1133	1	-0.93342
GAL3ST4	0.018692	0.05429	0.921439	1134	2	-0.15659
POSTN	0.018695	0.054294	0.921439	1135	1	-0.022029
SHROOM2	0.018704	0.054314	0.921439	1136	2	0.6813
RPAP1	0.018715	0.054332	0.921439	1137	3	1.1922
ARHGAP31	0.018736	0.054385	0.921439	1138	2	1.0741
METAP1D	0.01884	0.054617	0.921439	1139	2	0.90501
NPTX1	0.018847	0.05463	0.921439	1140	3	0.76727
TRAPPC2	0.018873	0.054676	0.921439	1141	3	1.0063
LCE3E	0.018898	0.054731	0.921439	1142	3	0.91646
NIF3L1	0.018904	0.054748	0.921439	1143	3	1.1304
EDEM3	0.018904	0.054748	0.921439	1144	2	0.71263
ELOVL6	0.018928	0.054801	0.921439	1145	3	1.078
ERN2	0.018936	0.054825	0.921439	1146	3	0.99134
TSFM	0.018949	0.054859	0.921439	1147	2	-0.022022
GTDC1	0.018985	0.054951	0.921439	1148	2	0.94239
ENTPD6	0.018991	0.054968	0.921439	1149	3	1.1484
KIF9	0.019	0.054985	0.921439	1150	1	0.082788
UBAC1	0.019017	0.055012	0.921439	1151	3	0.99437
TRPM4	0.019031	0.055045	0.921439	1152	3	1.0119
FAT1	0.019039	0.055064	0.921439	1153	3	0.95591
MAP4K1	0.019051	0.055086	0.921439	1154	2	0.76063
NEMF	0.019081	0.055161	0.921439	1155	2	0.74575
YIPF7	0.019102	0.055199	0.921439	1156	3	0.85333
PI4K2B	0.019153	0.055312	0.921439	1157	2	0.39236
RIPPLY2	0.019204	0.055416	0.921439	1158	3	0.61629
CST4	0.019218	0.055455	0.921439	1159	3	1.0186
TTC39A	0.019255	0.05553	0.921439	1160	2	0.57005
ZNF45	0.019259	0.055538	0.921439	1161	2	0.76389
CMA1	0.019283	0.055584	0.921439	1162	3	1.3131
ISYNA1	0.019299	0.055619	0.921439	1163	3	1.4164
ENY2	0.019306	0.055636	0.921439	1164	2	1.1302
CYB5A	0.019314	0.055655	0.921439	1165	3	0.91978
FAM159B	0.01935	0.055743	0.921439	1166	3	1.1769
IFT52	0.019368	0.055785	0.921439	1167	2	0.36159
ALOX15B	0.01937	0.055788	0.921439	1168	3	1.2419
DVL1	0.01939	0.055833	0.921439	1169	3	1.0714
C14orf28	0.019405	0.055875	0.921439	1170	2	0.4454
SUSD4	0.019408	0.055883	0.921439	1171	3	1.1115
PLCXD1	0.019437	0.055951	0.921439	1172	2	0.74661
TARM1	0.019458	0.055999	0.921439	1173	1	-1.0806
COBLL1	0.019467	0.056014	0.921439	1174	3	0.95051
CLPSL2	0.019471	0.056023	0.921439	1175	3	1.114
SLPI	0.019499	0.056084	0.921439	1176	3	1.0932
ZNF585B	0.019503	0.056096	0.921439	1177	3	1.1588
ASIP	0.019509	0.056111	0.921439	1178	1	-0.60874
SPANXA2	0.019549	0.056204	0.921439	1179	3	1.4164
CYTH1	0.01956	0.05623	0.921439	1180	1	0.012004
C16orf72	0.0196	0.056309	0.921439	1181	2	1.0504
LCNL1	0.019611	0.056327	0.921439	1182	1	-0.70482
OR5D13	0.019641	0.056391	0.921439	1183	3	1.2199
TSPAN19	0.019649	0.056406	0.921439	1184	2	0.89099
GLO1	0.019662	0.056426	0.921439	1185	2	0.4385
C6orf106	0.019669	0.056436	0.921439	1186	3	1.2103
CDY1B	0.019709	0.056528	0.921496	1187	3	1.0025
CSNK2A2	0.019713	0.056535	0.921496	1188	1	-1.0899
EDN2	0.019764	0.056635	0.922183	1189	2	0.093357
MIPEP	0.019839	0.056803	0.922183	1190	3	1.2186
LINGO3	0.019858	0.05685	0.922183	1191	3	1.0262
TMEM51	0.01987	0.056874	0.922183	1192	2	0.99964
CLEC4E	0.019891	0.056923	0.922183	1193	2	0.97343
LMNB1	0.019919	0.056983	0.922183	1194	2	0.47428
OVCH1	0.019993	0.057164	0.922183	1195	3	1.1631
FAM65C	0.020069	0.057332	0.922183	1196	3	1.0091
TCP10L	0.02012	0.057436	0.922183	1197	1	-0.14546
ZNF567	0.020158	0.05752	0.922183	1198	3	1.0614
KNOP1	0.020159	0.05752	0.922183	1199	3	1.0312
ST3GAL3	0.020171	0.057544	0.922183	1200	1	0.17455
ZNF607	0.020179	0.057563	0.922183	1201	3	1.2644
C6orf229	0.020183	0.057574	0.922183	1202	2	0.63308
TBC1D2B	0.020196	0.057601	0.922183	1203	3	1.0614
DEFB113	0.020222	0.057661	0.922183	1204	3	1.0528
USP17L7	0.020233	0.057685	0.922183	1205	3	1.1505
FAM127C	0.020241	0.057704	0.922183	1206	3	1.3149
FAM46B	0.020241	0.057704	0.922183	1207	2	0.58727
TRNAU1AP	0.020272	0.057778	0.922183	1208	1	-0.14133
COX10	0.020295	0.057827	0.922183	1209	3	1.0748
MYO18A	0.020316	0.057867	0.922183	1210	2	0.56213
ZSCAN29	0.020323	0.057881	0.922183	1211	2	0.71598
PLEK2	0.020328	0.057893	0.922183	1212	3	1.0601
NDUFA1	0.020374	0.058005	0.922183	1213	2	-3.6477
NME4	0.020377	0.058009	0.922183	1214	3	1.3204
Control_8	0.020409	0.058064	0.922183	1215	3	1.1291
TIMM21	0.020425	0.058104	0.922183	1216	1	-0.35761
TTLL2	0.02046	0.058181	0.922183	1217	3	1.2262
ASGR1	0.020527	0.058314	0.922183	1218	2	0.21084
PXDN	0.020537	0.058339	0.922183	1219	3	1.0909
ARL13B	0.020578	0.058428	0.922183	1220	2	0.091804
Control_29	0.020582	0.058437	0.922183	1221	2	0.91949
UBE3B	0.0206	0.058479	0.922183	1222	3	0.92688
RAB4A	0.020615	0.058508	0.922183	1223	3	1.2025
SLC39A14	0.020623	0.058526	0.922183	1224	2	0.94319
GSTM1	0.020627	0.058535	0.922183	1225	3	1.1575
SLC25A39	0.020628	0.058537	0.922183	1226	1	0.1458
SLC44A4	0.020639	0.058552	0.922183	1227	3	0.89057
IL4R	0.020648	0.058563	0.922183	1228	2	0.44018
ZNF611	0.020657	0.058584	0.922183	1229	3	1.1674
GP1BA	0.020658	0.058588	0.922183	1230	3	1.1501
KRTAP13-1	0.020679	0.058637	0.922183	1231	1	0.1058
UBE3C	0.020699	0.058675	0.922183	1232	2	-1.8184
ROBO3	0.02073	0.058739	0.922183	1233	3	0.86414
TMX2	0.020752	0.058789	0.922183	1234	3	1.3012
ASIC3	0.020766	0.058815	0.922183	1235	3	1.2059
CLIP2	0.020845	0.058993	0.922198	1236	3	1.4324
PDCL2	0.020857	0.059019	0.922198	1237	3	1.1894
C17orf78	0.020929	0.05917	0.922198	1238	3	1.14
FAM157B	0.020934	0.05918	0.922198	1239	2	-1.1538
KISS1	0.020967	0.059248	0.922198	1240	3	1.1736
CPNE5	0.020979	0.05928	0.922198	1241	3	1.2289
AMOT	0.021034	0.059395	0.922198	1242	3	1.1169
CCDC13	0.021034	0.059396	0.922198	1243	3	1.075
ZNF28	0.021035	0.059399	0.922198	1244	1	-0.050126
LONP2	0.02106	0.05945	0.922198	1245	3	1.174
ZGLP1	0.021068	0.059463	0.922198	1246	3	1.3999
PET100	0.021085	0.0595	0.922198	1247	2	0.15247
PRMT1	0.021086	0.059503	0.922198	1248	1	-1.8802
SLC35G4	0.021098	0.059532	0.922198	1249	3	1.289
DHFRL1	0.021137	0.059613	0.922198	1250	2	-2.4457
KLC2	0.021144	0.059631	0.922198	1251	3	1.46
FICD	0.021149	0.059638	0.922198	1252	3	0.9282
ERICH5	0.021188	0.059733	0.922198	1253	2	-2.2175
MX2	0.021199	0.059762	0.922198	1254	3	1.3558
PTPN12	0.02122	0.059795	0.922198	1255	3	1.4524
PPP1R21	0.021239	0.059834	0.922198	1256	2	0.77368
LELP1	0.021254	0.059864	0.922198	1257	2	0.72875
BPHL	0.021297	0.059958	0.922855	1258	3	0.96073
GATAD2A	0.021322	0.060007	0.922855	1259	2	0.98539
DENND1B	0.02134	0.060049	0.922855	1260	2	0.34855
ZNF700	0.021364	0.060106	0.922968	1261	2	0.93489
DCAF15	0.021404	0.060187	0.922968	1262	3	1.2879
YBEY	0.02144	0.060274	0.922968	1263	2	1.019
SLC39A9	0.021449	0.060299	0.922968	1264	2	0.83872
ZBTB34	0.021451	0.060304	0.922968	1265	3	1.0996
NUP107	0.021491	0.060389	0.922968	1266	2	0.79807
ANXA5	0.021493	0.06039	0.922968	1267	2	0.098159
TAS1R2	0.021524	0.060466	0.923388	1268	3	0.99837
DHX34	0.021594	0.060617	0.924265	1269	3	0.43954
PDP1	0.021597	0.060619	0.924265	1270	3	1.0143
KLK14	0.021645	0.060713	0.924979	1271	2	0.55791
DPP8	0.021696	0.060836	0.92612	1272	2	0.66776
MYBPC1	0.02179	0.061031	0.927425	1273	3	1.0211
PNRC1	0.021798	0.061047	0.927425	1274	3	1.0607
SSFA2	0.021816	0.061088	0.927425	1275	3	1.033
DYNC1LI1	0.021841	0.061145	0.927425	1276	2	0.59206
COL28A1	0.021848	0.061161	0.927425	1277	1	-0.53838
TAC3	0.021876	0.061216	0.927536	1278	3	1.4243
HEMK1	0.021899	0.061272	0.927655	1279	2	0.78116
TCEB3C	0.02195	0.061374	0.928224	1280	2	0.61308
ZNF461	0.021961	0.061405	0.928224	1281	3	1.0688
ZNF445	0.022001	0.061494	0.928254	1282	3	0.88151
FAM227B	0.022004	0.061505	0.928254	1283	2	0.38017
AP5Z1	0.022047	0.061592	0.928254	1284	2	0.80384
POFUT1	0.022052	0.061599	0.928254	1285	2	0.641
CTDSP2	0.022142	0.06178	0.928708	1286	2	0.93339
C5orf22	0.022153	0.061807	0.928708	1287	2	-1.797
ZNF433	0.022173	0.061848	0.928708	1288	3	1.0318
SYN1	0.022186	0.061875	0.928708	1289	3	0.95156
PGS1	0.022237	0.061993	0.928708	1290	2	0.9835
TBCA	0.022247	0.062016	0.928708	1291	3	1.4301
AGFG1	0.022255	0.062034	0.928708	1292	1	-0.21147
CYLC2	0.022282	0.062085	0.928708	1293	3	1.1315
OSCAR	0.022306	0.062135	0.928708	1294	2	-0.14204
APOBEC3F	0.022315	0.06215	0.928708	1295	3	1.1576
RPAIN	0.022356	0.062241	0.928708	1296	2	0.42784
ARHGEF28	0.022405	0.062332	0.928708	1297	3	1.1655
RHBDL2	0.022407	0.062339	0.928708	1298	2	0.23394
GOPC	0.022458	0.06244	0.928708	1299	3	0.90547
CDK5RAP3	0.022458	0.06244	0.928708	1300	2	0.6544
AMMECR1	0.022484	0.062499	0.928708	1301	3	1.2941
ZNF57	0.022488	0.062508	0.928708	1302	2	0.73015
CCDC112	0.022509	0.062556	0.928708	1303	2	0.41002
DEPDC5	0.022514	0.062569	0.928708	1304	3	1.1237
CCNDBP1	0.022546	0.06263	0.928708	1305	3	1.1346
BANK1	0.022594	0.062734	0.928708	1306	3	1.3323
KCTD6	0.022625	0.062796	0.928708	1307	3	0.8774
NDUFAB1	0.022634	0.062816	0.928708	1308	3	1.1921
SPRR3	0.022661	0.062872	0.928708	1309	1	-1.6659
AGL	0.022712	0.062971	0.928708	1310	2	0.43353
TCTN3	0.02276	0.063071	0.928708	1311	3	1.1486
ATP6V1C1	0.022762	0.063077	0.928708	1312	1	0.1124
USP33	0.022784	0.063119	0.928708	1313	2	0.94642
WIPF3	0.022816	0.063197	0.928708	1314	3	0.94999
HSD17B3	0.02282	0.063208	0.928708	1315	3	1.0167
DCAF6	0.022829	0.063228	0.928708	1316	3	1.2327
RECK	0.022854	0.063275	0.928708	1317	3	1.0752
TCEA2	0.022864	0.063294	0.928708	1318	2	-0.028396
CLVS1	0.022874	0.063312	0.928708	1319	3	1.0841
DTX2	0.022907	0.063384	0.928708	1320	2	1.0129
DTL	0.022915	0.063402	0.928708	1321	1	-2.5935
C2orf80	0.02295	0.06347	0.928708	1322	3	0.98748
LMLN	0.022954	0.063481	0.928708	1323	3	1.356
CRLF3	0.022966	0.0635	0.928708	1324	2	0.38076
NBPF7	0.022999	0.063572	0.929068	1325	3	0.99082
EFCAB1	0.023066	0.063717	0.929794	1326	3	1.3709
FAM25C	0.023067	0.063718	0.929794	1327	2	-2.6584
ZIC2	0.023118	0.063839	0.929807	1328	1	-1.5959
DBF4	0.023135	0.063881	0.929807	1329	2	0.29175
ADAM2	0.023169	0.063958	0.929807	1330	2	0.053802
CCL3L3	0.023169	0.063958	0.929807	1331	3	1.1649
CHRNA6	0.023191	0.06401	0.929807	1332	3	1.0833
LBHD1	0.023219	0.064072	0.929807	1333	2	0.2014
LSM8	0.023223	0.064082	0.929807	1334	2	-1.7005
XAB2	0.023232	0.064103	0.929807	1335	2	-3.2008
GPRASP2	0.023304	0.064253	0.930778	1336	3	1.0517
GPR182	0.023321	0.064293	0.930778	1337	2	0.12652
SERINC1	0.023372	0.064407	0.930778	1338	2	0.35903
EHD1	0.023373	0.064409	0.930778	1339	2	0.83404
LIN37	0.023389	0.064441	0.930778	1340	3	0.89981
LIPE	0.023398	0.064464	0.930778	1341	3	1.1284
HOXC9	0.023422	0.064507	0.930778	1342	2	0.42453
TNFRSF9	0.023473	0.064626	0.931607	1343	1	-1.2032
CFP	0.023524	0.064731	0.931607	1344	2	0.36565
GAR1	0.023534	0.064757	0.931607	1345	3	0.95499
ANKRD17	0.023575	0.064849	0.931607	1346	2	0.13157
PIGS	0.023625	0.064956	0.931607	1347	1	-1.533
NKX6-3	0.023629	0.064963	0.931607	1348	3	1.2539
MTRF1L	0.023674	0.065054	0.931607	1349	2	0.85909
CHODL	0.023701	0.065103	0.931607	1350	3	1.0897
RBM34	0.023711	0.065127	0.931607	1351	3	1.151
TAF11	0.023727	0.065163	0.931607	1352	2	0.35123
CLK4	0.023752	0.065217	0.931607	1353	3	0.91514
DCLK2	0.023798	0.065317	0.931607	1354	3	1.4228
TRPC3	0.023828	0.065381	0.931607	1355	2	0.16359
DEFB107A	0.023861	0.065447	0.931607	1356	2	0.68498
HES6	0.023879	0.065487	0.931607	1357	1	-0.53105
VCY	0.023896	0.065524	0.931607	1358	2	1.1727
PAEP	0.023905	0.065533	0.931607	1359	3	1.3193
ZC3HAV1L	0.023921	0.065565	0.931607	1360	3	1.2346
SPATA45	0.023935	0.065592	0.931607	1361	3	0.95245
KRT9	0.023977	0.065682	0.931607	1362	2	-0.4712
RAB3IP	0.02398	0.065688	0.931607	1363	2	0.25855
CDH15	0.024031	0.065792	0.931607	1364	1	-0.32359
TFDP3	0.024039	0.06581	0.931607	1365	2	0.47133
SAA2	0.024041	0.065811	0.931607	1366	3	1.118
DHCR24	0.02405	0.06582	0.931607	1367	3	0.93236
FBXO44	0.024073	0.065865	0.931607	1368	3	1.0407
RAX	0.024075	0.06587	0.931607	1369	2	0.35854
SPIN2A	0.024093	0.065911	0.931607	1370	3	1.0652
GDNF	0.024174	0.066067	0.931619	1371	2	-0.055038
MAGEA5	0.024174	0.066067	0.931619	1372	3	1.1261
AIPL1	0.024183	0.06608	0.931619	1373	2	0.61315
KIFAP3	0.024192	0.066104	0.931619	1374	3	1.0759
PSMD1	0.024234	0.066189	0.932071	1375	2	-0.97829
ACP2	0.024255	0.066233	0.932071	1376	3	1.1441
ZSCAN26	0.024335	0.066425	0.932208	1377	2	0.71138
AIM1	0.024335	0.066426	0.932208	1378	2	0.94664
BSG	0.024349	0.06645	0.932208	1379	3	0.84823
MYCBP	0.024353	0.066459	0.932208	1380	2	1.0049
ZNF597	0.024377	0.066507	0.932208	1381	3	1.3197
DNAJB13	0.024386	0.066531	0.932208	1382	2	0.34004
SLC2A7	0.024435	0.066643	0.932565	1383	3	1.2605
PLEKHA2	0.02447	0.066718	0.932565	1384	3	1.0628
BCKDHB	0.024538	0.066853	0.932565	1385	1	-0.083664
ITGA5	0.024543	0.066863	0.932565	1386	2	0.61695
LOC100505478	0.024589	0.066964	0.932565	1387	2	0.14666
PLEKHB1	0.024597	0.066981	0.932565	1388	2	0.44507
TRIM16	0.024628	0.067049	0.932565	1389	3	1.1429
C17orf47	0.024633	0.06706	0.932565	1390	2	1.0738
RPL10A	0.02464	0.067073	0.932565	1391	2	0.45419
R3HDM4	0.024642	0.067076	0.932565	1392	2	0.31392
ATAD2	0.024661	0.067117	0.932565	1393	3	0.99138
SRRM1	0.024669	0.067135	0.932565	1394	2	0.66673
DOPEY2	0.024741	0.067284	0.933229	1395	1	-0.59615
PRPF31	0.024742	0.067286	0.933229	1396	2	0.20486
HLA-DQB1	0.024769	0.067352	0.933229	1397	2	0.76714
KRTAP19-6	0.024782	0.067375	0.933229	1398	3	0.89252
ETV7	0.024823	0.067461	0.933738	1399	2	0.476
ESCO1	0.024842	0.067508	0.933738	1400	1	-0.31541
ENTPD5	0.024893	0.067612	0.934431	1401	1	-1.6579
HFM1	0.024918	0.067664	0.934431	1402	3	1.2326
IL10RB	0.024993	0.067811	0.934431	1403	3	0.90208
ZFP92	0.024994	0.067814	0.934431	1404	1	-0.20567
C5orf30	0.025031	0.067886	0.934431	1405	3	0.94477
GOLM1	0.025033	0.067888	0.934431	1406	3	1.199
PRSS48	0.025045	0.067912	0.934431	1407	3	0.64375
ZNF500	0.025059	0.067945	0.934431	1408	3	0.90202
ERICH2	0.025115	0.068074	0.935152	1409	3	0.99699
UGT1A1	0.025133	0.06811	0.935152	1410	2	0.87104
GYPE	0.025146	0.068142	0.935152	1411	2	0.67554
DSCC1	0.025169	0.068193	0.935191	1412	2	0.45352
NFIX	0.025244	0.068361	0.935521	1413	3	0.93732
FCGR2A	0.025248	0.068367	0.935521	1414	2	-2.1349
GNG4	0.025263	0.068397	0.935521	1415	3	0.92861
RHOXF2	0.025298	0.068476	0.935521	1416	2	-0.077412
RTN1	0.0253	0.068482	0.935521	1417	3	0.97494
SLC26A7	0.02531	0.068507	0.935521	1418	3	1.0756
ZRANB2	0.025349	0.0686	0.936132	1419	1	-4.7862
GSKIP	0.0254	0.068704	0.936429	1420	2	0.4856
DEFB104B	0.025453	0.068818	0.936429	1421	2	0.80593
PCIF1	0.025472	0.068858	0.936429	1422	2	1.0776
ZFAND5	0.0255	0.068926	0.936429	1423	3	1.2509
YBX3	0.025501	0.068927	0.936429	1424	2	0.29405
C19orf68	0.025545	0.069022	0.936429	1425	2	0.57664
UNC93B1	0.025552	0.069032	0.936429	1426	1	-0.013308
BMPR1B	0.025582	0.069092	0.936429	1427	3	1.1302
GRSF1	0.0256	0.06914	0.936429	1428	2	0.8655
C14orf159	0.025602	0.069144	0.936429	1429	1	-1.8151
HOXD1	0.025609	0.069154	0.936429	1430	2	0.69792
TIAM2	0.025653	0.069251	0.936517	1431	2	0.29954
FAM169B	0.025704	0.069349	0.936517	1432	1	-0.88572
SLC17A1	0.025775	0.069491	0.936517	1433	3	1.2286
MS4A10	0.025787	0.069511	0.936517	1434	3	0.94245
RBMY1B	0.025805	0.069565	0.936517	1435	2	0.38076
CCL16	0.025811	0.069578	0.936517	1436	3	0.86714
ATP6V1A	0.025856	0.069676	0.936517	1437	1	-3.2681
ALOXE3	0.025878	0.06972	0.936517	1438	3	1.0896
PPP6R1	0.025906	0.069786	0.936517	1439	1	-1.2676
ACPP	0.025921	0.069822	0.936517	1440	3	0.83835
PAXBP1	0.02596	0.069898	0.936517	1441	3	1.1883
PDE1A	0.026025	0.070038	0.936517	1442	2	0.6061
CXADR	0.026032	0.070056	0.936517	1443	3	0.99173
FGF10	0.026058	0.070119	0.936517	1444	1	-4.321
AIP	0.026062	0.070132	0.936517	1445	2	0.58835
LZTS1	0.026109	0.070232	0.936517	1446	2	-0.27356
IL37	0.026114	0.070247	0.936517	1447	3	1.1837
HSBP1L1	0.02616	0.070342	0.936517	1448	1	0.097539
EXOSC6	0.02621	0.070453	0.936517	1449	1	-3.6035
RASA1	0.026225	0.070482	0.936517	1450	2	0.61533
ARL14	0.026285	0.070607	0.936517	1451	2	0.89195
OLR1	0.026289	0.070616	0.936517	1452	3	1.2876
RTN4RL1	0.026299	0.070639	0.936517	1453	3	1.0955
Control_197	0.026311	0.070673	0.936517	1454	2	0.16219
VPS26B	0.026323	0.070697	0.936517	1455	2	0.62932
PDILT	0.026328	0.070712	0.936517	1456	3	0.82366
NFYC	0.026362	0.070779	0.936517	1457	1	0.015821
TMEM255A	0.026367	0.070792	0.936517	1458	3	1.0067
STKLD1	0.026413	0.070888	0.936517	1459	1	0.17926
BEX2	0.026463	0.070999	0.936517	1460	1	0.26284
SUPT20HL2	0.02649	0.071062	0.936517	1461	2	0.40345
PLAGL1	0.026498	0.071078	0.936517	1462	3	0.75415
GOLGA6L2	0.026514	0.071105	0.936517	1463	1	-1.1088
PRAME	0.026528	0.07114	0.936517	1464	2	0.050058
LIMS3L	0.026565	0.071229	0.936517	1465	3	1.5764
NPW	0.026598	0.071296	0.936517	1466	3	1.3042
FNDC3B	0.026601	0.071304	0.936517	1467	3	0.95401
OR2T10	0.02661	0.071322	0.936517	1468	3	1.3478
ZFP3	0.026612	0.071325	0.936517	1469	2	0.88563
HAUS6	0.026615	0.071334	0.936517	1470	2	-2.9504
ARMC1	0.026625	0.071354	0.936517	1471	3	0.96259
RIOK1	0.026631	0.071367	0.936517	1472	2	-1.7995
RPL26L1	0.026655	0.071424	0.936517	1473	3	1.144
HPD	0.026666	0.071438	0.936517	1474	1	-1.2059
ASB12	0.026674	0.071454	0.936517	1475	3	1.001
SVEP1	0.026678	0.071463	0.936517	1476	2	0.97502
SPANXA1	0.026716	0.071555	0.936517	1477	2	0.30905
CCDC27	0.026718	0.071561	0.936517	1478	3	1.1539
PSORS1C1	0.026743	0.071613	0.936517	1479	3	0.86672
HIVEP1	0.026767	0.071667	0.936517	1480	3	1.1695
LBX2	0.026818	0.07177	0.936517	1481	1	0.39023
IQCH	0.026826	0.071786	0.936517	1482	3	1.193
MYO9B	0.026866	0.071866	0.936517	1483	3	1.008
PPP1R3A	0.026868	0.071877	0.936517	1484	2	-0.079712
ADIPOQ	0.026919	0.071971	0.936517	1485	2	-0.18172
HSD11B2	0.026922	0.071979	0.936517	1486	3	1.2987
TMPRSS3	0.026994	0.072129	0.936517	1487	3	0.83161
CTC1	0.026997	0.072134	0.936517	1488	3	0.98376
ARMC3	0.027009	0.072152	0.936517	1489	3	0.94526
CRTAP	0.027016	0.072171	0.936517	1490	3	1.1624
PRC1	0.02702	0.072181	0.936517	1491	2	-1.9254
NUBPL	0.027023	0.072189	0.936517	1492	3	0.93879
PAGE5	0.027071	0.072289	0.936517	1493	2	0.1228
CNST	0.027082	0.072316	0.936517	1494	2	0.78594
C14orf2	0.027101	0.072352	0.936517	1495	3	1.0769
CSF2RA	0.027102	0.072354	0.936517	1496	3	1.1726
LRP1B	0.027121	0.072401	0.936517	1497	3	0.91184
TAS2R39	0.027167	0.0725	0.936714	1498	2	0.40083
GLYCTK	0.027172	0.072513	0.936714	1499	1	-0.70957
TCP1	0.027273	0.072736	0.938572	1500	2	-2.9784
NUPR1L	0.027286	0.072753	0.938572	1501	3	0.84407
E2F7	0.027324	0.072838	0.938808	1502	1	-0.24134
HIST1H2BA	0.027365	0.072922	0.938808	1503	3	0.99429
MTRF1	0.0274	0.072991	0.938808	1504	3	0.97768
LSP1	0.02741	0.073014	0.938808	1505	3	1.0932
GJD4	0.027432	0.073061	0.938808	1506	2	0.031343
PHOSPHO2	0.027451	0.0731	0.938808	1507	2	0.85617
ZDHHC15	0.027489	0.07318	0.938808	1508	3	1.1486
GAPT	0.027508	0.073225	0.938808	1509	2	-0.9141
ZNF846	0.027518	0.073239	0.938808	1510	3	1.2223
SECISBP2	0.027526	0.073257	0.938808	1511	2	0.52786
C20orf197	0.027577	0.073371	0.939654	1512	2	0.131
NSMCE4A	0.027627	0.073499	0.940636	1513	1	-3.8422
WSB2	0.027678	0.073591	0.940636	1514	1	-0.55798
XAGE5	0.027728	0.073705	0.940636	1515	1	-0.74974
CCDC64B	0.027756	0.073766	0.940636	1516	2	-0.11958
ORC3	0.027779	0.073822	0.940636	1517	1	-1.9585
C5orf24	0.02778	0.073825	0.940636	1518	3	0.86662
SPARCL1	0.027784	0.073836	0.940636	1519	2	0.96364
MTRR	0.027829	0.073931	0.940636	1520	2	0.68069
C2CD2	0.02788	0.07405	0.940636	1521	2	-0.04037
LRRC37A	0.027885	0.074061	0.940636	1522	2	-1.8329
CGREF1	0.027931	0.074153	0.940636	1523	2	0.22534
OIT3	0.027936	0.074163	0.940636	1524	3	1.0485
GNA12	0.027942	0.074175	0.940636	1525	3	1.0543
KRTAP5-10	0.027942	0.074176	0.940636	1526	2	0.095306
SLC13A3	0.027981	0.074265	0.940636	1527	1	-0.80762
REN	0.027987	0.074282	0.940636	1528	3	1.1157
PFDN1	0.028004	0.074322	0.940636	1529	2	0.38677
Control_24	0.028005	0.074322	0.940636	1530	3	0.87567
SLC27A1	0.028068	0.074462	0.940987	1531	3	1.2638
GYPB	0.028133	0.074609	0.940987	1532	1	-1.2081
ACSM1	0.028177	0.07469	0.940987	1533	3	1.0648
CCDC127	0.028183	0.074701	0.940987	1534	2	-0.42923
CDH12	0.028215	0.074758	0.940987	1535	2	0.96963
RANBP17	0.028234	0.074795	0.940987	1536	2	0.73227
RGCC	0.028284	0.074906	0.940987	1537	2	0.72161
KSR2	0.028312	0.074949	0.940987	1538	3	1.0757
TMEM95	0.028335	0.075005	0.940987	1539	3	0.98389
OR2B3	0.02835	0.075042	0.940987	1540	2	0.82903
STX2	0.02836	0.075063	0.940987	1541	3	1.366
MAGEA9	0.028436	0.07523	0.940987	1542	1	-0.61691
PDE4C	0.028474	0.075301	0.940987	1543	3	1.0407
OR5B2	0.028475	0.075306	0.940987	1544	2	0.62703
KLF12	0.028484	0.075326	0.940987	1545	3	0.95836
TPR	0.028537	0.075434	0.940987	1546	2	0.26202
UBAC2	0.028546	0.075456	0.940987	1547	3	1.0028
POMT2	0.028553	0.075475	0.940987	1548	2	0.50193
RORB	0.028566	0.075501	0.940987	1549	3	0.96298
HIST1H1C	0.028607	0.07559	0.940987	1550	3	1.2776
GRTP1	0.028613	0.075601	0.940987	1551	1	0.079779
ACAN	0.028617	0.075611	0.940987	1552	3	0.90969
SLC2A8	0.028649	0.075681	0.940987	1553	2	1.0738
TAF12	0.028688	0.075773	0.940987	1554	2	0.33873
ARSJ	0.028689	0.075775	0.940987	1555	3	0.70715
OR8S1	0.028714	0.075816	0.940987	1556	3	0.9231
GPR27	0.028739	0.075869	0.940987	1557	2	0.40471
DSG2	0.028756	0.075916	0.940987	1558	2	0.69076
FNDC7	0.02879	0.075986	0.940987	1559	1	-0.06785
CXCL13	0.028822	0.076054	0.940987	1560	3	1.417
SETD4	0.028824	0.076057	0.940987	1561	2	0.90458
UQCRQ	0.028833	0.076084	0.940987	1562	2	0.7763
ZNF429	0.02884	0.076101	0.940987	1563	2	0.77387
TNFSF18	0.028853	0.076133	0.940987	1564	3	1.0528
ZNF541	0.028863	0.076153	0.940987	1565	3	0.89339
STRAP	0.028872	0.076173	0.940987	1566	2	0.26349
UGT1A10	0.028891	0.07621	0.940987	1567	3	0.70564
COX7B	0.028911	0.07625	0.940987	1568	2	0.48634
KRTAP10-9	0.028925	0.076274	0.940987	1569	3	1.0674
ITFG2	0.028941	0.076302	0.940987	1570	2	0.25877
C5orf34	0.028992	0.076405	0.940987	1571	2	-1.0449
STAP1	0.029008	0.076434	0.940987	1572	3	0.90633
TCEAL4	0.029043	0.076504	0.940987	1573	2	-0.20261
CHST6	0.029093	0.076622	0.940987	1574	2	0.60288
MRPL45	0.029108	0.076648	0.940987	1575	3	1.2983
MRFAP1	0.029121	0.076675	0.940987	1576	3	1.2613
DOCK4	0.029144	0.076728	0.940987	1577	2	-0.38551
IGFBP2	0.029194	0.076841	0.940987	1578	1	-1.1696
MEMO1	0.029223	0.076896	0.940987	1579	3	1.024
RPS4Y1	0.029245	0.076945	0.940987	1580	2	0.090818
LHFPL2	0.029251	0.07696	0.940987	1581	3	0.8111
JAK2	0.029281	0.077016	0.940987	1582	2	0.25197
UBE2E1	0.029334	0.077121	0.940987	1583	3	1.1489
MDM1	0.029346	0.07714	0.940987	1584	1	-0.54358
TOM1L2	0.02935	0.077149	0.940987	1585	2	1.0514
ACOT1	0.029355	0.077161	0.940987	1586	3	0.83844
PDIA3	0.029447	0.077348	0.940987	1587	2	-0.18222
LYPD6B	0.029497	0.077455	0.940987	1588	2	0.013885
ANKRD6	0.029531	0.077512	0.940987	1589	3	1.1961
SLC16A6	0.029546	0.077537	0.940987	1590	2	0.23981
GTPBP3	0.029547	0.077545	0.940987	1591	3	1.3403
FLJ44635	0.029548	0.077545	0.940987	1592	1	-0.11847
Control_49	0.02956	0.077568	0.940987	1593	3	1.2022
TCERG1	0.029585	0.077622	0.940987	1594	3	1.1458
TRPC5OS	0.029592	0.077635	0.940987	1595	3	0.93577
PIP5K1A	0.029598	0.077645	0.940987	1596	1	-0.13242
EIF2S1	0.029649	0.077752	0.940987	1597	2	-0.027289
CD81	0.029664	0.077782	0.940987	1598	3	1.2487
TEF	0.029699	0.077861	0.940987	1599	1	-4.3829
PDLIM1	0.029741	0.077958	0.940987	1600	3	0.93755
RGS16	0.029782	0.078045	0.940987	1601	2	0.87729
SLC6A15	0.0298	0.078084	0.940987	1602	2	0.26265
GIMD1	0.029804	0.078092	0.940987	1603	3	0.9116
MICA	0.029851	0.078178	0.940987	1604	2	0.32551
TRMT61B	0.029872	0.078232	0.940987	1605	3	1.018
PRNP	0.029901	0.078297	0.940987	1606	3	0.73703
RMDN3	0.029909	0.07831	0.940987	1607	3	1.3219
KRTAP10-1	0.029952	0.078403	0.940987	1608	1	-0.10956
RAI14	0.029983	0.078471	0.940987	1609	3	0.81324
TBC1D32	0.030002	0.078507	0.940987	1610	2	0.51395
NR0B1	0.030008	0.07852	0.940987	1611	3	0.98748
HSPA1L	0.030018	0.07854	0.940987	1612	2	0.76535
PCK2	0.030053	0.078617	0.940987	1613	1	0.0074545
CYSLTR2	0.030103	0.078723	0.940987	1614	2	0.3242
ZNF460	0.03013	0.078783	0.940987	1615	3	0.9522
C1orf95	0.030154	0.078838	0.940987	1616	1	-1.5793
MARCKS	0.030183	0.0789	0.940987	1617	3	1.2097
THAP7	0.030204	0.078945	0.940987	1618	1	-1.9334
ATRAID	0.030252	0.079034	0.940987	1619	3	0.87131
PPP2CA	0.030255	0.079038	0.940987	1620	2	-3.4972
OCLM	0.030268	0.079063	0.940987	1621	3	1.3278
NDUFA13	0.030276	0.079081	0.940987	1622	3	1.3056
SMIM13	0.030305	0.079147	0.940987	1623	1	0.13224
RNASE6	0.030305	0.079149	0.940987	1624	3	1.0867
METTL15	0.030355	0.079264	0.940987	1625	1	0.19034
ZNF14	0.0304	0.079349	0.940987	1626	3	0.9696
LSM14B	0.030406	0.079358	0.940987	1627	2	0.977
GNAL	0.030443	0.079436	0.940987	1628	3	0.82135
MAN1A1	0.030454	0.079458	0.940987	1629	2	0.50248
TNFAIP8L2-SCNM1	0.030456	0.079463	0.940987	1630	3	1.1115
MAGEB6	0.030496	0.079547	0.940987	1631	3	0.90502
OR5T1	0.030507	0.079573	0.940987	1632	2	0.45413
MLN	0.030514	0.07959	0.940987	1633	3	1.1608
RNPEP	0.030517	0.079597	0.940987	1634	3	1.1548
PPP5C	0.030555	0.079665	0.940987	1635	3	1.1337
LSS	0.030557	0.079668	0.940987	1636	2	0.098295
ZNF703	0.030564	0.079683	0.940987	1637	2	0.88855
MAP2K7	0.030594	0.079747	0.940987	1638	2	0.6848
HOXC4	0.030603	0.079767	0.940987	1639	3	1.1809
RNASE7	0.030608	0.079775	0.940987	1640	2	0.58171
ARID3C	0.030613	0.079788	0.940987	1641	3	0.84793
CBX3	0.030658	0.079894	0.940987	1642	2	0.67342
MC1R	0.030709	0.080006	0.940987	1643	2	0.57169
PCYOX1L	0.030713	0.080016	0.940987	1644	3	0.95356
EXT1	0.030731	0.080043	0.940987	1645	3	1.0812
SNAI3	0.030759	0.080104	0.940987	1646	3	1.3243
IFI6	0.030793	0.080181	0.940987	1647	2	1.0127
KCNG3	0.03081	0.080223	0.940987	1648	2	0.36551
EGLN1	0.030833	0.080278	0.940987	1649	2	0.4291
RAB17	0.030838	0.08029	0.940987	1650	3	0.90941
NAGS	0.03086	0.08034	0.940987	1651	2	0.20411
HSDL1	0.030886	0.080395	0.940987	1652	3	0.90945
DCAF16	0.030911	0.080442	0.940987	1653	1	-0.61364
SMIM4	0.030961	0.080552	0.940987	1654	1	-1.6051
PLEKHN1	0.031011	0.080648	0.940987	1655	2	0.43894
SAGE1	0.031037	0.080704	0.940987	1656	3	1.0395
TCTN1	0.031043	0.080713	0.940987	1657	2	0.55783
SDHD	0.031062	0.080744	0.940987	1658	3	0.58978
NCAM2	0.031063	0.080748	0.940987	1659	3	1.1164
RPL36AL	0.031103	0.080841	0.940987	1660	3	1.4558
SLC22A8	0.031163	0.08097	0.940987	1661	2	0.8686
PIWIL2	0.031204	0.081054	0.940987	1662	3	0.7739
RBM18	0.031214	0.081072	0.940987	1663	3	0.92519
ADAM32	0.031249	0.081134	0.940987	1664	3	0.98345
PPP1R8	0.031254	0.081143	0.940987	1665	2	0.086804
OR2A2	0.031263	0.081159	0.940987	1666	3	0.7594
OR4C6	0.031264	0.08116	0.940987	1667	1	-3.4181
FGD2	0.031314	0.08126	0.940987	1668	3	0.57513
KLHL28	0.031314	0.08126	0.940987	1669	3	0.98401
SMCHD1	0.031315	0.081262	0.940987	1670	2	-0.09968
NAT1	0.031335	0.081305	0.940987	1671	2	0.64174
COMMD2	0.031415	0.08147	0.940987	1672	2	0.26831
MKKS	0.03142	0.081483	0.940987	1673	3	0.87207
KIAA1586	0.031425	0.081498	0.940987	1674	2	0.67714
TCHHL1	0.031465	0.081582	0.940987	1675	1	-0.27666
Control_159	0.031516	0.081693	0.940987	1676	2	0.8259
ZRANB1	0.031536	0.081737	0.940987	1677	3	1.2519
KPNA6	0.031556	0.081778	0.940987	1678	2	0.59929
EPC1	0.031566	0.081806	0.940987	1679	1	-0.53906
ZSCAN30	0.031575	0.081819	0.940987	1680	3	1.1664
NPRL3	0.031607	0.081881	0.940987	1681	2	0.60196
WIBG	0.031615	0.081898	0.940987	1682	3	1.12
C9orf152	0.031617	0.081899	0.940987	1683	1	-0.9714
HMGN2	0.031659	0.081988	0.940987	1684	3	0.86681
PEX6	0.031667	0.082006	0.940987	1685	1	-0.068776
Control_203	0.031668	0.082008	0.940987	1686	3	1.0693
CYP4X1	0.031717	0.082105	0.940987	1687	2	0.13175
TBC1D26	0.031768	0.082195	0.940987	1688	3	0.43044
EXTL2	0.031818	0.082311	0.940987	1689	1	-0.004528
MAP1B	0.03182	0.082315	0.940987	1690	2	0.86753
PALM2-AKAP2	0.031839	0.082358	0.940987	1691	3	0.82063
RBM3	0.031891	0.082452	0.940987	1692	2	0.8479
LEO1	0.031919	0.08252	0.940987	1693	1	-0.65501
C10orf71	0.031921	0.082522	0.940987	1694	3	0.91287
PPP1R2	0.031931	0.082541	0.940987	1695	2	0.7546
GABRD	0.031992	0.082667	0.940987	1696	2	0.39795
TNFRSF8	0.03202	0.082714	0.940987	1697	1	-0.035426
ZNF474	0.032047	0.082772	0.940987	1698	3	1.2234
CNOT4	0.032055	0.082787	0.940987	1699	3	1.0262
CSNK1E	0.032063	0.08281	0.940987	1700	2	0.90077
MBD2	0.032064	0.08281	0.940987	1701	3	0.88496
CHD8	0.03207	0.082825	0.940987	1702	2	0.16566
ACBD5	0.032084	0.082854	0.940987	1703	2	0.7816
KNTC1	0.032088	0.08286	0.940987	1704	3	1.0321
TRIP10	0.032171	0.083035	0.940987	1705	2	0.39258
SYF2	0.032175	0.083042	0.940987	1706	3	1.1569
ENAH	0.032179	0.083051	0.940987	1707	3	0.82083
H2AFY	0.03219	0.083067	0.940987	1708	2	0.092642
HHAT	0.03219	0.083067	0.940987	1709	2	0.55252
VEPH1	0.032222	0.083137	0.940987	1710	1	-0.045888
HNRNPK	0.032308	0.083329	0.940987	1711	2	-0.53101
CLASP1	0.032322	0.083361	0.940987	1712	3	1.148
GDNF-AS1	0.032322	0.083361	0.940987	1713	1	-0.79279
DGCR8	0.032339	0.083393	0.940987	1714	3	1.1363
CATSPERD	0.032344	0.083402	0.940987	1715	3	0.88862
CHRNA2	0.032369	0.083455	0.940987	1716	2	0.95648
EIF4A2	0.032373	0.08346	0.940987	1717	2	0.064807
SLC25A24	0.0324	0.083519	0.940987	1718	3	1.0093
DGKG	0.032423	0.083565	0.940987	1719	1	-0.21588
NME9	0.032451	0.083635	0.940987	1720	2	0.73607
CDCA7L	0.032518	0.083781	0.940987	1721	3	0.87187
PIGH	0.032524	0.083788	0.940987	1722	2	0.50389
C6orf15	0.032543	0.083837	0.940987	1723	3	0.8764
BLVRA	0.03256	0.08387	0.940987	1724	3	0.90876
HMGCR	0.032573	0.083896	0.940987	1725	2	-0.2153
CEL	0.032574	0.083897	0.940987	1726	1	-1.2116
CPNE3	0.032588	0.083923	0.940987	1727	3	1.1534
HIST1H2BK	0.032625	0.084001	0.941313	1728	1	-0.28057
TIGD4	0.032676	0.0841	0.941885	1729	3	1.1376
TSPAN1	0.032715	0.084186	0.942004	1730	3	0.88835
TMCC2	0.032725	0.084208	0.942004	1731	2	0.79879
PFDN6	0.032776	0.084316	0.942661	1732	2	-0.49279
STAU2	0.032821	0.084407	0.942767	1733	3	0.84794
XRRA1	0.032877	0.084517	0.942767	1734	1	0.30759
SPAG17	0.032891	0.084541	0.942767	1735	3	1.0318
IL33	0.032892	0.084542	0.942767	1736	2	0.94903
NGLY1	0.032927	0.084617	0.942767	1737	3	0.89836
ENPP5	0.032927	0.084617	0.942767	1738	3	0.88815
MALT1	0.032977	0.084724	0.94297	1739	2	-0.070315
CTNS	0.033036	0.084851	0.94297	1740	2	0.087968
LYSMD1	0.033078	0.084937	0.94297	1741	1	-0.74951
LSMEM2	0.033095	0.08497	0.94297	1742	3	0.91195
NMS	0.033098	0.084978	0.94297	1743	2	0.76507
FAM163B	0.033118	0.08503	0.94297	1744	2	0.39372
DNAJC21	0.033201	0.085226	0.94297	1745	2	-2.4411
MB	0.033212	0.085251	0.94297	1746	3	1.1722
CYHR1	0.033221	0.085271	0.94297	1747	3	1.1095
MSRB2	0.033252	0.085332	0.94297	1748	3	1.0814
MCCC2	0.033283	0.08541	0.94297	1749	2	-2.6087
SLCO4A1	0.033294	0.085434	0.94297	1750	2	0.97375
EFNA5	0.03333	0.085502	0.94297	1751	3	1.0389
CYP7B1	0.033346	0.085528	0.94297	1752	2	0.85561
FAM103A1	0.033356	0.085549	0.94297	1753	3	1.3225
ASIC1	0.033431	0.085714	0.94297	1754	3	0.59215
MLKL	0.033443	0.085743	0.94297	1755	3	1.2102
CD58	0.033481	0.085819	0.94297	1756	2	0.47645
SLAMF6	0.033485	0.085825	0.94297	1757	2	0.68041
ZNF345	0.033531	0.085922	0.94297	1758	2	0.46303
NUDT21	0.033542	0.085946	0.94297	1759	2	-1.2753
IFNLR1	0.033563	0.085986	0.94297	1760	3	1.2978
RBPMS	0.033582	0.08602	0.94297	1761	1	-0.6343
HIST1H3A	0.033584	0.086026	0.94297	1762	2	0.60356
SLC6A18	0.033594	0.086045	0.94297	1763	2	0.18701
GGN	0.033632	0.086122	0.94297	1764	3	1.1711
ZBTB7C	0.033682	0.086221	0.94297	1765	3	0.7123
MME	0.033733	0.086335	0.94297	1766	1	-1.4082
SYNJ1	0.03374	0.086347	0.94297	1767	2	0.67329
TXNIP	0.033783	0.086431	0.94297	1768	1	-0.24821
GABRQ	0.033807	0.086485	0.94297	1769	3	1.0314
LACC1	0.033833	0.086544	0.94297	1770	2	0.86484
CCDC142	0.033839	0.086554	0.94297	1771	3	1.1157
TRAK1	0.033867	0.086609	0.94297	1772	3	0.99922
SCGB2B2	0.033934	0.086764	0.94297	1773	2	0.30301
CARM1	0.033979	0.08685	0.94297	1774	2	0.76536
SPG7	0.033984	0.086857	0.94297	1775	1	-0.87307
GAP43	0.034021	0.086933	0.94297	1776	2	0.55568
STAR	0.034085	0.087063	0.94297	1777	1	-0.68762
ECEL1	0.034115	0.087131	0.94297	1778	2	0.82113
PKNOX1	0.034135	0.087173	0.94297	1779	1	-1.3247
ALOX5AP	0.034146	0.087194	0.94297	1780	3	0.96203
CALB2	0.034178	0.087256	0.94297	1781	3	1.1243
FAM71E1	0.034186	0.087274	0.94297	1782	2	-0.044521
KCNS3	0.034191	0.087285	0.94297	1783	3	0.8186
PRKD2	0.034226	0.08735	0.94297	1784	3	1.0687
CXCL12	0.034236	0.087367	0.94297	1785	1	-0.67887
PPIL1	0.034237	0.08737	0.94297	1786	3	0.99217
RAF1	0.034241	0.087376	0.94297	1787	2	0.53799
OSBPL6	0.03426	0.087418	0.94297	1788	3	0.7769
NAA60	0.034272	0.087446	0.94297	1789	2	0.40539
LILRA2	0.034277	0.087452	0.94297	1790	3	0.87703
Control_157	0.034303	0.087506	0.94297	1791	2	1.0665
CHTOP	0.034337	0.087575	0.94297	1792	1	-0.70357
UCP1	0.034356	0.087608	0.94297	1793	2	0.41125
ITM2B	0.034387	0.087673	0.94297	1794	3	1.0335
FAM114A1	0.034408	0.087719	0.94297	1795	2	0.22222
HSPD1	0.034437	0.087785	0.94297	1796	1	-3.8347
C17orf98	0.034455	0.08782	0.94297	1797	3	1.1247
KRTAP24-1	0.034466	0.087841	0.94297	1798	3	0.81718
CEP152	0.034471	0.087852	0.94297	1799	2	0.32728
ARID5B	0.034488	0.087885	0.94297	1800	1	-4.3102
GNG10	0.034508	0.087918	0.94297	1801	2	1.1654
ADRA2B	0.034534	0.087966	0.94297	1802	2	0.63141
OR2L13	0.034538	0.087977	0.94297	1803	2	0.60595
HIST1H1A	0.034555	0.088009	0.94297	1804	2	0.37542
ZFPM1	0.034587	0.08807	0.94297	1805	2	0.34264
ZNF211	0.034587	0.08807	0.94297	1806	3	0.94771
SLC2A3	0.034588	0.088071	0.94297	1807	2	0.25629
LRRC56	0.034638	0.088155	0.94297	1808	1	-1.4171
ZBTB9	0.03466	0.088202	0.94297	1809	3	1.2467
SCFD1	0.034689	0.088256	0.94297	1810	1	-3.6514
TXN2	0.034702	0.088277	0.94297	1811	3	0.9033
PPP2R3B	0.034702	0.08828	0.94297	1812	2	-2.7487
BUD13	0.034745	0.088367	0.94297	1813	2	0.78271
HS3ST3A1	0.034789	0.088454	0.94297	1814	2	-0.27813
SATB2	0.0348	0.088477	0.94297	1815	3	0.87439
HADHA	0.03484	0.088555	0.94297	1816	2	-0.0077188
ALKBH7	0.034882	0.088642	0.94297	1817	2	0.61371
ZNF627	0.034887	0.088648	0.94297	1818	3	0.84721
NCAPH2	0.03489	0.088657	0.94297	1819	1	-6.7459
SHPK	0.034904	0.088685	0.94297	1820	3	1.0043
SLC6A2	0.034908	0.088696	0.94297	1821	2	0.80366
RDX	0.03494	0.088757	0.94297	1822	1	-0.20574
SETD9	0.03495	0.088775	0.94297	1823	3	1.0288
NARS	0.034991	0.088868	0.943041	1824	1	-6.2966
CDRT4	0.035008	0.088895	0.943041	1825	2	0.77189
KCNB1	0.03503	0.088947	0.943041	1826	2	0.49201
BLK	0.035041	0.088976	0.943041	1827	2	0.6452
HLA-DPA1	0.035091	0.089079	0.943614	1828	2	0.87035
DUS2	0.035141	0.089184	0.944103	1829	2	-0.054997
GMCL1	0.035192	0.089304	0.944103	1830	2	0.17442
FAM81A	0.035231	0.08939	0.944103	1831	2	0.80336
FYB	0.035235	0.0894	0.944103	1832	3	0.93513
COL1A2	0.035242	0.089415	0.944103	1833	3	0.87962
POC5	0.035292	0.089528	0.944103	1834	1	-3.0479
MPP1	0.035296	0.089535	0.944103	1835	3	1.1852
CHRNB3	0.035343	0.089628	0.944103	1836	3	0.70039
GTPBP2	0.035347	0.089637	0.944103	1837	2	-0.25856
PELI1	0.035369	0.089682	0.944103	1838	3	0.95981
TAS2R5	0.035386	0.089723	0.944103	1839	3	0.94504
C6orf89	0.035398	0.089747	0.944103	1840	3	0.97779
C19orf57	0.0354	0.089759	0.944103	1841	2	0.73776
TMBIM6	0.035493	0.089945	0.945547	1842	2	-0.21513
OR13A1	0.035526	0.090009	0.945563	1843	3	0.74242
TACC2	0.035544	0.090044	0.945563	1844	2	0.35277
DYNC1I2	0.035594	0.090138	0.945889	1845	2	-2.406
KLHL7	0.035675	0.090305	0.945889	1846	3	0.85013
C16orf87	0.035743	0.090437	0.945889	1847	3	0.81588
DBT	0.035752	0.090452	0.945889	1848	2	0.65548
ZNF136	0.035795	0.090551	0.945889	1849	2	0.15501
LCMT1	0.035831	0.090624	0.945889	1850	3	1.1873
TCTE1	0.035845	0.090653	0.945889	1851	1	0.06144
ACKR1	0.035895	0.090755	0.945889	1852	1	-0.80503
CKMT1A	0.035901	0.090767	0.945889	1853	3	1.212
ARL6IP1	0.035912	0.090798	0.945889	1854	2	-1.765
MBIP	0.035944	0.090862	0.945889	1855	2	0.80754
TAF2	0.035946	0.090867	0.945889	1856	1	-0.6736
PNRC2	0.035996	0.090957	0.945889	1857	1	-0.13601
UBE2E2	0.035997	0.090959	0.945889	1858	3	1.1759
NT5C3A	0.036046	0.091063	0.945889	1859	2	-0.42301
ASB13	0.036072	0.091104	0.945889	1860	2	0.72168
SLC51B	0.036096	0.091151	0.945889	1861	3	0.90868
PRX	0.03611	0.091184	0.945889	1862	2	0.65795
PTGIR	0.036155	0.091273	0.945889	1863	3	0.82473
GAGE12H	0.036161	0.09128	0.945889	1864	3	0.73459
ZNF263	0.036169	0.091299	0.945889	1865	2	0.78765
COL5A3	0.036197	0.091361	0.945889	1866	3	0.6446
IFIT5	0.036232	0.091434	0.945889	1867	3	0.82262
TIMM8B	0.036256	0.091486	0.945889	1868	3	1.0886
FANCD2	0.036297	0.09158	0.945889	1869	2	0.26165
PADI6	0.036339	0.091664	0.945889	1870	3	1.1204
MYT1L	0.036345	0.091678	0.945889	1871	3	0.9932
ZNF891	0.036383	0.091753	0.945889	1872	2	0.65426
RBP5	0.036398	0.091782	0.945889	1873	2	0.86127
TAS2R41	0.036405	0.091796	0.945889	1874	2	0.77291
HAPLN2	0.036448	0.091892	0.945889	1875	1	-0.36
MIB2	0.036498	0.091988	0.945889	1876	1	-0.13631
EFHD2	0.03654	0.092066	0.945889	1877	3	1.0292
AKAP4	0.036549	0.092079	0.945889	1878	2	0.62231
SLFN13	0.036566	0.092114	0.945889	1879	2	0.074474
EGF	0.036588	0.092167	0.945889	1880	3	0.97089
VAV1	0.036599	0.092194	0.945889	1881	2	-1.3349
GAD1	0.036606	0.092209	0.945889	1882	3	0.64859
PPP1R1B	0.036612	0.092228	0.945889	1883	3	0.98697
SCGB1A1	0.036624	0.092248	0.945889	1884	3	0.87426
CT47A9	0.036671	0.092333	0.945889	1885	3	0.95898
ANKRD13A	0.036701	0.092387	0.945889	1886	3	0.81328
CYP4B1	0.036728	0.092434	0.945889	1887	2	0.36126
C9orf135	0.036749	0.092483	0.945889	1888	3	0.88644
GABRG2	0.036779	0.092541	0.945889	1889	3	0.97729
OR8H2	0.036782	0.092545	0.945889	1890	2	-0.082822
ELP6	0.036825	0.092627	0.945889	1891	2	0.63675
FGFBP1	0.036851	0.092686	0.945889	1892	3	0.98254
KRTAP19-3	0.036874	0.092723	0.945889	1893	3	1.047
ABCB8	0.036944	0.092857	0.945889	1894	2	0.85794
APCDD1L	0.03695	0.092868	0.945889	1895	2	0.021591
USP17L10	0.037001	0.092985	0.945889	1896	2	-0.11571
TIE1	0.03703	0.093054	0.945889	1897	3	0.97774
ARHGEF1	0.037051	0.093096	0.945889	1898	2	1.0322
RNF5	0.037078	0.093152	0.945889	1899	3	0.71847
KCNK18	0.03709	0.09318	0.945889	1900	3	0.83387
RPL10L	0.037101	0.093195	0.945889	1901	2	-0.02454
CTXN2	0.037111	0.093218	0.945889	1902	3	1.0496
CTCFL	0.037123	0.093241	0.945889	1903	3	1.1534
ERC2	0.03715	0.093303	0.945889	1904	3	1.1347
NUP160	0.037151	0.093304	0.945889	1905	1	-0.93154
CALML5	0.037162	0.093335	0.945889	1906	3	1.1354
COMMD9	0.037186	0.093377	0.945889	1907	3	1.2225
HBZ	0.037226	0.093459	0.945889	1908	2	0.49217
AGTR1	0.037246	0.0935	0.945889	1909	3	1.0522
TOR1A	0.037248	0.093503	0.945889	1910	2	0.43848
CRK	0.037252	0.093508	0.945889	1911	2	0.26731
INPP5F	0.037269	0.093539	0.945889	1912	2	0.44009
IFNA8	0.037277	0.093553	0.945889	1913	3	0.68294
POTEB2	0.037302	0.093608	0.945889	1914	2	1.13
F11	0.037343	0.093698	0.945889	1915	3	0.75924
FRG2B	0.037355	0.093723	0.945889	1916	3	0.89943
ASCL5	0.037402	0.093829	0.945889	1917	2	0.42607
LOC400863	0.037409	0.093844	0.945889	1918	3	1.1888
CDO1	0.037433	0.093886	0.945889	1919	2	0.91838
GPR82	0.037451	0.093923	0.945889	1920	3	1.0161
CBLC	0.037498	0.094025	0.945889	1921	2	1.0446
CCR1	0.037506	0.094037	0.945889	1922	3	0.92164
CCDC73	0.037509	0.094042	0.945889	1923	2	0.029461
SLC16A11	0.037584	0.094193	0.945889	1924	3	1.1385
G6PC	0.037596	0.09421	0.945889	1925	3	1.0847
GRIA2	0.037603	0.094226	0.945889	1926	2	0.23869
C1orf27	0.037618	0.094257	0.945889	1927	2	0.28409
DHX29	0.037653	0.094345	0.945889	1928	2	0.36821
GNA14	0.037666	0.09437	0.945889	1929	3	0.83325
SPG20	0.037672	0.094386	0.945889	1930	2	0.90054
SBSPON	0.037718	0.094474	0.945889	1931	3	0.76992
DHODH	0.037754	0.094537	0.945889	1932	2	0.50785
Control_125	0.037757	0.094542	0.945889	1933	3	0.8777
OR2C3	0.037766	0.094561	0.945889	1934	3	1.1544
SCIMP	0.037784	0.094604	0.945889	1935	3	0.93163
TMEM194B	0.037792	0.094615	0.945889	1936	2	-0.10297
VANGL2	0.037804	0.094635	0.945889	1937	1	-1.9589
MEGF9	0.037821	0.094667	0.945889	1938	3	0.96041
CYP2E1	0.037854	0.09472	0.945928	1939	1	-0.38552
MAP7D2	0.037904	0.094829	0.946088	1940	2	0.42156
CCT6B	0.037954	0.094939	0.946088	1941	1	-0.27433
KLHL38	0.038011	0.095056	0.946088	1942	2	0.72209
TUBD1	0.038055	0.095153	0.946088	1943	1	-2.0326
PTTG1	0.038077	0.095198	0.946088	1944	2	0.65079
TANGO2	0.038104	0.095253	0.946088	1945	3	1.0062
TRAF5	0.038104	0.095253	0.946088	1946	3	0.80344
FBXO30	0.038105	0.095254	0.946088	1947	2	0.38508
GBGT1	0.038148	0.095344	0.946088	1948	3	1.0588
IFI27L1	0.038155	0.095352	0.946088	1949	1	-1.7285
KCNC1	0.038168	0.095371	0.946088	1950	3	1.0132
DUSP4	0.03822	0.095471	0.946088	1951	3	0.97279
DLX3	0.038255	0.095531	0.946088	1952	2	-0.40611
MIEN1	0.038296	0.095605	0.946088	1953	3	0.82065
THRA	0.038305	0.095621	0.946088	1954	2	0.56249
TMEM102	0.038333	0.095673	0.946088	1955	3	0.77264
PSMD6	0.038356	0.095719	0.946088	1956	2	-0.091387
HNRNPCL4	0.038358	0.095725	0.946088	1957	3	0.98242
TMEM14A	0.038382	0.095769	0.946088	1958	3	0.94594
CIDEC	0.038395	0.095785	0.946088	1959	3	0.96401
LAGE3	0.038406	0.095805	0.946088	1960	2	0.010048
BOD1L1	0.038418	0.095826	0.946088	1961	2	0.74726
AMPD1	0.038456	0.095908	0.946088	1962	3	0.99912
B3GNTL1	0.038462	0.095915	0.946088	1963	2	1.0293
C5orf46	0.038506	0.095998	0.946088	1964	3	1.1005
ADIG	0.038539	0.096057	0.946088	1965	2	-1.4669
RPS6KB1	0.038556	0.096092	0.946088	1966	1	-1.8795
RPL22L1	0.038588	0.096164	0.946088	1967	3	1.077
CAMK2G	0.038605	0.096201	0.946088	1968	2	0.008553
RNF166	0.038606	0.096202	0.946088	1969	1	-2.1725
UBE2J2	0.038657	0.096305	0.946623	1970	1	-0.79052
OPTN	0.038757	0.096513	0.947981	1971	2	0.32663
Control_94	0.03877	0.096551	0.947981	1972	3	1.0301
CCDC60	0.038792	0.096599	0.947981	1973	2	0.74836
ZNF470	0.038831	0.096683	0.947981	1974	3	0.88217
ARHGAP18	0.038857	0.096737	0.947981	1975	3	0.75047
DRD1	0.038864	0.096751	0.947981	1976	3	1.0657
MIR1-1HG	0.038887	0.096786	0.947981	1977	3	1.146
SYT16	0.038957	0.096949	0.948475	1978	2	0.41543
MYBPHL	0.038969	0.096971	0.948475	1979	2	0.39879
PRDM11	0.038981	0.096999	0.948475	1980	2	0.074941
TSPAN18	0.039007	0.097061	0.948475	1981	3	0.59974
OR4N5	0.039036	0.097117	0.948475	1982	2	0.66274
MAP4K4	0.039041	0.09713	0.948475	1983	3	0.74032
UBR3	0.039108	0.097278	0.949445	1984	1	0.019815
UIMC1	0.039178	0.09743	0.949776	1985	3	0.84381
NKAPL	0.039208	0.097486	0.949776	1986	1	-0.5652
PRRG1	0.039258	0.097585	0.949776	1987	2	0.11902
Control_121	0.039271	0.097611	0.949776	1988	3	0.86763
HYKK	0.039358	0.097789	0.949776	1989	3	0.86726
SLC25A40	0.039395	0.097863	0.949776	1990	3	1.0315
CIRH1A	0.039409	0.097885	0.949776	1991	2	0.5811
PTH2R	0.039414	0.097897	0.949776	1992	3	0.96465
TAS2R42	0.03943	0.097944	0.949776	1993	3	1.037
SMIM23	0.039459	0.098004	0.949776	1994	2	0.16763
NXF2	0.039509	0.098102	0.949776	1995	1	-0.93895
CDHR1	0.039526	0.098133	0.949776	1996	3	0.75785
ASUN	0.039559	0.098201	0.949776	1997	2	0.19148
CSPG4	0.039581	0.098255	0.949776	1998	2	0.84388
RNF112	0.039609	0.098307	0.949776	1999	2	-0.43099
[truncated: 17,365 more rows]

## Sheet: R1_YFP_High
id	pos|score	pos|p-value	pos|fdr	pos|rank	pos|goodsgrna	pos|lfc
RNF139	4.9633e-17	2.5565e-07	0.002475	1	4	6.5238
UBE2G2	3.8684e-11	2.5565e-07	0.002475	2	4	5.0393
EIF1AX	3.0262e-08	1.2783e-06	0.008251	3	2	2.3935
RGS6	3.8239e-07	3.3235e-06	0.014851	4	3	3.3282
C6orf89	6.3778e-07	3.8348e-06	0.014851	5	4	3.6387
BAG6	2.6095e-06	8.9479e-06	0.026167	6	4	2.5767
RNMT	2.7777e-06	9.4592e-06	0.026167	7	4	2.7119
PSMG3	4.1576e-06	1.4061e-05	0.031903	8	2	0.44278
SEC31A	4.3002e-06	1.4828e-05	0.031903	9	4	2.8239
RNF121	1.0723e-05	4.9853e-05	0.082635	10	4	2.7321
KDSR	1.0811e-05	4.9853e-05	0.082635	11	4	3.3149
SRP9	1.1693e-05	5.292e-05	0.082635	12	4	3.1642
SKIV2L	1.1973e-05	5.5477e-05	0.082635	13	3	2.9965
UBE3C	1.5475e-05	6.826e-05	0.094413	14	3	2.7389
ZMPSTE24	3.0362e-05	0.00013422	0.173267	15	4	2.3734
PRUNE	3.5759e-05	0.00015518	0.187809	16	4	2.5425
LINGO4	4.2923e-05	0.00017973	0.204718	17	2	2.0064
TRIM22	4.8825e-05	0.00020325	0.218647	18	3	2.6694
AUP1	6.2514e-05	0.00025949	0.264461	19	3	2.462
ZSWIM1	0.00010064	0.00039754	0.362247	20	4	2.2577
SRPRB	0.00010134	0.00039908	0.362247	21	3	2.5186
HTR5A	0.00010847	0.0004226	0.362247	22	3	2.4087
ORC2	0.00011027	0.00043027	0.362247	23	4	3.0826
ENY2	0.00011464	0.00045225	0.364893	24	2	-1.468
PLA2G2A	0.0001318	0.00052179	0.391089	25	4	1.8785
ZNF394	0.00013573	0.0005402	0.391089	26	3	2.6983
THRSP	0.00013708	0.00054531	0.391089	27	4	1.9164
PEX11A	0.00016283	0.00063837	0.441478	28	3	2.1983
EMCN	0.0001963	0.00076211	0.508877	29	4	1.6741
SEC23A	0.00026126	0.00098759	0.626797	30	4	1.4564
FAHD1	0.00026453	0.0010034	0.626797	31	3	2.4181
CD2AP	0.00038088	0.001436	0.82371	32	4	1.6496
TNPO2	0.00038734	0.001458	0.82371	33	1	-2.7758
NDUFA4L2	0.00038882	0.0014646	0.82371	34	4	2.4008
PDCD1LG2	0.00040069	0.001502	0.82371	35	4	1.3596
WDR31	0.00047136	0.0018001	0.82371	36	4	2.9969
Control_168	0.00047137	0.0018001	0.82371	37	3	2.2515
BAZ1A	0.00049061	0.0018727	0.82371	38	1	-3.6967
VKORC1L1	0.0004937	0.0018834	0.82371	39	4	1.6723
HSPA14	0.00049742	0.0019031	0.82371	40	3	2.3917
TMEM139	0.00051993	0.0019806	0.82371	41	4	2.3307
RBM41	0.00052433	0.0019923	0.82371	42	3	2.6834
AIG1	0.00053588	0.0020307	0.82371	43	4	1.5915
PDE6H	0.00053728	0.0020373	0.82371	44	2	1.6326
PEX5L	0.00054224	0.0020588	0.82371	45	3	0.82416
MRC1	0.00058302	0.0022122	0.82371	46	4	1.3403
ULBP3	0.00059199	0.0022459	0.82371	47	4	1.353
KIAA1462	0.00059387	0.0022536	0.82371	48	3	1.5952
TLR4	0.00060723	0.0023083	0.82371	49	4	1.7058
PANK1	0.00061849	0.0023487	0.82371	50	4	1.4574
BAG2	0.00062978	0.0023876	0.82371	51	3	1.9621
ADAD2	0.0006455	0.0024346	0.82371	52	1	-4.2188
CDK11B	0.00065286	0.0024622	0.82371	53	2	1.7951
FRG1	0.00067536	0.0025338	0.82371	54	3	2.5327
LHX9	0.00067563	0.0025353	0.82371	55	3	2.2403
SAG	0.00067699	0.002541	0.82371	56	2	-2.5491
AP1S1	0.00068186	0.0025588	0.82371	57	3	2.4984
TAS2R14	0.00069712	0.0026074	0.82371	58	2	0.97895
DEPDC1	0.00069781	0.0026105	0.82371	59	4	1.6336
SPRED1	0.00069936	0.0026161	0.82371	60	4	1.6832
TRDMT1	0.00072321	0.0026903	0.82371	61	4	1.453
HKDC1	0.00073961	0.0027465	0.82371	62	3	2.3201
ETV3L	0.00074875	0.0027772	0.82371	63	3	1.8944
WTAP	0.00077681	0.0028805	0.82371	64	3	2.7586
SRGAP2C	0.00079254	0.0029331	0.82371	65	4	2.7557
SHC4	0.00079509	0.0029413	0.82371	66	3	1.7573
IL21	0.00079971	0.0029556	0.82371	67	3	2.0907
EFCAB14	0.00080679	0.0029725	0.82371	68	4	1.7269
ANXA3	0.00082718	0.0030405	0.82371	69	2	-1.1978
TBX5	0.00086337	0.0031637	0.82371	70	3	2.281
MCCD1	0.0008707	0.0031934	0.82371	71	2	-2.2159
C1QTNF9	0.00088916	0.0032558	0.82371	72	3	2.3116
DEFB129	0.00089296	0.0032731	0.82371	73	3	1.9869
ZNF814	0.0008996	0.0032946	0.82371	74	4	1.8756
CENPA	0.00090361	0.0033048	0.82371	75	1	-6.3648
PRKACA	0.00091875	0.0033626	0.82371	76	4	1.3845
HSD17B12	0.00095143	0.0034715	0.82371	77	4	2.0305
GZMM	0.00095522	0.0034874	0.82371	78	1	-7.6189
IFITM2	0.00095723	0.0034951	0.82371	79	4	1.4581
GET4	0.00096877	0.0035324	0.82371	80	3	3.0649
CRYGS	0.00098822	0.0036019	0.82371	81	3	2.0822
AIF1L	0.0009917	0.0036101	0.82371	82	4	2.01
UBE2J2	0.0010039	0.0036546	0.82371	83	2	-2.1696
DDX52	0.0010139	0.0036924	0.82371	84	3	2.3796
MAFA	0.0010217	0.003718	0.82371	85	2	1.3169
C11orf73	0.0010218	0.003718	0.82371	86	3	2.2289
SWI5	0.0010369	0.0037722	0.82371	87	3	2.26
GRK6	0.0010437	0.0037988	0.82371	88	2	1.8966
NXPH1	0.0010564	0.0038555	0.82371	89	4	1.5304
EIF1AY	0.0010585	0.0038601	0.82371	90	2	0.71114
PHKA2	0.0010735	0.0039056	0.82371	91	4	1.5858
MAP1LC3B2	0.0010986	0.004013	0.82371	92	2	1.4443
NLGN1	0.0011035	0.0040268	0.82371	93	4	1.2755
CD9	0.0011068	0.0040324	0.82371	94	3	2.0805
MMGT1	0.0011098	0.0040411	0.82371	95	4	2.6167
SNRPE	0.0011617	0.0042267	0.845979	96	2	-0.48383
PROX2	0.0011772	0.0042789	0.845979	97	4	1.2176
TELO2	0.0011785	0.0042814	0.845979	98	4	1.6159
G6PD	0.0012133	0.0044169	0.858564	99	1	-6.4264
AQP11	0.0012185	0.0044338	0.858564	100	4	1.6354
PSTK	0.0012561	0.004578	0.859149	101	3	2.2362
WDR76	0.0012583	0.0045836	0.859149	102	2	-2.2163
SYT2	0.0012649	0.0046128	0.859149	103	1	-0.87765
C6orf47	0.0012653	0.0046143	0.859149	104	4	1.3643
SPACA4	0.0012908	0.004715	0.8647	105	4	1.2667
APOBEC3G	0.001336	0.004871	0.8647	106	3	1.8507
RAB36	0.0013672	0.0049732	0.8647	107	3	2.1743
TACC3	0.0013681	0.0049784	0.8647	108	2	-1.4671
CRYGD	0.0013787	0.0050116	0.8647	109	4	1.72
NSMCE1	0.0013877	0.0050387	0.8647	110	3	2.6816
EDC3	0.0013958	0.0050658	0.8647	111	3	1.909
FGGY	0.0014007	0.0050796	0.8647	112	4	1.0374
FKTN	0.0014033	0.0050852	0.8647	113	3	1.8664
TNNC2	0.0014055	0.0050924	0.8647	114	4	1.2748
SORCS1	0.0014197	0.0051364	0.8647	115	2	1.5839
TEX40	0.0014354	0.0052033	0.8647	116	3	2.2195
SYT6	0.0014414	0.0052299	0.8647	117	4	2.0783
PRAC2	0.0014558	0.0052693	0.8647	118	3	3.1138
POLR1D	0.0014713	0.0053255	0.866586	119	1	-7.5731
TRAPPC3	0.0014901	0.0053864	0.869183	120	2	0.17465
ARMCX5	0.0015229	0.0055081	0.881475	121	1	-7.7632
NELFE	0.0015627	0.0056502	0.893298	122	3	2.1552
KLHDC7A	0.0015745	0.0056911	0.893298	123	1	0.44798
PCCA	0.0016261	0.005868	0.893298	124	2	-2.7616
CFHR5	0.0016401	0.0059279	0.893298	125	3	2.3024
SGCE	0.0016537	0.0059798	0.893298	126	4	1.6727
ZCCHC24	0.0016575	0.0059897	0.893298	127	4	1.5728
OR4K13	0.0016641	0.0060143	0.893298	128	3	1.9127
SEPSECS	0.0016776	0.0060618	0.893298	129	3	1.8171
VIT	0.0016814	0.0060741	0.893298	130	4	1.7881
JADE2	0.0017292	0.0062439	0.893298	131	3	0.99257
CHORDC1	0.0017396	0.0062761	0.893298	132	4	2.3566
MYO3A	0.0017808	0.0064274	0.893298	133	1	0.66036
CABP1	0.0017809	0.0064274	0.893298	134	4	1.0643
PLCE1	0.0018126	0.0065373	0.893298	135	3	1.5717
FAM71A	0.0018152	0.006546	0.893298	136	3	1.8268
PRPF38A	0.0018246	0.0065798	0.893298	137	2	-0.53226
EGR4	0.0018272	0.0065885	0.893298	138	2	-1.3166
CYP4F22	0.0018324	0.0066089	0.893298	139	3	1.1378
DPPA4	0.0018412	0.006637	0.893298	140	4	1.5013
HESX1	0.0018541	0.0066882	0.893298	141	4	1.479
CAAP1	0.0018684	0.0067424	0.893298	142	3	2.271
MAPK12	0.001884	0.0067981	0.893298	143	2	-2.0764
FKBP14	0.001889	0.0068196	0.893298	144	3	2.3196
QKI	0.0018918	0.0068313	0.893298	145	3	1.8679
RNF135	0.0018965	0.0068503	0.893298	146	3	2.0604
Control_56	0.0019347	0.0069806	0.893298	147	4	1.2782
RPRD1A	0.0019481	0.0070292	0.893298	148	4	1.4566
CARD6	0.001962	0.0070763	0.893298	149	3	1.6473
MR1	0.0019867	0.0071606	0.893298	150	4	1.5265
OR7A17	0.0019871	0.0071627	0.893298	151	1	-4.3038
AATK	0.0020055	0.0072297	0.893298	152	4	1.3794
OR2T10	0.0020387	0.007358	0.893298	153	2	-3.4577
SLC25A38	0.0020432	0.0073779	0.893298	154	4	1.3632
KIAA1841	0.0020541	0.0074158	0.893298	155	4	1.3373
PAXIP1	0.0020706	0.0074771	0.893298	156	4	2.0766
CST1	0.0020903	0.0075334	0.893298	157	4	2.1634
OR8G5	0.0020977	0.007561	0.893298	158	3	1.8764
ARFRP1	0.0021009	0.0075702	0.893298	159	3	1.8488
WDR27	0.0021062	0.007585	0.893298	160	2	1.5171
SLC9A3R1	0.0021371	0.0076949	0.893298	161	4	1.7335
CSTF1	0.0021418	0.0077174	0.893298	162	1	-5.9919
SLC9A3	0.0021506	0.0077517	0.893298	163	3	1.8262
TTLL9	0.0021699	0.0078218	0.893298	164	4	1.1156
PLA2G12B	0.0021934	0.0078959	0.893298	165	2	-2.9434
RPP40	0.0022006	0.0079179	0.893298	166	3	2.5596
FZD5	0.0022249	0.0080176	0.893298	167	4	1.4886
GRPR	0.0022296	0.0080355	0.893298	168	2	1.363
GALNT16	0.0022325	0.0080447	0.893298	169	2	-1.9176
IFITM5	0.0022416	0.008081	0.893298	170	4	1.3593
HGD	0.002245	0.0080907	0.893298	171	2	-2.2553
CASC10	0.0022713	0.0081812	0.893298	172	4	1.7408
GJD4	0.0022793	0.0082057	0.893298	173	2	-1.7329
COPS5	0.002294	0.0082569	0.893298	174	2	-1.8297
DUPD1	0.0022953	0.0082635	0.893298	175	4	1.0644
TMEM163	0.0022965	0.0082709	0.893298	176	3	1.3404
CSF2RB	0.0022985	0.0082784	0.893298	177	2	-0.96149
CDS2	0.0023207	0.008355	0.893298	178	2	1.1182
FRMPD4	0.0023385	0.0084154	0.893298	179	3	1.5431
C17orf97	0.0023481	0.0084532	0.893298	180	2	-2.1843
TMTC1	0.0023666	0.0085125	0.893298	181	4	1.0587
STIL	0.0023997	0.0086383	0.893298	182	2	-2.5566
KDM5D	0.0024135	0.0086767	0.893298	183	3	1.3462
WDFY3	0.0024304	0.008737	0.893298	184	4	1.0414
VCP	0.0024512	0.0088214	0.893298	185	2	-1.5102
MTCH2	0.0024548	0.0088326	0.893298	186	3	2.2239
SYNE1	0.0024582	0.0088495	0.893298	187	4	0.99525
Control_13	0.0024676	0.0088715	0.893298	188	3	1.8962
NUDT19	0.0024795	0.0089088	0.893298	189	3	2.1741
PACRGL	0.0024799	0.0089119	0.893298	190	4	1.0682
FOXO1	0.0024834	0.0089252	0.893298	191	4	1.4112
CYP3A7-CYP3A51P	0.002487	0.0089354	0.893298	192	3	1.7762
CCDC144A	0.0024924	0.0089543	0.893298	193	3	2.0346
FRMD8	0.0025028	0.0089788	0.893298	194	2	0.85473
TANGO2	0.0025081	0.0089957	0.893298	195	2	1.7697
CRYBA4	0.0025424	0.0091	0.898301	196	3	1.9309
LENG8	0.0025543	0.0091389	0.898301	197	2	-2.7135
GIMAP2	0.0025793	0.0092253	0.898552	198	4	1.2832
Control_31	0.0025857	0.0092473	0.898552	199	3	1.7963
IGHMBP2	0.0025996	0.0092989	0.898552	200	3	1.6551
SERPINB4	0.0026059	0.009327	0.898552	201	1	-3.8649
CCL13	0.0026574	0.0094932	0.90517	202	2	0.013124
EMC2	0.0026867	0.0095929	0.90517	203	3	2.4464
ZNF684	0.002709	0.0096722	0.90517	204	2	-2.7182
CCNB3	0.0027123	0.009688	0.90517	205	2	0.64887
Control_96	0.0027167	0.0097085	0.90517	206	3	1.9014
RBM38	0.0027207	0.0097218	0.90517	207	4	1.5344
CDC42EP4	0.0027379	0.0097744	0.90517	208	2	-0.99413
CDK17	0.0027572	0.0098348	0.90517	209	3	2.2524
USP5	0.0027605	0.0098399	0.90517	210	3	1.6348
CTNNA1	0.0027669	0.0098655	0.90517	211	3	2.1528
CCL21	0.002779	0.0099099	0.90517	212	4	1.4331
CRABP1	0.0027985	0.0099687	0.906266	213	3	2.2324
OR6Q1	0.0028121	0.010028	0.907352	214	2	0.554
KLHL42	0.0028636	0.01022	0.917858	215	2	-1.9551
SPANXB1	0.0028831	0.010283	0.917858	216	3	1.9311
TP53BP1	0.0029081	0.010354	0.917858	217	4	1.4947
SLC16A1	0.0029152	0.010374	0.917858	218	2	1.0181
IL36G	0.0029396	0.01046	0.917858	219	4	0.86443
ZNF449	0.002944	0.010475	0.917858	220	3	1.6041
PLAU	0.0029441	0.010475	0.917858	221	3	1.9553
PJA2	0.0029815	0.010603	0.921328	222	3	2.6345
MRGBP	0.0029976	0.010658	0.921328	223	2	-2.2501
ZBTB4	0.0030182	0.010723	0.921328	224	2	0.54852
ZNF331	0.0030263	0.010745	0.921328	225	4	1.0938
IL27RA	0.0030573	0.010855	0.921328	226	3	1.7875
S100A6	0.0030698	0.010901	0.921328	227	2	0.18742
NEMF	0.0030719	0.010911	0.921328	228	2	-1.9767
LAT2	0.0030753	0.010923	0.921328	229	4	1.2089
NADK	0.0030821	0.010948	0.921328	230	2	-2.977
GTF3C5	0.0030955	0.010991	0.921328	231	4	1.6165
MPST	0.0031213	0.011095	0.925044	232	1	-2.9944
CCDC91	0.0031437	0.011166	0.925044	233	2	-2.3315
USP14	0.0031471	0.011178	0.925044	234	2	1.3945
GNA13	0.0031728	0.011274	0.926179	235	2	1.1424
FASTK	0.0031851	0.011321	0.926179	236	3	2.0675
NAALADL1	0.003202	0.011383	0.926179	237	4	1.352
GMPR2	0.0032024	0.011384	0.926179	238	3	1.7239
AKAP8L	0.0032244	0.011451	0.926465	239	1	-7.0027
IRAK2	0.0032369	0.011483	0.926465	240	4	0.75225
C3orf79	0.0032759	0.011628	0.934288	241	1	-8.339
PCDHA13	0.0033249	0.011787	0.934336	242	2	0.97626
SHOX	0.0033284	0.011801	0.934336	243	3	1.7535
TANC2	0.003339	0.011835	0.934336	244	2	1.3165
CNBP	0.0033402	0.011838	0.934336	245	3	1.5208
TRPM6	0.0033493	0.01187	0.934336	246	3	2.1137
C12orf77	0.0033789	0.011978	0.935675	247	2	-2.5015
MYRF	0.0034223	0.012128	0.935675	248	4	1.3698
ACBD5	0.0034347	0.012171	0.935675	249	4	1.228
TRERF1	0.0034649	0.012277	0.935675	250	4	1.5352
LMAN1	0.003473	0.012313	0.935675	251	4	1.865
MMP13	0.003482	0.012348	0.935675	252	2	0.53544
SMIM3	0.0035138	0.012457	0.935675	253	4	1.7132
DNHD1	0.0035335	0.012529	0.935675	254	1	-4.9341
TAAR9	0.0035533	0.01259	0.935675	255	3	1.8106
DNAJB1	0.0035625	0.012621	0.935675	256	4	1.7013
TNFAIP3	0.003585	0.012697	0.935675	257	2	0.76842
IKBKG	0.0035887	0.012709	0.935675	258	3	2.2054
MTAP	0.0036365	0.012873	0.935675	259	2	-0.1335
BTG2	0.003656	0.012938	0.935675	260	4	2.1179
NKX2-1	0.0036838	0.013017	0.935675	261	3	1.4459
MOCS2	0.003688	0.013031	0.935675	262	1	-3.7408
GAPT	0.0037206	0.013141	0.935675	263	2	1.0237
DOK6	0.0037319	0.013177	0.935675	264	4	1.0995
TBX1	0.0037395	0.013206	0.935675	265	1	-3.0653
WDR20	0.0037428	0.013218	0.935675	266	4	1.5794
SPATS1	0.0037637	0.013288	0.935675	267	3	1.7168
ZNF454	0.0037805	0.013353	0.935675	268	4	1.585
CPSF2	0.0037891	0.013383	0.935675	269	3	2.1077
DCLRE1B	0.0037892	0.013383	0.935675	270	4	1.0289
CACHD1	0.003791	0.013387	0.935675	271	2	-3.0438
RAB19	0.0037976	0.013409	0.935675	272	3	1.7349
IL13RA2	0.0038033	0.013428	0.935675	273	3	1.5379
CYP2U1	0.0038232	0.013495	0.935675	274	4	2.0583
NPM3	0.0038289	0.013519	0.935675	275	3	1.7222
OR8S1	0.0038295	0.013521	0.935675	276	2	-1.5065
Control_111	0.0038425	0.013564	0.935675	277	2	-3.7458
SLCO6A1	0.0038543	0.013604	0.935675	278	4	1.4884
OR7C2	0.003894	0.013735	0.935675	279	2	-3.8272
ZNF543	0.0039054	0.013769	0.935675	280	2	-2.1848
MT1X	0.0039284	0.013847	0.935675	281	3	2.2753
LIMD2	0.003936	0.013869	0.935675	282	2	1.204
CENPH	0.0039455	0.013894	0.935675	283	2	-1.5349
SLC38A2	0.0039629	0.013955	0.935675	284	2	-1.9583
MAFG	0.0039804	0.014021	0.935675	285	4	1.2874
Control_23	0.0039853	0.01404	0.935675	286	4	1.2286
CD38	0.003997	0.014082	0.935675	287	1	-3.641
RYR1	0.0040091	0.014129	0.935675	288	2	-2.0127
CD7	0.0040348	0.014207	0.935675	289	3	1.7654
OR51L1	0.004043	0.014238	0.935675	290	4	1.0455
FAM171B	0.0040485	0.014257	0.935675	291	3	1.3864
EFCAB9	0.004057	0.014277	0.935675	292	3	1.8676
ART3	0.0040917	0.014379	0.935675	293	4	1.7941
KRTAP5-6	0.0041	0.014405	0.935675	294	2	-1.9472
BRD3	0.0041142	0.014454	0.935675	295	3	1.7502
CCDC138	0.004121	0.014475	0.935675	296	3	1.5996
KDM5C	0.0041315	0.014519	0.935675	297	4	1.3865
PAM16	0.0041515	0.014588	0.935675	298	1	-6.0902
CCDC22	0.0041555	0.014596	0.935675	299	3	1.9056
FBXW10	0.0041805	0.014675	0.935675	300	4	1.2141
MXRA5	0.0041809	0.014676	0.935675	301	2	0.90644
BROX	0.0041831	0.014681	0.935675	302	4	1.4415
AIM1L	0.0042001	0.014739	0.935675	303	4	1.9766
MTFMT	0.004203	0.014745	0.935675	304	2	-2.7263
GAREM	0.0042035	0.014745	0.935675	305	4	0.95188
CDK10	0.0042155	0.01479	0.935675	306	4	1.2713
TFCP2	0.0042545	0.014911	0.935675	307	1	-3.5588
2024-09-03	0.0042753	0.014963	0.935675	308	3	1.4901
YIPF5	0.0042907	0.014995	0.935675	309	3	1.7478
RAB1A	0.0042999	0.015017	0.935675	310	3	1.6687
NUPL1	0.004306	0.015028	0.935675	311	1	-4.587
PRDM1	0.0043575	0.01515	0.936652	312	1	-0.29814
RLN3	0.0044349	0.015341	0.936652	313	3	1.4247
SF3A1	0.0044604	0.015399	0.936652	314	2	-1.6136
TNFRSF18	0.0044821	0.015455	0.936652	315	3	1.6135
DAPK3	0.0045119	0.015528	0.936652	316	2	0.70261
ALG13	0.0045555	0.015644	0.936652	317	3	2.0925
LRRC73	0.0045634	0.015666	0.936652	318	1	-0.025864
PRC1	0.0046149	0.015803	0.936652	319	1	-4.0389
NBPF4	0.0046256	0.015825	0.936652	320	3	1.8472
GALNT10	0.0046298	0.015834	0.936652	321	2	1.4935
OR4N4	0.0046515	0.015883	0.936652	322	3	1.5225
GNG11	0.0046661	0.015917	0.936652	323	3	1.9424
SORT1	0.0046693	0.015928	0.936652	324	3	1.804
DGKE	0.0046963	0.015998	0.936652	325	2	0.87924
HLA-DRB1	0.0047148	0.016048	0.936652	326	3	1.519
LIF	0.0047178	0.016059	0.936652	327	2	-2.5421
ZNF559-ZNF177	0.0047557	0.016147	0.936652	328	3	1.6076
OR51I2	0.0047693	0.016184	0.936652	329	1	-1.4449
HEXDC	0.0047884	0.016231	0.936652	330	2	-2.1352
ACTB	0.0048095	0.016281	0.936652	331	2	-1.9836
WRAP73	0.0048137	0.016296	0.936652	332	3	1.7645
PIAS3	0.0048166	0.016301	0.936652	333	3	1.6527
FOXR2	0.0048207	0.016309	0.936652	334	1	-6.7034
ZNF506	0.0048299	0.016332	0.936652	335	3	2.0194
TMEM241	0.0048648	0.016417	0.936652	336	3	1.5072
PTGES3	0.0048722	0.016436	0.936652	337	2	1.0418
FYN	0.004873	0.016438	0.936652	338	2	-0.0070291
GPR142	0.0049237	0.016553	0.936652	339	2	-2.4829
ZNF511	0.0049518	0.016624	0.936652	340	3	2.3679
SEC14L5	0.004967	0.016659	0.936652	341	3	1.9972
RARRES2	0.0049751	0.016681	0.936652	342	1	-3.3571
VPS18	0.0050143	0.01677	0.936652	343	3	1.5813
IQCF5	0.0050266	0.016801	0.936652	344	2	0.56465
SLC26A4	0.0050313	0.016815	0.936652	345	2	1.3111
RCN2	0.0050529	0.016867	0.936652	346	2	0.4702
PRKAB1	0.005078	0.016939	0.936652	347	2	1.2535
ST6GALNAC2	0.0050842	0.016953	0.936652	348	3	2.2143
SAMD9	0.0051048	0.017004	0.936652	349	2	-2.0606
GSTA4	0.0051295	0.017069	0.936652	350	1	-7.2596
C1QTNF9B-AS1	0.0051565	0.017135	0.936652	351	3	1.786
LRRC17	0.005181	0.017197	0.936652	352	2	0.82426
FAM171A1	0.0051859	0.017208	0.936652	353	3	2.2872
FER1L6	0.0051964	0.017231	0.936652	354	2	1.4962
ACTN4	0.0052033	0.017243	0.936652	355	3	2.0268
MYH1	0.0052324	0.017295	0.936652	356	3	0.74653
OR2A14	0.0052399	0.017314	0.936652	357	3	1.466
2024-09-12	0.0052578	0.017364	0.936652	358	2	1.6018
DCDC5	0.0052766	0.017418	0.936652	359	3	1.9117
GDI1	0.0052839	0.017436	0.936652	360	2	-0.02767
2024-09-08	0.0053188	0.017512	0.936652	361	3	1.662
ATP6AP1	0.0053353	0.017558	0.936652	362	3	1.9461
HLA-A	0.0053683	0.017625	0.936652	363	3	1.5995
TLN1	0.0053736	0.017638	0.936652	364	3	1.7222
DLGAP5	0.0053867	0.017661	0.936652	365	1	-3.7479
TAS1R1	0.0054264	0.017756	0.936652	366	2	-3.1934
TRAF4	0.0054382	0.017787	0.936652	367	2	0.078185
OTUB2	0.0054413	0.0178	0.936652	368	3	1.8055
DDX18	0.0055411	0.018045	0.94694	369	1	-6.2329
SCD5	0.0055925	0.018167	0.948647	370	2	-0.12602
OCLM	0.0056221	0.018243	0.948647	371	3	1.8391
SLFNL1	0.0056239	0.018247	0.948647	372	3	1.7364
ZNF101	0.0056954	0.018444	0.948647	373	1	0.53258
EEFSEC	0.0057398	0.018541	0.948647	374	3	1.9238
ZFP3	0.0057468	0.018555	0.948647	375	2	1.399
ANKRD18B	0.0057769	0.018621	0.948647	376	3	1.5539
FARP2	0.0057982	0.018665	0.948647	377	3	1.3646
SMIM18	0.0058291	0.018741	0.948647	378	3	1.6863
UBR4	0.0059011	0.018933	0.948647	379	2	-2.0322
PPRC1	0.0059156	0.01897	0.948647	380	3	1.8436
SBF1	0.0059427	0.019041	0.948647	381	2	-2.8063
CD3EAP	0.0059525	0.01906	0.948647	382	1	-2.5928
CTDNEP1	0.0059707	0.019089	0.948647	383	2	-1.2752
SPI1	0.0059754	0.019098	0.948647	384	2	-2.1623
PSMD3	0.0060039	0.019168	0.948647	385	1	-5.3666
ITPR2	0.0060364	0.019254	0.948647	386	2	-3.1677
OR4D5	0.0060553	0.019307	0.948647	387	1	-0.58367
CHCHD4	0.0060563	0.019309	0.948647	388	3	2.079
CFAP47	0.0061068	0.019442	0.948647	389	2	1.2682
KIAA1755	0.0061213	0.01947	0.948647	390	2	1.1756
GNPTG	0.0061582	0.019551	0.948647	391	1	-3.9825
MAGEA12	0.006183	0.0196	0.948647	392	3	1.693
KRT38	0.0061972	0.019626	0.948647	393	3	1.8268
ZNF687	0.0062096	0.019655	0.948647	394	2	1.0102
TFDP1	0.006261	0.019764	0.948647	395	2	1.0679
SDHC	0.0062773	0.019811	0.948647	396	3	1.86
HS2ST1	0.0062785	0.019814	0.948647	397	2	1.5729
GLUD1	0.0063124	0.019896	0.948647	398	1	-7.4441
GNGT2	0.0063638	0.020021	0.948647	399	1	-3.3743
NXT1	0.0063699	0.020035	0.948647	400	3	1.6377
LRRC3B	0.0063747	0.020047	0.948647	401	2	1.0674
FBN2	0.0063957	0.020099	0.948647	402	3	1.7119
DNAJB14	0.0064376	0.020191	0.948647	403	3	1.5848
ADAM30	0.0064666	0.020252	0.948647	404	2	-2.1032
GNPDA2	0.0064813	0.020296	0.948647	405	2	-2.8727
CPED1	0.0065075	0.020355	0.948647	406	3	1.4381
GPR61	0.006518	0.020389	0.948647	407	1	-5.9062
Control_84	0.0065396	0.020441	0.948647	408	3	1.2496
P4HB	0.0065937	0.020572	0.948647	409	2	-2.56
Control_19	0.0066084	0.020608	0.948647	410	2	1.237
SPC24	0.0066208	0.020634	0.948647	411	2	-1.1627
DPP6	0.006651	0.020704	0.948647	412	3	1.3865
TNFRSF17	0.0066722	0.020757	0.948647	413	1	-3.9263
POMGNT2	0.0066754	0.020766	0.948647	414	3	1.3879
GALNT13	0.0066823	0.020781	0.948647	415	3	1.9429
CPN1	0.0066846	0.020789	0.948647	416	3	1.732
KBTBD7	0.0066897	0.020803	0.948647	417	3	1.5763
SRC	0.0067236	0.020892	0.948647	418	2	-3.3712
HNRNPAB	0.006775	0.021025	0.948647	419	3	1.3645
SETD2	0.0067965	0.021068	0.948647	420	3	1.3516
NEDD4L	0.006813	0.021114	0.948647	421	3	1.3818
PPP1R3E	0.0068264	0.021147	0.948647	422	1	-2.2184
PI4K2B	0.0068275	0.02115	0.948647	423	3	1.4744
NUDT7	0.0068711	0.021249	0.948647	424	3	1.5408
ZSWIM6	0.0068778	0.021265	0.948647	425	2	-2.5425
SNF8	0.0069291	0.021405	0.948647	426	2	-1.9241
PTPRQ	0.0069363	0.021428	0.948647	427	2	-2.2984
SERPINB11	0.0069805	0.021531	0.948647	428	3	1.7387
USP37	0.0070217	0.021628	0.948647	429	3	2.2311
RPL10L	0.0070238	0.021637	0.948647	430	3	1.558
CELF1	0.0070833	0.021782	0.948647	431	1	-3.7051
ULK1	0.0071191	0.021865	0.948647	432	3	1.4782
TMEM255A	0.0071999	0.022068	0.948647	433	2	-3.053
C2CD3	0.0072374	0.022158	0.948647	434	2	0.72948
GGPS1	0.0072409	0.022164	0.948647	435	2	-1.1743
AQP7	0.0072511	0.022187	0.948647	436	2	-1.3275
TBX3	0.0072717	0.022236	0.948647	437	2	-2.7231
OR9Q2	0.0072888	0.022273	0.948647	438	2	0.79213
ZNF75D	0.0072991	0.022299	0.948647	439	3	1.3464
RASGRP2	0.0073402	0.022401	0.948647	440	1	-3.5549
ARMCX1	0.0073438	0.022411	0.948647	441	2	1.5119
DERL1	0.0074251	0.022606	0.948647	442	3	1.596
ZNF280D	0.0074266	0.022611	0.948647	443	2	-2.7174
MN1	0.0074682	0.022713	0.948647	444	2	0.89067
TTC23	0.0074908	0.02277	0.948647	445	3	1.6457
CCNYL1	0.0074942	0.022779	0.948647	446	2	-2.3404
PHB	0.0074942	0.02278	0.948647	447	1	-5.6441
IL32	0.0074974	0.022787	0.948647	448	3	1.9323
PLAGL1	0.0075456	0.022896	0.948647	449	3	1.5691
PHKA1	0.0075679	0.022955	0.948647	450	3	1.4924
ZNF287	0.007597	0.023031	0.948647	451	1	-3.5909
TSSK2	0.0076093	0.023058	0.948647	452	2	1.5656
PTPN14	0.0076122	0.023064	0.948647	453	3	1.6335
BCCIP	0.0076483	0.023146	0.948647	454	2	-2.721
C15orf38-AP3S2	0.0076724	0.023202	0.948647	455	2	-1.6064
SNED1	0.0076857	0.023237	0.948647	456	3	1.4596
YWHAG	0.0076997	0.023268	0.948647	457	2	-2.9945
ANKRD36B	0.0077147	0.0233	0.948647	458	3	1.8513
HDAC1	0.007751	0.02339	0.948647	459	1	-7.6456
SUV420H2	0.0078024	0.023506	0.948647	460	1	-3.4654
OR1F1	0.0078101	0.023522	0.948647	461	2	-3.0859
PDHB	0.0078114	0.023528	0.948647	462	3	1.6144
EIF5AL1	0.0078537	0.023632	0.948647	463	2	0.66945
ANKRD55	0.0079007	0.023744	0.948647	464	2	0.84725
IGFBP6	0.0079051	0.023755	0.948647	465	1	-7.248
HIST1H3G	0.0079274	0.023809	0.948647	466	2	1.1363
CCDC179	0.0079293	0.023812	0.948647	467	3	1.2258
POU2F2	0.0079521	0.023866	0.948647	468	3	1.505
CA3	0.0079542	0.02387	0.948647	469	2	1.0604
OR4C46	0.0079703	0.023905	0.948647	470	3	1.4399
C11orf87	0.0079749	0.023916	0.948647	471	3	1.4306
KLK9	0.0080078	0.023993	0.948647	472	3	1.236
PLAC9	0.0080207	0.024023	0.948647	473	3	1.7779
C11orf68	0.0080591	0.024105	0.948647	474	2	0.88319
GABARAP	0.0080672	0.024126	0.948647	475	2	-2.5796
CNGA3	0.0080702	0.024132	0.948647	476	3	1.3337
TCEAL7	0.008078	0.024152	0.948647	477	2	-3.1844
PPIL1	0.0081104	0.024224	0.948647	478	3	1.3079
CD96	0.0081175	0.02424	0.948647	479	3	1.3606
RAD51D	0.0081522	0.024335	0.948647	480	3	1.7251
EIF1AD	0.00817	0.024375	0.948647	481	2	-1.4764
KIF24	0.0081917	0.024429	0.948647	482	3	1.6213
DGUOK	0.0081918	0.024429	0.948647	483	3	1.7936
DTD2	0.0082027	0.024457	0.948647	484	2	-2.1681
MAGEB1	0.0082131	0.024484	0.948647	485	2	-2.3791
NUP153	0.0082644	0.024596	0.948647	486	1	-6.0534
NKAIN4	0.008271	0.02461	0.948647	487	3	1.8794
FAM222B	0.0082954	0.024671	0.948647	488	3	1.6883
SOX1	0.0083015	0.024682	0.948647	489	3	1.841
MEPCE	0.0083063	0.024692	0.948647	490	2	-2.5025
MAGEA10	0.0083118	0.024703	0.948647	491	2	-1.5862
OR1B1	0.0083158	0.024713	0.948647	492	1	-1.1739
FBXO41	0.0083671	0.02485	0.948647	493	2	-3.1578
MBD3L4	0.0083697	0.024857	0.948647	494	3	1.7536
POLR2F	0.0083996	0.024927	0.948647	495	2	-1.9948
CEP83	0.0084106	0.02495	0.948647	496	3	1.4603
ASGR2	0.0084184	0.024963	0.948647	497	2	-3.5441
FOXD4L6	0.0084698	0.025094	0.948647	498	1	-5.7228
NKIRAS2	0.0084857	0.025139	0.948647	499	3	1.8795
KIAA2022	0.0085072	0.025193	0.948647	500	3	1.9069
MAP3K4	0.0085211	0.025227	0.948647	501	2	0.70164
CMTR1	0.0085266	0.025237	0.948647	502	3	2.3265
CAND1	0.0085724	0.025359	0.948647	503	1	-6.6066
SCRIB	0.0085789	0.025374	0.948647	504	3	1.9904
NEB	0.0085821	0.025383	0.948647	505	3	1.9931
TMEM222	0.0086052	0.02543	0.948647	506	3	1.334
ZNF570	0.0086269	0.025476	0.948647	507	3	1.0869
CNIH3	0.0086461	0.025521	0.948647	508	3	1.4887
ADSSL1	0.008675	0.025587	0.948647	509	2	-2.9144
SEL1L2	0.0086968	0.025642	0.948647	510	3	1.3515
BLMH	0.0087137	0.025683	0.948647	511	3	1.3415
HNRNPUL1	0.0087209	0.025697	0.948647	512	3	1.363
Control_38	0.0087216	0.025699	0.948647	513	2	1.112
DNAJC10	0.0087264	0.025712	0.948647	514	2	0.34988
DDT	0.0087328	0.025722	0.948647	515	2	-1.3161
CENPN	0.0087777	0.02585	0.948647	516	1	-5.7065
KCMF1	0.008829	0.025974	0.948647	517	2	-3.1407
NAA15	0.0088508	0.026018	0.948647	518	2	-1.1949
LOC554223	0.0088803	0.026093	0.948647	519	2	-2.9779
ZNF44	0.0089037	0.026152	0.948647	520	3	1.4574
TMED3	0.0089135	0.026181	0.948647	521	3	1.5535
PAGE5	0.0089316	0.026219	0.948647	522	1	-3.1705
CPNE2	0.0089356	0.026228	0.948647	523	2	1.0466
SULF2	0.0089529	0.026272	0.948647	524	3	1.3034
LOC283710	0.0089829	0.026343	0.948647	525	1	-4.0539
SYN1	0.008998	0.026379	0.948647	526	2	-2.6255
NDUFA7	0.0090342	0.026463	0.948647	527	1	-7.087
PDIA5	0.0090442	0.026489	0.948647	528	3	1.5436
POU2AF1	0.0090855	0.02658	0.948647	529	1	-3.7314
UBE2M	0.0091368	0.026707	0.948647	530	2	0.13228
USP17L1	0.0091881	0.02683	0.948647	531	1	-7.3184
UST	0.0092062	0.026874	0.948647	532	3	1.3749
PSD	0.0092382	0.026953	0.948647	533	2	-3.1059
UBE2L6	0.0092394	0.026955	0.948647	534	2	1.078
EMC7	0.0092612	0.027007	0.948647	535	2	-1.5986
ZNF25	0.0092866	0.027065	0.948647	536	3	1.7715
DNPEP	0.0092907	0.027076	0.948647	537	2	1.7479
BTN3A2	0.0093018	0.027107	0.948647	538	3	1.3723
RSG1	0.009342	0.027192	0.948647	539	1	-8.2466
CLDN15	0.0093776	0.027283	0.948647	540	3	1.2679
PRR23C	0.0093933	0.027325	0.948647	541	3	1.2684
CLTA	0.0094005	0.027345	0.948647	542	3	1.671
RABEP1	0.0094058	0.027358	0.948647	543	3	1.4536
STAU2	0.0094174	0.027382	0.948647	544	3	1.7042
NT5M	0.009429	0.027408	0.948647	545	2	-0.58345
PTAR1	0.0094445	0.027444	0.948647	546	1	-6.2188
C2orf83	0.0094872	0.027541	0.948647	547	3	1.5679
AMZ1	0.0094958	0.027562	0.948647	548	1	-8.001
E2F8	0.009528	0.027638	0.948647	549	2	-3.1439
STAU1	0.0095471	0.027683	0.948647	550	1	-4.42
ASF1B	0.0095865	0.027777	0.948647	551	2	-2.3743
PAEP	0.0095984	0.027801	0.948647	552	2	0.51792
SLC22A23	0.009636	0.027887	0.948647	553	3	1.4851
OPN1MW2	0.009667	0.027961	0.948647	554	3	1.2566
MYLPF	0.0096804	0.027989	0.948647	555	2	1.2541
ZBTB8B	0.0096863	0.028002	0.948647	556	2	0.9588
Control_219	0.0096922	0.028011	0.948647	557	2	0.80078
GPRC6A	0.009701	0.028033	0.948647	558	3	1.3848
RECQL5	0.0097162	0.028066	0.948647	559	3	1.6097
PHLPP1	0.0097522	0.028154	0.948647	560	2	0.76303
ADGRE2	0.009757	0.028165	0.948647	561	2	-1.7521
CDC40	0.0097916	0.028244	0.948647	562	3	1.5426
MALT1	0.0098035	0.028265	0.948647	563	2	-0.083129
SPCS3	0.0098102	0.02828	0.948647	564	2	-2.1312
TFDP3	0.0098255	0.02831	0.948647	565	3	1.2997
DCPS	0.0098548	0.028377	0.948647	566	2	-0.3235
NAA30	0.0098873	0.028451	0.948647	567	2	1.3233
PDE4C	0.009906	0.028495	0.948647	568	2	0.97313
ZSCAN21	0.0099111	0.028505	0.948647	569	2	-2.7876
LETMD1	0.009933	0.028555	0.948647	570	3	1.9983
FZD6	0.0099468	0.028588	0.948647	571	2	-2.3041
SLC26A7	0.0099528	0.028605	0.948647	572	2	-3.6469
BTBD19	0.0099573	0.028616	0.948647	573	1	0.27874
MAP1S	0.0099619	0.02863	0.948647	574	3	1.7015
CUL3	0.010009	0.028746	0.948647	575	1	-5.8976
MTHFD2L	0.01006	0.028858	0.948647	576	1	-3.4118
ZBTB46	0.0101	0.02895	0.948647	577	3	1.6578
TM7SF2	0.010111	0.028972	0.948647	578	2	-3.3453
FEZF1	0.010121	0.029001	0.948647	579	3	1.7174
FBXL14	0.010126	0.02901	0.948647	580	3	1.7698
SLC31A2	0.010162	0.029082	0.948647	581	1	-6.5972
CDV3	0.010196	0.029158	0.948647	582	3	1.2375
SPATA6L	0.010211	0.029195	0.948647	583	3	1.5241
APOL1	0.010214	0.029203	0.948647	584	3	1.0096
MSH3	0.010217	0.02921	0.948647	585	2	-2.8891
OVGP1	0.010241	0.02927	0.948647	586	3	1.7845
ATP8A1	0.010265	0.029321	0.948647	587	2	0.44663
FOCAD	0.010283	0.02936	0.948647	588	2	0.44832
DGKQ	0.010287	0.029367	0.948647	589	3	1.4082
C15orf62	0.010316	0.029432	0.948647	590	1	-3.8138
CXCR4	0.010392	0.029617	0.948647	591	2	-2.6417
CNGA1	0.010403	0.029639	0.948647	592	3	1.4012
OR2T4	0.010408	0.029654	0.948647	593	3	1.2782
PRPF40B	0.010419	0.029679	0.948647	594	1	-6.492
MED17	0.01046	0.029775	0.948647	595	3	1.7939
LRRC36	0.01047	0.029798	0.948647	596	2	-3.0563
TGIF2-C20orf24	0.010521	0.029907	0.948647	597	1	-3.6957
EPPK1	0.010533	0.029939	0.948647	598	2	1.2435
RYR3	0.010547	0.029975	0.948647	599	3	1.3658
EGF	0.01055	0.029981	0.948647	600	3	1.1802
MAP7D2	0.010572	0.030029	0.948647	601	3	1.1921
AKAP8	0.010624	0.03015	0.948647	602	3	1.3462
TMEM17	0.010646	0.030209	0.948647	603	3	1.7762
DEFB116	0.010661	0.030245	0.948647	604	2	1.0701
FOXD4L5	0.010688	0.030313	0.948647	605	3	1.483
NRG1	0.01072	0.030393	0.948647	606	3	1.6255
CCNDBP1	0.010723	0.030402	0.948647	607	3	1.6267
USP48	0.010726	0.030411	0.948647	608	2	-2.1011
ADAMTS1	0.010766	0.030499	0.948647	609	2	0.54552
Control_216	0.010777	0.030528	0.948647	610	2	-2.7423
SPTLC3	0.010779	0.030534	0.948647	611	2	0.68986
GSS	0.010792	0.030566	0.948647	612	3	1.4978
LTC4S	0.010806	0.030592	0.948647	613	3	1.4592
MRS2	0.010831	0.03065	0.948647	614	3	1.8676
STIM2	0.01088	0.030771	0.948647	615	1	-3.9662
SNX6	0.010895	0.030804	0.948647	616	3	1.3418
PPM1A	0.010903	0.030815	0.948647	617	3	1.684
SLBP	0.010944	0.03091	0.948647	618	3	2.0951
CLIC2	0.010953	0.030927	0.948647	619	2	-2.6319
SNAP23	0.010954	0.030928	0.948647	620	3	1.3725
NCF1	0.010982	0.031002	0.948647	621	3	1.7477
Control_130	0.010982	0.031002	0.948647	622	2	-3.4123
GATA1	0.011028	0.031123	0.948647	623	3	1.3808
GALNT3	0.011033	0.031133	0.948647	624	2	0.35386
EHD4	0.011034	0.031136	0.948647	625	3	1.3337
PTMS	0.011071	0.03123	0.948647	626	2	1.1755
RSBN1	0.011085	0.031261	0.948647	627	1	0.12143
ST8SIA2	0.011086	0.031263	0.948647	628	3	1.5704
C7orf26	0.011103	0.031304	0.948647	629	2	-0.3481
TMEM30B	0.011137	0.031385	0.948647	630	3	1.2975
ZNF615	0.011148	0.031407	0.948647	631	3	1.5662
ZBTB38	0.011168	0.031454	0.948647	632	3	1.5358
C14orf79	0.011187	0.031497	0.948647	633	1	-3.6064
Control_150	0.01121	0.031556	0.948647	634	2	1.1079
SIRPB1	0.011222	0.031582	0.948647	635	2	-2.4773
SLC38A8	0.011259	0.031662	0.948647	636	3	1.1823
CDH17	0.011264	0.031673	0.948647	637	3	1.7418
HSPB1	0.011266	0.031677	0.948647	638	3	1.7602
LOC388436	0.01129	0.031735	0.948647	639	2	1.451
HSFX2	0.011304	0.031772	0.948647	640	2	0.77041
C1orf195	0.011341	0.031857	0.948647	641	1	-0.39303
TAB1	0.011364	0.031913	0.948647	642	3	1.7054
SLC35E4	0.011367	0.031917	0.948647	643	3	1.5488
LOXL1	0.011392	0.031971	0.948647	644	1	-2.3736
C5AR1	0.011399	0.031987	0.948647	645	3	1.4845
DYNLL1	0.01141	0.032017	0.948647	646	3	1.3183
NUDT15	0.01143	0.032064	0.948647	647	3	1.8315
PACSIN2	0.011439	0.032085	0.948647	648	3	1.3328
ABCB6	0.011443	0.032096	0.948647	649	2	0.97991
C5orf45	0.011444	0.032097	0.948647	650	2	-2.2001
DNLZ	0.011494	0.032203	0.948647	651	2	-0.066643
CINP	0.011508	0.032235	0.948647	652	2	-1.5443
AKR1E2	0.011534	0.032309	0.948647	653	3	1.3813
FAM153B	0.011539	0.032316	0.948647	654	2	-2.3679
DMBX1	0.011546	0.032334	0.948647	655	2	1.495
GLTSCR1L	0.011597	0.032461	0.948647	656	3	1.4359
PARP9	0.011604	0.032477	0.948647	657	3	1.4536
SYK	0.01161	0.032485	0.948647	658	2	1.2031
TTC26	0.011616	0.032499	0.948647	659	2	0.42916
USP17L21	0.011661	0.032585	0.948647	660	3	1.3118
ACVR2A	0.011677	0.032618	0.948647	661	3	1.5609
MSX2	0.011699	0.032676	0.948647	662	1	-7.6307
CTAGE15	0.011706	0.032691	0.948647	663	3	1.6828
HIBCH	0.011706	0.032692	0.948647	664	2	1.1105
BNC2	0.011709	0.032695	0.948647	665	3	1.391
OR6F1	0.011726	0.032733	0.948647	666	3	1.6215
N6AMT2	0.011735	0.032759	0.948647	667	2	1.0451
ZNF83	0.01175	0.032804	0.948647	668	2	-2.649
ULK3	0.011758	0.032822	0.948647	669	3	1.6083
UBE2E2	0.011802	0.032929	0.948647	670	3	1.8148
NUGGC	0.011822	0.032981	0.948647	671	2	-3.5833
Control_58	0.011841	0.033021	0.948647	672	3	1.4219
SIGLEC8	0.011853	0.033047	0.948647	673	1	-7.8591
SNRNP200	0.011904	0.03317	0.948647	674	1	-5.5185
AGPAT6	0.011945	0.033263	0.948647	675	3	1.46
SOCS6	0.011955	0.033286	0.948647	676	2	-3.1761
CBX8	0.011984	0.033357	0.948647	677	2	-2.6837
RAP1A	0.012023	0.03345	0.948647	678	2	1.0503
ZNF391	0.012043	0.033492	0.948647	679	2	-2.9975
VPS41	0.012058	0.033519	0.948647	680	3	0.72465
MANEA	0.012109	0.033639	0.948647	681	1	0.018692
CD34	0.012128	0.033688	0.948647	682	3	1.8334
CDKN1A	0.012143	0.033724	0.948647	683	3	1.1163
C19orf35	0.01216	0.033769	0.948647	684	1	-7.234
IL9	0.012164	0.033776	0.948647	685	3	1.7574
MXD3	0.012167	0.033781	0.948647	686	3	1.8245
OR10H3	0.012186	0.033827	0.948647	687	2	-2.3006
FAM127B	0.012193	0.033843	0.948647	688	2	1.0045
MBD2	0.012211	0.033888	0.948647	689	1	-5.1929
GABRR3	0.012234	0.033946	0.948647	690	3	1.1333
COPS7B	0.012239	0.033959	0.948647	691	2	1.2866
EIF1	0.012262	0.034017	0.948647	692	2	-2.9669
C1QTNF8	0.012269	0.034034	0.948647	693	3	2.1692
SUPT3H	0.012313	0.034135	0.948647	694	2	1.023
ZNF544	0.012344	0.03421	0.948647	695	3	1.8355
CCDC28A	0.012365	0.034264	0.948647	696	2	-0.26259
TC2N	0.012416	0.034376	0.948647	697	3	0.83559
SAYSD1	0.01243	0.034407	0.948647	698	2	1.651
SCML2	0.01249	0.034554	0.948647	699	2	-2.7716
MCM3	0.012518	0.034611	0.948647	700	1	-7.0629
PLCD3	0.012556	0.034689	0.948647	701	2	0.70116
PPA2	0.012569	0.034729	0.948647	702	1	-5.9475
KRT82	0.012581	0.034757	0.948647	703	3	1.4623
ZNF780B	0.012582	0.034761	0.948647	704	2	1.2468
NRL	0.012672	0.034937	0.948647	705	2	0.53167
SYT16	0.012698	0.034992	0.948647	706	3	1.5038
ACAA2	0.012723	0.035048	0.948647	707	1	-3.8419
THAP1	0.012726	0.035056	0.948647	708	3	1.3149
OR4M1	0.012738	0.03508	0.948647	709	3	1.5503
OPRL1	0.012743	0.03509	0.948647	710	3	1.4235
DEFB1	0.012756	0.035122	0.948647	711	2	1.4263
Control_233	0.012803	0.035229	0.948647	712	3	1.313
NAA25	0.012825	0.035283	0.948647	713	1	-7.2788
NRN1L	0.012876	0.035403	0.948647	714	1	-3.4815
LIMS3L	0.012877	0.035404	0.948647	715	2	-2.0647
TRMT6	0.012927	0.035527	0.948647	716	2	-1.686
Control_158	0.012979	0.035642	0.948647	717	3	1.5635
TCEB3C	0.013026	0.035756	0.948647	718	3	1.8899
STX16	0.01303	0.035761	0.948647	719	1	-3.7415
MRPL37	0.013079	0.035881	0.948647	720	2	1.1683
NEUROG1	0.013081	0.035884	0.948647	721	1	-6.8862
MTERF3	0.013086	0.035896	0.948647	722	3	1.5862
CD79B	0.013117	0.035968	0.948647	723	3	1.5193
EXOSC4	0.013132	0.035998	0.948647	724	1	-7.5163
IFNA1	0.013133	0.036001	0.948647	725	2	1.1629
CDHR4	0.013171	0.036086	0.948647	726	3	1.4182
TMEM132A	0.013183	0.03612	0.948647	727	2	0.56304
MAB21L2	0.013234	0.036244	0.948647	728	1	-3.0168
POSTN	0.013243	0.036261	0.948647	729	3	1.5723
TROVE2	0.013265	0.036314	0.948647	730	3	1.273
MPC1L	0.013285	0.036362	0.948647	731	2	0.032776
CYB561D2	0.013294	0.036383	0.948647	732	3	1.1423
OCIAD1	0.01331	0.036427	0.948647	733	2	1.2822
TMEM38A	0.013337	0.03649	0.948647	734	3	1.0338
WBSCR22	0.013338	0.036495	0.948647	735	2	-1.1329
RECQL	0.013354	0.036536	0.948647	736	3	1.5039
GPR25	0.013388	0.036607	0.948647	737	2	1.0395
CEP164	0.013408	0.036656	0.948647	738	3	1.4731
GAS2L1	0.013439	0.036727	0.948647	739	1	-3.723
MDH1	0.013453	0.036752	0.948647	740	3	1.1447
NECAB1	0.013468	0.036785	0.948647	741	2	-2.2461
UBAC2	0.013472	0.036799	0.948647	742	3	1.2404
LCE2A	0.013481	0.036823	0.948647	743	2	-1.3989
GTF2IRD2B	0.01349	0.03684	0.948647	744	1	-4.0818
CYGB	0.013507	0.036879	0.948647	745	3	1.981
LGALS3	0.013571	0.037035	0.948647	746	2	1.1091
PRR32	0.013592	0.037089	0.948647	747	1	-6.9227
HNRNPH2	0.013605	0.037117	0.948647	748	2	-2.0574
MLEC	0.013626	0.037163	0.948647	749	2	-2.2352
PNMA3	0.013643	0.0372	0.948647	750	1	-7.5473
LCOR	0.013647	0.037208	0.948647	751	2	1.7777
Control_44	0.013674	0.037277	0.948647	752	3	1.6196
LIPT1	0.013682	0.037303	0.948647	753	3	1.556
CRHR2	0.013687	0.037315	0.948647	754	3	1.3192
LACC1	0.013703	0.037354	0.948647	755	3	1.4816
LRBA	0.013746	0.037434	0.948647	756	1	0.19577
TTBK2	0.01378	0.037512	0.948647	757	3	1.365
GTF2I	0.013797	0.037551	0.948647	758	2	-3.2572
GABRA6	0.013894	0.037778	0.948647	759	3	1.76
GPR78	0.013899	0.037786	0.948647	760	3	1.4194
ADCY5	0.013917	0.03784	0.948647	761	2	0.65126
CTR9	0.01395	0.037925	0.948647	762	1	-3.1687
SPANXN4	0.013953	0.037932	0.948647	763	3	1.6804
WNK2	0.013966	0.037966	0.948647	764	3	1.6329
CCNA1	0.013985	0.038015	0.948647	765	3	1.191
MYL10	0.014001	0.038054	0.948647	766	1	-3.9112
SLC46A1	0.014015	0.038081	0.948647	767	2	0.60996
CCNK	0.014052	0.03817	0.948647	768	2	0.30864
C19orf53	0.014067	0.038203	0.948647	769	3	1.9858
CYLC1	0.014099	0.03829	0.948647	770	3	1.7312
TMEM141	0.014103	0.0383	0.948647	771	1	0.12468
HLA-DPB1	0.014154	0.038428	0.948647	772	2	0.70354
C15orf59	0.014206	0.038551	0.948647	773	3	0.93705
CHST14	0.014247	0.03865	0.948647	774	3	1.4727
SLC24A4	0.014254	0.038669	0.948647	775	3	1.7908
ISLR2	0.014257	0.038673	0.948647	776	2	1.1864
LOC653602	0.014282	0.038728	0.948647	777	3	1.4006
PIK3R4	0.014289	0.038745	0.948647	778	3	1.5361
PLEKHO2	0.014308	0.038782	0.948647	779	2	-0.82676
PCDHB12	0.014351	0.038875	0.948647	780	3	1.3316
PSG4	0.014352	0.038877	0.948647	781	2	1.2113
FAM96B	0.014361	0.038896	0.948647	782	3	2.106
GARNL3	0.014381	0.038952	0.948647	783	3	1.3868
TMEM18	0.014393	0.038979	0.948647	784	3	1.3745
OR51Q1	0.01441	0.03902	0.948647	785	2	-2.9241
TSR3	0.014424	0.039057	0.948647	786	3	1.5753
SNX1	0.014451	0.039122	0.948647	787	3	1.7829
C1QTNF2	0.014461	0.039145	0.948647	788	2	-2.5455
TEX30	0.014466	0.039159	0.948647	789	2	1.1053
UPB1	0.014471	0.039173	0.948647	790	3	1.1484
HNRNPK	0.014473	0.039177	0.948647	791	2	-1.7119
EMC6	0.014487	0.039214	0.948647	792	3	2.161
NFE2L1	0.014494	0.039234	0.948647	793	2	0.36873
PARVA	0.014512	0.039281	0.948647	794	3	1.06
C19orf26	0.014522	0.039307	0.948647	795	2	0.99915
ACAD8	0.014525	0.039313	0.948647	796	3	1.4475
TGIF2LY	0.014563	0.039399	0.948647	797	3	0.83485
ANGPTL5	0.014572	0.039411	0.948647	798	2	0.97589
SYNC	0.014614	0.0395	0.948647	799	1	-7.3612
CC2D2B	0.014665	0.039625	0.948647	800	1	-3.6781
HOXB1	0.014672	0.039646	0.948647	801	3	1.7434
CKAP2	0.014689	0.039684	0.948647	802	3	1.4105
PRKG2	0.014715	0.039746	0.948647	803	2	-3.0044
C2orf27B	0.014768	0.039855	0.948647	804	1	-3.6644
PEX13	0.014797	0.039922	0.948647	805	3	1.3911
AP1AR	0.014808	0.039944	0.948647	806	2	-1.5346
FAM53B	0.014819	0.039971	0.948647	807	1	-7.1205
PRRT3	0.014822	0.03998	0.948647	808	2	0.95985
NPLOC4	0.01487	0.040085	0.948647	809	2	-1.9335
SKIL	0.014873	0.040093	0.948647	810	3	1.3435
ADAT1	0.014909	0.04018	0.948647	811	2	-3.3318
ZNRD1	0.014921	0.040201	0.948647	812	2	0.88181
TIPRL	0.014945	0.040253	0.948647	813	2	1.1667
SGK3	0.014959	0.040291	0.948647	814	3	1.4725
PDRG1	0.014972	0.040322	0.948647	815	1	-6.6209
LPCAT1	0.014974	0.040325	0.948647	816	3	1.3185
ALDH1A3	0.014991	0.040368	0.948647	817	3	1.4958
XKR9	0.01501	0.040407	0.948647	818	2	-2.5544
SLC16A7	0.015023	0.040435	0.948647	819	3	1.7658
CMTM4	0.015039	0.040473	0.948647	820	3	1.5968
SUPT7L	0.015053	0.040503	0.948647	821	2	1.3834
ZNF57	0.015074	0.040556	0.948647	822	2	-2.6379
GLTPD2	0.01509	0.040589	0.948647	823	3	1.6643
HPSE2	0.015096	0.0406	0.948647	824	2	1.717
ZNF131	0.015132	0.040693	0.948647	825	2	1.2688
NBEAL1	0.015154	0.040733	0.948647	826	3	1.2364
GSDMB	0.015159	0.040742	0.948647	827	3	1.279
OR6C65	0.015176	0.040774	0.948647	828	1	-3.0775
Control_149	0.015225	0.040891	0.948647	829	3	1.3637
SFMBT1	0.015227	0.040898	0.948647	830	2	-3.2461
DRAM1	0.015228	0.0409	0.948647	831	3	1.2487
L3MBTL3	0.015242	0.040929	0.948647	832	3	0.89912
GATA6	0.015269	0.040986	0.948647	833	3	1.1873
ZIC3	0.015278	0.04101	0.948647	834	1	-8.6546
HIST1H1C	0.015329	0.041118	0.948647	835	2	1.4915
SMIM6	0.015329	0.041119	0.948647	836	2	-1.6705
ARPP21	0.015343	0.041151	0.948647	837	2	0.96806
PLCH1	0.015356	0.04118	0.948647	838	3	1.15
LOC389895	0.015358	0.041183	0.948647	839	2	1.3176
ACKR2	0.01538	0.041235	0.948647	840	1	-2.8293
MAP2K1	0.015394	0.041272	0.948647	841	2	-1.2305
DEFB119	0.015398	0.04128	0.948647	842	3	1.7858
REST	0.015416	0.041317	0.948647	843	3	1.5194
ZNF438	0.015431	0.041348	0.948647	844	1	-3.3714
MYH2	0.015475	0.041454	0.949272	845	2	-3.5888
EXOC5	0.015482	0.041473	0.949272	846	2	-0.93329
TP73	0.01552	0.041554	0.949905	847	3	1.3958
FANCF	0.015533	0.041599	0.949905	848	1	-3.1485
PAPLN	0.015585	0.041711	0.951352	849	1	1.7532e-05
SUMF2	0.015607	0.041761	0.951374	850	2	-3.3257
RASGEF1B	0.015636	0.041827	0.951384	851	1	-6.4184
ASNSD1	0.015651	0.04186	0.951384	852	2	-2.4
PTEN	0.015687	0.041941	0.952103	853	1	-3.9694
NOL12	0.015738	0.042063	0.953759	854	1	-3.2341
CECR6	0.015789	0.042181	0.954333	855	1	-4.0201
PEMT	0.015857	0.042343	0.954333	856	2	-1.4281
IMPDH1	0.015875	0.042386	0.954333	857	3	1.4872
ANKRD46	0.015891	0.042416	0.954333	858	1	-4.1388
HAPLN4	0.015942	0.042537	0.954333	859	2	-3.054
LMF1	0.015976	0.042615	0.954333	860	3	1.4837
SLU7	0.015991	0.042647	0.954333	861	2	-1.9303
LOC400927-CSNK1E	0.015993	0.042652	0.954333	862	2	0.79861
CLCN3	0.016002	0.042667	0.954333	863	3	1.1457
ZMAT1	0.01602	0.042712	0.954333	864	3	1.3446
TTLL5	0.016028	0.042739	0.954333	865	2	-3.0077
TCP11X2	0.016031	0.042746	0.954333	866	3	1.2973
GOLT1A	0.016036	0.042757	0.954333	867	2	1.2883
GSTA1	0.016044	0.042778	0.954333	868	2	-3.2415
HIST1H2BM	0.016125	0.042959	0.957249	869	2	-2.2434
TUBG1	0.016146	0.043008	0.957249	870	1	-4.9345
OR2H1	0.016197	0.04312	0.95864	871	2	-3.8966
RAB6A	0.016237	0.043217	0.959177	872	3	1.3843
OR10H1	0.016248	0.043243	0.959177	873	2	0.72423
SERPINA6	0.016318	0.043426	0.96168	874	3	1.3075
FSTL1	0.01635	0.043492	0.96168	875	1	-4.1444
EMC1	0.016393	0.043583	0.96168	876	3	1.6572
FZD4	0.016401	0.043604	0.96168	877	2	-3.4296
RAB35	0.01644	0.043695	0.96168	878	2	0.94872
THSD1	0.016452	0.043723	0.96168	879	2	0.062096
CYSRT1	0.016473	0.043771	0.96168	880	3	1.6583
PKNOX1	0.016485	0.043805	0.96168	881	2	1.2425
HDAC9	0.016502	0.043852	0.96168	882	3	1.4959
DTX1	0.016503	0.043853	0.96168	883	2	-3.0724
RHD	0.016554	0.043962	0.962493	884	2	0.74104
MTURN	0.016605	0.044081	0.962493	885	2	0.61128
CLEC2D	0.016615	0.044103	0.962493	886	3	1.0784
DCTPP1	0.016621	0.044117	0.962493	887	2	0.85579
A1CF	0.016637	0.04415	0.962493	888	3	1.1243
TAF1C	0.016656	0.044193	0.962493	889	2	0.39412
MCOLN3	0.016673	0.044238	0.962493	890	3	1.0387
DDR2	0.016707	0.044316	0.963113	891	1	-3.6297
C3orf52	0.016758	0.044438	0.964686	892	1	-3.6641
CYP2A6	0.016809	0.044555	0.965452	893	1	-7.8416
TRIB2	0.016818	0.044573	0.965452	894	2	1.0474
FAM180B	0.01686	0.044668	0.966072	895	1	-6.5756
CCND3	0.016889	0.044738	0.966072	896	3	1.3197
CD8B	0.016911	0.044798	0.966072	897	2	-2.017
LRRN2	0.016925	0.04483	0.966072	898	3	1.2481
USP13	0.016947	0.044879	0.966072	899	2	1.2004
WDSUB1	0.016962	0.044913	0.966072	900	1	-4.0293
CPLX4	0.016978	0.044951	0.966072	901	3	1.3022
TRPC6	0.017013	0.045046	0.966375	902	1	-3.3789
SLC2A2	0.017037	0.045101	0.966375	903	3	1.2946
STK32A	0.017062	0.045158	0.966375	904	3	1.4312
GLYR1	0.017067	0.045165	0.966375	905	3	1.2815
POLK	0.017148	0.045344	0.968894	906	3	1.0723
PTCHD4	0.017166	0.045383	0.968894	907	2	0.33355
KCTD10	0.017217	0.045493	0.970193	908	2	-2.2558
PYROXD1	0.017239	0.045548	0.970281	909	2	-1.2685
EID1	0.017268	0.045621	0.97077	910	2	-2.5035
BFSP1	0.017319	0.045737	0.971742	911	1	-7.3783
TECR	0.017362	0.045846	0.971742	912	2	-1.7457
SLC5A10	0.01737	0.04587	0.971742	913	1	-0.42353
DHDH	0.017377	0.045888	0.971742	914	2	0.46623
TNFAIP8	0.017391	0.045917	0.971742	915	3	1.6228
SCG3	0.01747	0.046089	0.972065	916	2	0.31812
POTEI	0.017493	0.04614	0.972065	917	2	-2.1606
SELM	0.0175	0.046154	0.972065	918	3	1.1028
HEATR5A	0.017523	0.046215	0.972065	919	2	-3.0207
CADPS	0.017555	0.046285	0.972065	920	2	0.90057
ANKRD33	0.017574	0.046325	0.972065	921	1	-7.6333
GFRA1	0.017621	0.046431	0.972065	922	3	1.2332
CT47A12	0.017625	0.046443	0.972065	923	1	-2.7687
SERPINB1	0.017648	0.0465	0.972065	924	3	1.672
CASK	0.01767	0.046554	0.972065	925	3	1.1668
CCT6A	0.017676	0.046567	0.972065	926	2	-2.199
RAET1L	0.017695	0.046616	0.972065	927	2	0.89033
VPREB3	0.017727	0.046688	0.972065	928	2	0.89163
MYBL1	0.017778	0.046801	0.972065	929	2	-2.6103
MAGED2	0.017818	0.046907	0.972065	930	3	1.264
AKNA	0.017829	0.046931	0.972065	931	1	-4.0484
TRPV5	0.017843	0.046956	0.972065	932	2	1.1565
C1orf131	0.017867	0.047013	0.972065	933	2	-1.5332
EIF5	0.01788	0.047037	0.972065	934	1	-6.0731
TCF20	0.017921	0.047129	0.972065	935	2	-3.4494
DSN1	0.017931	0.047152	0.972065	936	1	-3.1275
MAP2K4	0.017937	0.047167	0.972065	937	2	0.19305
SSX2IP	0.017945	0.047187	0.972065	938	3	1.5183
ZNF740	0.017953	0.047204	0.972065	939	2	0.87247
SPATA4	0.017963	0.047228	0.972065	940	3	1.1612
FAM150B	0.017982	0.047278	0.972065	941	2	-1.919
GSN	0.018	0.047309	0.972065	942	2	-2.2697
CCDC87	0.018024	0.047364	0.972065	943	3	2.0948
ANP32A	0.01804	0.047403	0.972065	944	3	1.5787
DMRTC1	0.018083	0.0475	0.972065	945	1	-4.0868
OTOA	0.018134	0.047602	0.972065	946	2	0.41703
LENG1	0.01814	0.047617	0.972065	947	3	1.2538
NEGR1	0.018165	0.04767	0.972065	948	2	-2.959
SERPINB8	0.018194	0.047734	0.972065	949	3	1.1948
MAT2B	0.018213	0.047779	0.972065	950	3	1.2087
SDHD	0.018236	0.047836	0.972065	951	3	1.7075
USP17L25	0.018236	0.047837	0.972065	952	2	-2.5037
NKX2-6	0.018259	0.047888	0.972065	953	3	1.372
ZFP36L1	0.018268	0.047911	0.972065	954	2	-1.9029
GPBAR1	0.018283	0.047941	0.972065	955	2	1.1099
PITRM1	0.018338	0.048067	0.972483	956	1	-3.9376
NARFL	0.018355	0.048102	0.972483	957	2	-1.4312
SBK3	0.01836	0.048112	0.972483	958	3	1.0152
CIZ1	0.018389	0.048184	0.972925	959	1	-4.9673
TMX3	0.01844	0.048304	0.973022	960	3	1.0316
Control_110	0.018457	0.04835	0.973022	961	3	1.128
LYAR	0.018491	0.048421	0.973022	962	3	1.3765
LOC81691	0.018542	0.048534	0.973022	963	1	-3.4218
OOSP2	0.018585	0.048635	0.973022	964	2	-2.9135
ANXA5	0.018593	0.048651	0.973022	965	1	0.08399
C17orf99	0.018594	0.048652	0.973022	966	3	1.7081
HEXIM2	0.018644	0.048758	0.973022	967	3	1.2624
LMBR1	0.018653	0.048774	0.973022	968	3	1.3793
ANKZF1	0.018676	0.048828	0.973022	969	3	1.1823
ERICH1	0.018695	0.048871	0.973022	970	1	-3.1638
C1orf229	0.018696	0.048873	0.973022	971	3	1.6944
FRMD3	0.0187	0.048882	0.973022	972	3	1.3448
KIAA1109	0.018746	0.04899	0.973022	973	3	1.464
NXF5	0.018797	0.049101	0.973022	974	1	0.14283
RIT2	0.01881	0.049133	0.973022	975	3	1.0891
LRRC25	0.018847	0.049226	0.973022	976	1	0.35846
TEX11	0.018861	0.049251	0.973022	977	3	1.2317
SLC23A3	0.01888	0.049294	0.973022	978	2	-2.8663
MARC2	0.0189	0.049342	0.973022	979	3	1.4539
PPCDC	0.01892	0.049389	0.973022	980	3	1.004
IFT74	0.019	0.049599	0.973022	981	1	-7.1287
SH2D5	0.019015	0.049625	0.973022	982	3	1.1307
KLHL1	0.019035	0.049678	0.973022	983	3	1.3481
UBA3	0.019051	0.049709	0.973022	984	1	-4.2884
C7orf72	0.019065	0.049752	0.973022	985	2	-2.5726
STXBP5L	0.019119	0.049868	0.973022	986	3	1.1688
SYP	0.019138	0.049914	0.973022	987	2	1.0178
FKBP9	0.019178	0.050001	0.973022	988	2	-1.8857
ZNF284	0.019204	0.050055	0.973022	989	1	-0.2173
FAM73A	0.019214	0.05008	0.973022	990	3	1.3694
ITPK1	0.019251	0.05017	0.973022	991	2	-2.2961
LRRC8B	0.01929	0.050248	0.973022	992	3	1.0321
CYP4F8	0.019306	0.050285	0.973022	993	1	-6.7522
CPB2	0.019324	0.050333	0.973022	994	3	1.6024
TADA2B	0.019357	0.050413	0.973022	995	2	0.87501
TRIP4	0.01938	0.050467	0.973022	996	3	1.2113
PLA2G4E	0.019402	0.050526	0.973022	997	3	1.1883
BCAR3	0.019408	0.050544	0.973022	998	1	-3.6014
C11orf52	0.019429	0.050588	0.973022	999	2	1.1827
EMILIN3	0.019445	0.05063	0.973022	1000	2	1.1472
AQR	0.019458	0.050665	0.973022	1001	2	-1.2511
C14orf28	0.019462	0.05067	0.973022	1002	2	1.0097
IQSEC1	0.019487	0.050722	0.973022	1003	3	1.4936
FOXO4	0.019539	0.050853	0.973022	1004	3	1.3499
TAAR2	0.01956	0.050906	0.973022	1005	2	0.87865
ANO8	0.019608	0.051006	0.973022	1006	2	-3.0508
BAP1	0.019611	0.051009	0.973022	1007	2	0.69723
KDM4D	0.01962	0.051036	0.973022	1008	3	1.1376
C6orf10	0.019662	0.051112	0.973022	1009	2	-2.7247
NTM	0.019693	0.05118	0.973022	1010	3	1.2799
USP44	0.019721	0.051245	0.973022	1011	3	1.2183
CD4	0.019738	0.051276	0.973022	1012	3	1.17
ZMYM1	0.019764	0.051331	0.973022	1013	1	-2.7098
ASB12	0.019772	0.051349	0.973022	1014	3	1.277
ALX1	0.019796	0.051407	0.973022	1015	3	1.5205
CCAR1	0.019799	0.051412	0.973022	1016	3	1.3662
WDFY4	0.019803	0.051424	0.973022	1017	3	1.5493
SECISBP2	0.019815	0.05145	0.973022	1018	2	-0.1994
CCDC117	0.019821	0.051467	0.973022	1019	2	1.0457
HSPB9	0.019829	0.051481	0.973022	1020	2	-2.6408
NATD1	0.019866	0.051569	0.973022	1021	1	-2.9684
RPP30	0.019967	0.051821	0.973022	1022	1	-4.5621
GPI	0.019978	0.051846	0.973022	1023	3	0.96996
XG	0.020018	0.051928	0.973022	1024	1	0.51393
CCDC149	0.020031	0.051961	0.973022	1025	3	1.1563
HECTD4	0.020059	0.052029	0.973022	1026	2	0.86824
ERVV-2	0.020069	0.052052	0.973022	1027	1	-3.9056
FCRL5	0.020092	0.052101	0.973022	1028	2	1.2123
PON2	0.020109	0.052135	0.973022	1029	3	1.3165
MAGED4	0.02012	0.05216	0.973022	1030	1	-2.8425
C6orf163	0.02013	0.052183	0.973022	1031	3	0.98268
NANOS2	0.020146	0.052227	0.973022	1032	3	1.1267
HSD17B4	0.02015	0.052236	0.973022	1033	2	-1.9581
ITGB3BP	0.02015	0.052236	0.973022	1034	3	1.2605
TUBA1C	0.020171	0.052274	0.973022	1035	1	-4.5496
SMYD1	0.020175	0.052285	0.973022	1036	2	0.82201
COBLL1	0.020175	0.052285	0.973022	1037	3	1.2976
ARID4A	0.020222	0.052398	0.973022	1038	1	-3.2872
SSTR4	0.020225	0.052403	0.973022	1039	3	1.1856
LCE3C	0.020249	0.052465	0.973022	1040	2	0.36853
CFAP97	0.020258	0.052483	0.973022	1041	3	1.2611
UTP3	0.020274	0.052523	0.973022	1042	2	-2.0304
TRIM38	0.020315	0.05261	0.973022	1043	3	1.3946
IL26	0.020323	0.052626	0.973022	1044	2	-2.2731
HACD4	0.020344	0.052679	0.973022	1045	3	1.0902
SLC35F2	0.020348	0.052694	0.973022	1046	3	1.3852
EIF4H	0.020374	0.052757	0.973022	1047	2	-3.1018
PZP	0.020386	0.052778	0.973022	1048	3	1.411
ACY3	0.020399	0.0528	0.973022	1049	2	1.2728
MKX	0.020415	0.05283	0.973022	1050	3	1.6172
MKLN1	0.020423	0.052857	0.973022	1051	3	1.5109
ABAT	0.020425	0.052862	0.973022	1052	1	-5.4848
AVL9	0.020476	0.052978	0.973691	1053	1	-2.4427
ATP5SL	0.020527	0.053083	0.973691	1054	1	-3.5198
CNPY1	0.020557	0.053153	0.973691	1055	2	0.075011
SLC30A6	0.020578	0.053202	0.973691	1056	1	-3.5518
SERPINA3	0.020606	0.05327	0.973691	1057	3	1.3928
C6orf62	0.020628	0.053319	0.973691	1058	1	-3.9316
MORC4	0.020632	0.053322	0.973691	1059	3	1.6413
BCL3	0.020673	0.053405	0.973691	1060	3	1.1994
NR2C2	0.020677	0.053415	0.973691	1061	3	1.181
PABPC1	0.020679	0.053424	0.973691	1062	1	-6.5996
SCTR	0.020694	0.053454	0.973691	1063	3	0.96268
PHLDA1	0.02073	0.053528	0.973691	1064	2	0.73285
MBLAC1	0.020774	0.053632	0.973691	1065	2	-0.92555
OR2H2	0.020781	0.053645	0.973691	1066	1	-0.091501
TNFSF8	0.020799	0.053684	0.973691	1067	2	-1.934
SLC12A8	0.020832	0.053762	0.973691	1068	2	0.14092
JSRP1	0.020883	0.053882	0.973691	1069	3	1.4228
APEH	0.020883	0.053882	0.973691	1070	2	-3.1104
SYT3	0.020929	0.05398	0.973691	1071	3	1.3316
TOMM20	0.020934	0.05399	0.973691	1072	1	-3.5415
NPPA	0.020946	0.054021	0.973691	1073	3	1.3012
RRP8	0.020958	0.054049	0.973691	1074	3	1.4313
TMEM33	0.020963	0.054055	0.973691	1075	3	0.94124
USP17L18	0.021035	0.054218	0.974981	1076	1	-6.502
STMN4	0.021038	0.054227	0.974981	1077	3	1.3248
FABP4	0.021086	0.054329	0.975913	1078	2	0.27116
LVRN	0.021137	0.054444	0.977064	1079	2	-3.3081
GSTM5	0.021182	0.054559	0.977167	1080	3	1.0868
DGKI	0.021188	0.054569	0.977167	1081	1	-2.6692
BLK	0.021216	0.054626	0.977167	1082	3	0.97015
PRSS45	0.021228	0.054652	0.977167	1083	2	0.81028
MEF2BNB	0.021279	0.054762	0.977814	1084	2	1.1023
TMEM260	0.021289	0.054789	0.977814	1085	1	-6.2852
IQGAP1	0.021313	0.054839	0.977814	1086	2	-3.0925
MPV17	0.02134	0.054901	0.978007	1087	2	-1.8751
RGAG1	0.021391	0.05502	0.978094	1088	2	-1.7104
TMED7	0.021434	0.055119	0.978094	1089	3	1.1598
ZFYVE28	0.021442	0.055141	0.978094	1090	2	-2.815
CT47A2	0.021449	0.055161	0.978094	1091	2	-0.066897
UBAP1	0.021477	0.055217	0.978094	1092	3	1.4155
RIMBP3C	0.021491	0.055258	0.978094	1093	2	-2.2661
FAM111B	0.021493	0.055259	0.978094	1094	2	0.6336
HSPA12A	0.021552	0.055403	0.978526	1095	3	1.1741
OR2A25	0.021579	0.055468	0.978526	1096	3	1.5062
FCHSD1	0.021622	0.055546	0.978526	1097	3	1.0695
ABCA3	0.021645	0.055596	0.978526	1098	1	-3.7535
SPRYD4	0.021704	0.055737	0.978526	1099	2	1.19
ATG7	0.021726	0.055785	0.978526	1100	3	1.2297
SCRG1	0.02173	0.055798	0.978526	1101	2	-3.4008
PNRC2	0.021773	0.055887	0.978526	1102	2	0.90138
PEBP1	0.021781	0.055909	0.978526	1103	2	1.4208
ZNF492	0.02179	0.055926	0.978526	1104	2	-1.4219
AGO3	0.021798	0.055944	0.978526	1105	2	-3.0107
DR1	0.021848	0.056064	0.978526	1106	2	-3.3042
PLCL1	0.021918	0.056224	0.978526	1107	2	1.0652
RNF40	0.02195	0.056289	0.978526	1108	1	-6.215
HMGN4	0.021953	0.056297	0.978526	1109	2	1.3016
SDR9C7	0.02199	0.056389	0.978526	1110	3	1.3295
KRT10	0.021994	0.0564	0.978526	1111	3	1.5832
HSPA9	0.022001	0.056415	0.978526	1112	1	-5.1365
PON3	0.022007	0.056435	0.978526	1113	3	1.4836
DAW1	0.022052	0.056526	0.978526	1114	2	0.65592
OR4C15	0.022094	0.056613	0.978526	1115	3	1.0944
TTLL1	0.022116	0.056663	0.978526	1116	2	-2.3442
ALDH1A2	0.022153	0.056742	0.978526	1117	1	-0.12435
EEF2	0.022204	0.056852	0.978526	1118	1	-6.6118
CDKL4	0.022223	0.056897	0.978526	1119	3	1.243
TLL2	0.022228	0.056908	0.978526	1120	3	1.4629
PDIA6	0.022246	0.056958	0.978526	1121	2	0.75555
CLEC5A	0.022255	0.056977	0.978526	1122	3	0.79522
SSSCA1	0.022272	0.057006	0.978526	1123	2	0.73953
HOXA7	0.022291	0.057047	0.978526	1124	3	1.0307
STAP1	0.022306	0.057083	0.978526	1125	1	-2.4668
ANO10	0.022317	0.057104	0.978526	1126	3	1.0372
SRP14	0.022356	0.057196	0.978526	1127	2	-2.5297
MAL	0.022407	0.057301	0.978526	1128	2	0.46969
SHC3	0.022445	0.057386	0.978526	1129	2	0.14764
TMEM167A	0.022458	0.057411	0.978526	1130	1	-6.9093
OSBPL7	0.022509	0.05753	0.978526	1131	1	-7.4399
TMEM178B	0.022559	0.057642	0.978526	1132	1	-3.6771
ZNF398	0.022584	0.057693	0.978526	1133	2	1.1299
INPPL1	0.02261	0.057744	0.978526	1134	2	0.33264
WFDC8	0.022619	0.057761	0.978526	1135	2	-3.1582
XPNPEP2	0.022625	0.057776	0.978526	1136	3	0.91546
FAM181A	0.022671	0.057874	0.978526	1137	2	1.3737
SQSTM1	0.022712	0.057958	0.978526	1138	3	0.90676
CD72	0.022732	0.058008	0.978526	1139	2	0.73009
AASDHPPT	0.022762	0.058072	0.978526	1140	2	-1.1043
UBASH3A	0.022798	0.058149	0.978526	1141	3	0.87911
ALDOA	0.022813	0.05819	0.978526	1142	1	-6.0544
PVRL1	0.022837	0.058243	0.978526	1143	2	-2.6119
GPR155	0.022864	0.058296	0.978526	1144	2	0.71453
ACADSB	0.022869	0.058305	0.978526	1145	3	1.1172
PDZK1	0.022883	0.058337	0.978526	1146	3	1.2157
RNF113A	0.023016	0.058626	0.978526	1147	2	-1.4657
NRIP3	0.023067	0.058741	0.978526	1148	2	-3.2142
C10orf32	0.023104	0.058836	0.978526	1149	3	1.3229
TRMT10A	0.023126	0.058897	0.978526	1150	2	1.0312
SKA1	0.023169	0.058998	0.978526	1151	1	-6.471
IFNA7	0.023179	0.059022	0.978526	1152	2	-0.087267
Control_194	0.023196	0.05906	0.978526	1153	3	1.0029
KBTBD3	0.023196	0.059061	0.978526	1154	2	1.0072
LAMB4	0.023219	0.059119	0.978526	1155	2	-0.10272
CCKAR	0.023223	0.059128	0.978526	1156	3	0.91482
USH1C	0.023227	0.059142	0.978526	1157	3	1.2132
RGAG4	0.02327	0.059231	0.978526	1158	1	-7.1664
USP17L10	0.023272	0.059235	0.978526	1159	3	1.3043
Control_217	0.023293	0.059282	0.978526	1160	3	1.1426
CDKN2C	0.023299	0.059298	0.978526	1161	3	0.88993
NAALAD2	0.023302	0.059304	0.978526	1162	2	0.14644
BEST2	0.023321	0.05935	0.978526	1163	3	0.8072
NFIL3	0.023351	0.059421	0.978526	1164	2	0.74706
MS4A10	0.023372	0.059469	0.978526	1165	3	0.95707
GGNBP2	0.02338	0.059485	0.978526	1166	3	1.1324
FADS3	0.023407	0.059545	0.978526	1167	3	1.0881
ADCY2	0.023422	0.059571	0.978526	1168	2	0.10654
ANGPT1	0.023466	0.059684	0.978526	1169	3	1.2924
LAP3	0.023549	0.059867	0.978526	1170	2	-1.4594
GPR180	0.023549	0.059867	0.978526	1171	2	0.30051
GPR135	0.023585	0.059946	0.978526	1172	2	-1.811
FAM133B	0.023594	0.059968	0.978526	1173	2	-1.2284
C7orf73	0.023602	0.059983	0.978526	1174	3	1.0677
PLCH2	0.023611	0.060007	0.978526	1175	3	1.3606
MIPEP	0.023621	0.060029	0.978526	1176	2	-2.3511
ADRA2B	0.023638	0.060064	0.978526	1177	3	1.3179
UCN3	0.023643	0.060072	0.978526	1178	3	1.3779
PLEKHH2	0.023657	0.060106	0.978526	1179	3	1.0914
BSG	0.023698	0.060189	0.978526	1180	3	1.1421
FAM72C	0.023709	0.060218	0.978526	1181	2	-2.378
PPAPDC2	0.023727	0.060257	0.978526	1182	1	-4.704
LALBA	0.023775	0.060372	0.978526	1183	3	1.0337
TBXA2R	0.023777	0.060374	0.978526	1184	2	0.27666
FZD1	0.023807	0.060444	0.978526	1185	3	1.0325
DCTN3	0.023825	0.060486	0.978526	1186	3	1.4601
ATP5C1	0.023828	0.06049	0.978526	1187	1	-5.9457
NARS	0.023905	0.060651	0.978526	1188	2	-1.682
CDT1	0.023923	0.060688	0.978526	1189	2	1.2254
HSD17B7	0.02393	0.0607	0.978526	1190	1	-8.5856
AMPD1	0.023941	0.060724	0.978526	1191	2	1.2247
ACRC	0.023963	0.060776	0.978526	1192	3	1.2177
LSM3	0.02398	0.060815	0.978526	1193	2	-1.4885
BACH1	0.024013	0.060881	0.978526	1194	2	0.26191
NFATC3	0.024031	0.060927	0.978526	1195	1	-8.6298
LACTBL1	0.024045	0.060951	0.978526	1196	3	1.1493
AASS	0.024059	0.060975	0.978526	1197	3	0.9898
VWC2	0.024066	0.060988	0.978526	1198	3	1.3443
ITK	0.024068	0.060992	0.978526	1199	3	1.0219
DNAAF2	0.024077	0.061008	0.978526	1200	3	1.2089
OR5F1	0.024082	0.061017	0.978526	1201	1	-5.9682
VWA9	0.024133	0.061135	0.978526	1202	2	0.9372
SH3BP4	0.024179	0.061222	0.978526	1203	3	0.95385
CDC42EP1	0.024183	0.06123	0.978526	1204	3	1.3759
ZDHHC9	0.024183	0.06123	0.978526	1205	1	-5.1313
KIFC1	0.024219	0.061307	0.978526	1206	2	-2.8973
WDR48	0.024234	0.061344	0.978526	1207	2	0.73698
ADK	0.024285	0.06147	0.978526	1208	2	0.62673
OR10Q1	0.024308	0.061528	0.978526	1209	2	0.82696
GPC6	0.024331	0.06158	0.978526	1210	3	1.1406
ARFGAP3	0.024335	0.061591	0.978526	1211	2	-2.7308
FARP1	0.024371	0.061662	0.978526	1212	2	0.54671
LRRC57	0.024386	0.061704	0.978526	1213	1	-2.3558
HOXC11	0.024396	0.061725	0.978526	1214	3	1.6168
SLC7A4	0.024428	0.061802	0.978526	1215	3	1.1746
HIST2H2AA4	0.024437	0.061821	0.978526	1216	2	-0.78261
MED6	0.024487	0.061932	0.978526	1217	1	-5.9293
BTBD8	0.024512	0.061983	0.978526	1218	3	1.2005
BMX	0.024516	0.06199	0.978526	1219	2	-3.4736
TSSC4	0.024521	0.062	0.978526	1220	3	0.9181
ARHGAP5	0.024525	0.062007	0.978526	1221	2	-2.2334
NDUFS5	0.024588	0.062149	0.978526	1222	2	-2.6659
ACOT6	0.024589	0.062149	0.978526	1223	2	-3.7726
TOR1A	0.024621	0.062222	0.978526	1224	3	1.5647
CLEC2B	0.024621	0.062222	0.978526	1225	3	1.2257
BCOR	0.02464	0.062263	0.978526	1226	1	-5.3349
C15orf39	0.024642	0.062265	0.978526	1227	3	1.2499
FRZB	0.02469	0.062377	0.978526	1228	2	0.75069
RSPO4	0.024703	0.062406	0.978526	1229	3	1.2603
ZNF76	0.024778	0.062573	0.978526	1230	3	1.3651
INTS10	0.024778	0.062573	0.978526	1231	2	0.94665
BUB1	0.024792	0.062609	0.978526	1232	1	-5.0661
CCDC178	0.024796	0.062617	0.978526	1233	2	-2.7556
PPP1R3C	0.024842	0.062721	0.978526	1234	1	-0.49676
LRRC4B	0.024853	0.062744	0.978526	1235	3	1.2096
MUC13	0.024893	0.06283	0.978526	1236	2	0.55106
OR8B8	0.024909	0.062861	0.978526	1237	3	0.73538
MLXIP	0.024942	0.062937	0.978526	1238	3	1.4339
TNFRSF13B	0.024987	0.06303	0.978526	1239	3	1.3177
SHOC2	0.024994	0.063043	0.978526	1240	2	-2.5841
SEPW1	0.025045	0.063147	0.978526	1241	1	0.51012
TPBG	0.025078	0.063228	0.978526	1242	2	1.0507
CYB561A3	0.025087	0.063249	0.978526	1243	2	-1.4451
P2RY2	0.025092	0.063263	0.978526	1244	3	1.2748
NDST4	0.025115	0.063313	0.978526	1245	2	0.34601
SEC61G	0.025144	0.06338	0.978526	1246	3	1.751
WDR62	0.025146	0.063384	0.978526	1247	1	-3.2736
KIF3A	0.025163	0.063425	0.978526	1248	3	1.0309
C11orf21	0.025179	0.063457	0.978526	1249	2	1.1612
MTRNR2L8	0.025188	0.06348	0.978526	1250	2	-2.3746
GTSE1	0.025197	0.063508	0.978526	1251	1	-3.515
FAM150A	0.025206	0.063524	0.978526	1252	3	1.5071
CFP	0.025225	0.063568	0.978526	1253	3	1.0394
CLEC11A	0.025272	0.063675	0.978526	1254	3	1.2866
POLR2A	0.025298	0.063737	0.978526	1255	2	-1.3291
RBMY1J	0.025319	0.06379	0.978526	1256	3	0.97164
NR1D1	0.025324	0.063802	0.978526	1257	3	1.0703
CTRC	0.025325	0.063806	0.978526	1258	2	1.3903
SLFN12L	0.025334	0.063827	0.978526	1259	3	1.0667
HIST1H2AB	0.025381	0.063932	0.978526	1260	3	1.4978
PPP1R1C	0.0254	0.063975	0.978526	1261	2	0.11833
GDF2	0.025472	0.064137	0.978526	1262	3	0.98336
2024-09-06	0.0255	0.064207	0.978526	1263	3	0.97006
EFHC2	0.025501	0.064208	0.978526	1264	1	-3.63
SLC35F6	0.025536	0.064282	0.978526	1265	2	-2.575
DEFB115	0.025543	0.064302	0.978526	1266	3	1.3311
RTN2	0.025602	0.064434	0.978526	1267	2	-0.30892
HS3ST2	0.025624	0.064476	0.978526	1268	3	1.1382
COX7C	0.025653	0.064549	0.978526	1269	3	1.1037
C2orf73	0.025655	0.064557	0.978526	1270	2	-3.2847
PRSS53	0.025704	0.064651	0.978526	1271	1	-3.9014
RSPH9	0.025754	0.064761	0.978526	1272	1	-0.34924
GP9	0.025792	0.064839	0.978526	1273	3	1.495
CANT1	0.025805	0.064877	0.978526	1274	2	-0.74789
TTC27	0.025849	0.064981	0.978526	1275	2	-1.471
INSL5	0.025893	0.065084	0.978526	1276	3	1.7856
ZNF479	0.025897	0.065091	0.978526	1277	3	1.0513
PDGFRL	0.025906	0.065108	0.978526	1278	2	0.95482
PPFIA4	0.025923	0.065146	0.978526	1279	2	-0.16823
FMO5	0.025957	0.065213	0.978526	1280	2	-2.8231
GAGE10	0.025997	0.06531	0.978526	1281	2	0.88808
AWAT2	0.026027	0.065375	0.978526	1282	3	1.5879
ADGRF2	0.026058	0.065455	0.978526	1283	1	-3.981
PHF5A	0.026062	0.065469	0.978526	1284	2	-1.517
APOL2	0.026099	0.065546	0.978526	1285	2	0.73264
PCDHA5	0.026158	0.065684	0.978526	1286	3	0.98846
ZNF81	0.02616	0.065688	0.978526	1287	1	-0.27602
CDC42BPB	0.026168	0.065713	0.978526	1288	3	1.03
LRRC49	0.026211	0.065806	0.978526	1289	3	1.2514
AGPAT1	0.026255	0.0659	0.978526	1290	3	1.5294
SGK2	0.026257	0.065904	0.978526	1291	3	1.4809
CASKIN2	0.026261	0.065908	0.978526	1292	2	-3.0113
HACE1	0.026267	0.065922	0.978526	1293	2	0.4099
OR11L1	0.026294	0.065985	0.978526	1294	3	1.1578
DCAF12	0.026333	0.066084	0.978526	1295	3	1.1975
CDCP2	0.026342	0.066108	0.978526	1296	3	1.2199
SLC35G5	0.026362	0.066144	0.978526	1297	2	-3.8443
SMC1B	0.026367	0.066158	0.978526	1298	3	1.338
SDHAF2	0.026406	0.066243	0.978526	1299	2	-2.098
SETBP1	0.026435	0.066307	0.978526	1300	3	1.1255
CSNK1G2	0.026483	0.066425	0.978526	1301	3	0.77456
DENND4C	0.026493	0.066445	0.978526	1302	3	0.9829
Control_107	0.026513	0.066482	0.978526	1303	3	0.9818
RAPGEF1	0.026514	0.066486	0.978526	1304	2	-2.8761
PCDHGA6	0.026544	0.066567	0.978526	1305	3	1.716
ANKRD2	0.026565	0.066614	0.978526	1306	2	0.51281
GDAP2	0.026571	0.066625	0.978526	1307	3	1.315
SLC35G1	0.026603	0.066693	0.978526	1308	2	1.0178
VN1R5	0.02661	0.06671	0.978526	1309	3	0.7984
DPH3P1	0.026612	0.066713	0.978526	1310	2	-2.7101
FAM122B	0.026615	0.066722	0.978526	1311	2	1.0356
HDAC5	0.026669	0.066837	0.978526	1312	3	1.078
Control_8	0.026679	0.066862	0.978526	1313	3	0.9909
PGF	0.026696	0.066904	0.978526	1314	2	-2.906
FYTTD1	0.026716	0.066953	0.978526	1315	1	-6.7568
DUSP9	0.026748	0.067021	0.978526	1316	3	1.6127
PRPSAP1	0.026767	0.067071	0.978526	1317	2	-2.5964
MRGPRD	0.026771	0.067076	0.978526	1318	3	1.8343
LMO7	0.026818	0.067179	0.978526	1319	1	0.32416
NAT16	0.026856	0.067257	0.978526	1320	3	1.2385
MRPL3	0.0269	0.067353	0.978526	1321	3	1.5489
PPP1R9A	0.026905	0.067362	0.978526	1322	3	1.0014
MUC1	0.026919	0.067389	0.978526	1323	2	1.0861
DDX58	0.026922	0.067398	0.978526	1324	2	0.36119
SH3RF2	0.026969	0.067501	0.978526	1325	2	1.1465
NEDD8-MDP1	0.026997	0.067563	0.978526	1326	2	-2.0187
CHRFAM7A	0.02702	0.067613	0.978526	1327	1	-3.0553
ARIH2	0.027071	0.067722	0.978526	1328	2	0.66551
USP47	0.027129	0.067861	0.978526	1329	3	1.3846
IFIT3	0.027167	0.067945	0.978526	1330	2	-1.5181
LRRC15	0.027172	0.067957	0.978526	1331	1	-4.0584
KLHL33	0.027187	0.067993	0.978526	1332	3	1.109
OR10A2	0.027214	0.06806	0.978526	1333	2	1.0902
SIRT5	0.027222	0.068074	0.978526	1334	1	-7.0651
TMEM256	0.027236	0.068101	0.978526	1335	3	1.3006
GCLC	0.027243	0.068117	0.978526	1336	2	0.8911
RNF14	0.027273	0.068192	0.978526	1337	1	-2.9323
TOPORS	0.027324	0.0683	0.978526	1338	2	-0.32779
INPP5J	0.027346	0.06835	0.978526	1339	3	1.0661
SLC7A6	0.027356	0.068368	0.978526	1340	2	-3.3245
ADAMTS16	0.027374	0.068412	0.978526	1341	1	-3.3272
UTP23	0.027425	0.068522	0.978526	1342	2	-2.0771
TEX22	0.027435	0.068543	0.978526	1343	3	1.075
EVI2B	0.02745	0.068578	0.978526	1344	3	1.0998
WDR75	0.027451	0.06858	0.978526	1345	3	1.652
NLRP11	0.02746	0.068601	0.978526	1346	3	0.86876
WSB1	0.02748	0.068644	0.978526	1347	3	1.2355
PTPRZ1	0.027515	0.068725	0.978526	1348	3	1.0529
C1QTNF7	0.027518	0.068728	0.978526	1349	2	1.2749
TOMM22	0.027526	0.068746	0.978526	1350	1	-5.2333
FAM178A	0.027562	0.068838	0.978526	1351	3	1.1437
UBL4A	0.02757	0.068852	0.978526	1352	3	1.295
SMAGP	0.027575	0.068862	0.978526	1353	2	-2.9429
TSPAN12	0.027577	0.068866	0.978526	1354	2	0.56693
ZDHHC21	0.02758	0.06888	0.978526	1355	3	0.98137
HLA-DOA	0.027615	0.068964	0.978526	1356	3	0.9489
RRM2B	0.027627	0.068999	0.978526	1357	1	-7.2785
C6orf141	0.02763	0.069003	0.978526	1358	3	1.2482
ADCY9	0.027678	0.069096	0.978526	1359	1	-7.2189
TUSC2	0.027727	0.069211	0.978526	1360	2	0.021329
SLC50A1	0.027746	0.069256	0.978526	1361	2	-3.0153
NUCB2	0.027784	0.069351	0.978526	1362	2	-1.3993
DMKN	0.027829	0.069449	0.978526	1363	2	0.93209
PHF12	0.02787	0.069548	0.978526	1364	3	1.2326
PAPSS1	0.027871	0.069549	0.978526	1365	3	1.3192
SLC13A2	0.027911	0.069633	0.978526	1366	3	1.3628
PITPNB	0.027931	0.069678	0.978526	1367	1	-4.3081
SCUBE1	0.027957	0.069739	0.978526	1368	3	1.2449
SNPH	0.027966	0.069758	0.978526	1369	2	0.60917
PIK3AP1	0.027981	0.069801	0.978526	1370	1	-0.12938
FAM213B	0.027992	0.06983	0.978526	1371	3	1.1005
LHPP	0.028004	0.069858	0.978526	1372	2	-2.1762
RPL24	0.028033	0.069922	0.978526	1373	2	0.54983
TMPRSS11D	0.028082	0.07004	0.978526	1374	1	-7.2675
OR2A1	0.028091	0.070063	0.978526	1375	2	1.2691
LUZP6	0.028133	0.07016	0.978526	1376	2	0.068184
TRIM65	0.028183	0.070254	0.978526	1377	2	-0.60225
RFX2	0.028187	0.070262	0.978526	1378	3	1.1098
HDLBP	0.028194	0.070275	0.978526	1379	3	0.95296
ABCC8	0.02823	0.070345	0.978526	1380	3	0.94515
SLC38A5	0.028234	0.070352	0.978526	1381	2	0.84549
SPG7	0.02826	0.070411	0.978526	1382	3	1.4517
MRPL2	0.028264	0.070418	0.978526	1383	2	0.41916
CXCL2	0.028276	0.070444	0.978526	1384	3	1.1373
LYZ	0.028284	0.070466	0.978526	1385	2	0.99207
STARD13	0.028291	0.070473	0.978526	1386	3	0.90337
SYTL4	0.028316	0.070533	0.978526	1387	3	0.96116
Control_74	0.028342	0.070587	0.978526	1388	3	0.92268
CXCL9	0.02835	0.070611	0.978526	1389	2	1.3098
SSNA1	0.028386	0.070686	0.978526	1390	1	-0.34683
CALML5	0.028398	0.070717	0.978526	1391	2	1.3774
PIGU	0.028436	0.070809	0.978526	1392	1	-4.0278
BMP8B	0.028475	0.07089	0.978526	1393	2	0.88216
AMIGO3	0.028533	0.071015	0.978526	1394	2	-2.6569
OR5H6	0.028551	0.071061	0.978526	1395	3	0.96983
ZFP82	0.028582	0.071129	0.978526	1396	2	-3.2804
ARL10	0.028588	0.07114	0.978526	1397	1	0.28164
SLC26A5	0.02862	0.071211	0.978526	1398	3	0.96951
RPS4X	0.028638	0.071252	0.978526	1399	1	-2.5978
MYO1G	0.02864	0.071258	0.978526	1400	2	0.27704
OXR1	0.028689	0.071375	0.978526	1401	2	0.19673
SH3BGRL2	0.028727	0.071449	0.978526	1402	2	1.0484
FIG4	0.028761	0.071538	0.978526	1403	3	1.4464
GOLGA6D	0.02879	0.0716	0.978526	1404	2	-2.2088
PAX7	0.02884	0.071723	0.978526	1405	1	0.44656
BRS3	0.028877	0.071807	0.978526	1406	2	-2.3394
OR6T1	0.028941	0.071937	0.978526	1407	1	-0.74011
EPHA7	0.028948	0.071952	0.978526	1408	3	0.98207
GNE	0.028977	0.072016	0.978526	1409	3	1.3559
TMEM5	0.029002	0.072068	0.978526	1410	3	1.0248
NBPF3	0.029033	0.072131	0.978526	1411	3	1.3057
TRIM44	0.029043	0.07215	0.978526	1412	1	-4.3148
MAP6	0.029075	0.072226	0.978526	1413	3	1.4084
STK11	0.029093	0.072274	0.978526	1414	1	-7.7422
DSG4	0.029111	0.072308	0.978526	1415	3	1.2168
TMEM30A	0.029116	0.072317	0.978526	1416	2	-2.8827
TCAF2	0.029142	0.072383	0.978526	1417	3	1.5337
KCNN3	0.029144	0.072389	0.978526	1418	3	1.4016
IFITM10	0.029184	0.072485	0.978526	1419	2	1.3721
EZR	0.029194	0.072507	0.978526	1420	2	-3.4505
NCKAP1L	0.029245	0.072613	0.978526	1421	2	0.7516
SERPINF2	0.029266	0.072661	0.978526	1422	3	1.148
CDC42EP2	0.029272	0.072669	0.978526	1423	2	-2.6802
OR4K1	0.029281	0.072688	0.978526	1424	2	1.2767
INTS8	0.029295	0.072717	0.978526	1425	1	-5.4278
DENND6B	0.029303	0.072739	0.978526	1426	3	0.78216
SLC36A3	0.029339	0.072808	0.978526	1427	3	1.2392
CD101	0.029346	0.072818	0.978526	1428	3	1.139
AP1S3	0.029375	0.072885	0.978526	1429	3	0.98833
COL4A6	0.029396	0.072926	0.978526	1430	1	-0.36284
CCDC159	0.029399	0.07293	0.978526	1431	2	-2.7379
MRPL41	0.029497	0.073145	0.978526	1432	1	-8.1809
TRMT112	0.029536	0.073215	0.978526	1433	2	-1.6664
GXYLT2	0.029548	0.073239	0.978526	1434	1	-4.1616
HLA-DQB2	0.029579	0.073308	0.978526	1435	3	1.3681
ZNF669	0.029631	0.073411	0.978526	1436	3	0.88831
MFSD10	0.029641	0.07344	0.978526	1437	3	0.90561
AP3B1	0.029644	0.073448	0.978526	1438	2	-3.2502
CERS1	0.029649	0.073457	0.978526	1439	2	-3.3014
XIRP1	0.029683	0.073538	0.978526	1440	2	0.69908
PATE1	0.029693	0.073564	0.978526	1441	2	-2.5739
KIAA1147	0.029699	0.073574	0.978526	1442	2	0.57955
PHLDB1	0.029713	0.073607	0.978526	1443	2	1.1712
CCDC83	0.029725	0.073641	0.978526	1444	3	1.6553
EGFLAM	0.029736	0.073663	0.978526	1445	3	1.2192
SLC13A4	0.029746	0.073685	0.978526	1446	3	1.1027
FZD2	0.029767	0.073731	0.978526	1447	3	1.377
PLA2G2F	0.0298	0.073807	0.978526	1448	1	-7.097
TXNDC2	0.029831	0.073868	0.978526	1449	3	1.5244
SLC1A4	0.029841	0.073885	0.978526	1450	2	-2.1779
RCVRN	0.029851	0.073907	0.978526	1451	1	-4.4077
TRPV6	0.029872	0.073964	0.978526	1452	3	1.4426
TRIM49D1	0.029877	0.073972	0.978526	1453	3	1.702
JAM3	0.029893	0.07401	0.978526	1454	3	1.0053
BRINP3	0.029898	0.074022	0.978526	1455	3	1.1085
KLKB1	0.029901	0.07403	0.978526	1456	2	0.4362
TM4SF19	0.02991	0.074045	0.978526	1457	2	0.75325
OPN1SW	0.02992	0.07406	0.978526	1458	2	0.96282
NUP205	0.029939	0.074115	0.978526	1459	2	0.51645
VDAC3	0.029983	0.074213	0.978526	1460	3	0.82932
HS3ST4	0.029998	0.074245	0.978526	1461	2	0.14979
OLFM4	0.030002	0.074252	0.978526	1462	1	-7.085
ZNF292	0.030019	0.07429	0.978526	1463	3	1.284
COA6	0.030053	0.074367	0.978526	1464	1	-3.755
ASUN	0.030058	0.074376	0.978526	1465	2	0.949
CSRNP2	0.030103	0.074477	0.978526	1466	1	-3.983
IGSF3	0.030107	0.07449	0.978526	1467	2	-2.8463
LECT2	0.030137	0.074557	0.978526	1468	2	0.83743
NXF2	0.030154	0.074596	0.978526	1469	1	-7.2331
MEIG1	0.030266	0.074827	0.978526	1470	3	1.16
CYYR1	0.030273	0.074844	0.978526	1471	3	1.2699
PPP2R1B	0.030278	0.074856	0.978526	1472	3	1.1829
FDXACB1	0.030294	0.074895	0.978526	1473	3	1.1946
NPB	0.030305	0.074918	0.978526	1474	2	-3.159
RFK	0.030335	0.074985	0.978526	1475	2	0.68281
XK	0.030345	0.075012	0.978526	1476	2	1.0379
SIVA1	0.030355	0.075037	0.978526	1477	2	-2.3283
Control_69	0.030384	0.075097	0.978526	1478	3	1.0441
DIS3L2	0.030406	0.075138	0.978526	1479	2	-2.2036
HHLA3	0.030438	0.07521	0.978526	1480	3	1.1767
POLR3GL	0.030456	0.075248	0.978526	1481	1	-3.1934
COL9A3	0.030507	0.075362	0.978526	1482	2	1.0385
RHBG	0.030534	0.075423	0.978526	1483	2	-2.3986
EMX2	0.030544	0.075438	0.978526	1484	2	0.84752
POLR2C	0.030557	0.075462	0.978526	1485	1	-2.5068
EDEM3	0.030584	0.075524	0.978526	1486	3	1.2509
CXCR1	0.030608	0.075573	0.978526	1487	2	-0.68159
S1PR1	0.030614	0.075587	0.978526	1488	2	-2.56
CCDC116	0.030643	0.075656	0.978526	1489	2	0.62014
FAM114A1	0.030658	0.075696	0.978526	1490	1	-8.3319
TMEM41B	0.030759	0.075916	0.978526	1491	2	-3.0381
CLYBL	0.0308	0.076015	0.978526	1492	3	1.3816
TP53TG3C	0.03081	0.076038	0.978526	1493	1	-4.9323
SSH2	0.03086	0.076163	0.978526	1494	1	0.30262
GSX2	0.03087	0.076187	0.978526	1495	3	1.4471
C1orf54	0.030883	0.076217	0.978526	1496	2	-3.3379
ARMCX5-GPRASP2	0.030911	0.07627	0.978526	1497	2	-2.9373
CREB3L1	0.030929	0.076315	0.978526	1498	3	0.91858
CHML	0.030953	0.076369	0.978526	1499	2	0.69324
BPIFB4	0.030961	0.076383	0.978526	1500	1	-3.9762
ZNF146	0.030973	0.076403	0.978526	1501	3	1.2053
UCHL1	0.030977	0.07641	0.978526	1502	3	0.95224
DNAJC14	0.030993	0.076439	0.978526	1503	2	0.39403
C15orf32	0.030993	0.07644	0.978526	1504	3	1.5079
MICA	0.03101	0.076479	0.978526	1505	3	0.89593
ZNF606	0.031011	0.076484	0.978526	1506	2	0.4511
ANAPC7	0.031026	0.076519	0.978526	1507	3	1.0759
RASA4	0.031033	0.076536	0.978526	1508	2	-2.925
KRTAP22-1	0.031043	0.076552	0.978526	1509	2	-2.58
FDFT1	0.031062	0.076585	0.978526	1510	2	0.75854
ELOVL7	0.031063	0.076589	0.978526	1511	2	-2.2726
LIN7B	0.03108	0.076633	0.978526	1512	3	1.0152
SUN5	0.031133	0.07675	0.978526	1513	3	1.086
TSPAN19	0.031144	0.076782	0.978526	1514	3	1.3925
DST	0.031164	0.076826	0.978526	1515	2	0.75046
OR10A4	0.031214	0.076928	0.978526	1516	2	-3.0938
AKR7A3	0.031279	0.077052	0.978526	1517	3	1.3268
PCDH19	0.031306	0.077102	0.978526	1518	3	1.1161
CYSLTR2	0.031314	0.077125	0.978526	1519	2	-3.1864
EIF3C	0.031364	0.077245	0.978526	1520	1	-6.8354
TBCK	0.031382	0.077278	0.978526	1521	3	1.3559
CR1L	0.031405	0.077325	0.978526	1522	2	-2.3519
PPP2R1A	0.031415	0.07735	0.978526	1523	1	-5.655
XIAP	0.031465	0.07747	0.978526	1524	2	0.79743
EML5	0.031516	0.077588	0.978526	1525	1	-3.5513
NPTN	0.031566	0.077705	0.978526	1526	2	0.30774
SPRN	0.031605	0.077781	0.978526	1527	3	1.2072
SDCBP	0.031607	0.077784	0.978526	1528	2	-2.2495
CCDC93	0.031617	0.077802	0.978526	1529	1	-5.9391
NRF1	0.031617	0.077802	0.978526	1530	2	-2.3456
HOXB13	0.031627	0.077821	0.978526	1531	2	1.4078
TBX6	0.031654	0.077881	0.978526	1532	3	1.1041
CLK1	0.031658	0.077891	0.978526	1533	3	1.1831
DMTF1	0.031717	0.078021	0.978526	1534	1	-0.16708
PGS1	0.031718	0.078022	0.978526	1535	2	1.4114
RAC2	0.031768	0.078115	0.978526	1536	2	-3.3236
CLEC9A	0.031818	0.078236	0.978526	1537	3	1.178
FLOT2	0.031869	0.078343	0.978526	1538	2	-3.0072
HOXA10	0.031877	0.07836	0.978526	1539	3	1.1024
SOX14	0.031891	0.078382	0.978526	1540	3	1.6234
SMPDL3B	0.031901	0.078405	0.978526	1541	2	-1.2669
SUV39H2	0.031982	0.078586	0.978526	1542	2	0.78877
RIMS2	0.03202	0.078657	0.978526	1543	1	-0.32844
SOCS7	0.032023	0.078663	0.978526	1544	2	0.99317
ZDHHC13	0.032063	0.078756	0.978526	1545	2	0.38397
IL37	0.03207	0.078772	0.978526	1546	2	-2.7351
SLC22A10	0.03208	0.078794	0.978526	1547	3	1.0106
APOL3	0.032086	0.078804	0.978526	1548	3	1.0088
ABCE1	0.032121	0.078876	0.978526	1549	1	-6.2644
MAGIX	0.032168	0.078988	0.978526	1550	3	0.78309
SCLT1	0.032171	0.078992	0.978526	1551	3	0.747
PEAR1	0.032216	0.079081	0.978526	1552	2	0.96796
TPPP3	0.032257	0.079184	0.978526	1553	3	1.4131
OGFRL1	0.032295	0.079271	0.978526	1554	3	0.82555
FAM185A	0.032317	0.079319	0.978526	1555	3	1.0387
DFFA	0.032318	0.079321	0.978526	1556	2	0.7797
SAXO2	0.032322	0.07933	0.978526	1557	3	1.0521
TFAP4	0.032322	0.07933	0.978526	1558	2	1.0859
MICAL2	0.032328	0.079347	0.978526	1559	3	1.1958
TMEM233	0.032369	0.079429	0.978526	1560	2	0.96685
CT45A10	0.032373	0.079434	0.978526	1561	1	-3.9562
CXCL5	0.0324	0.079495	0.978526	1562	2	0.096712
KRI1	0.032423	0.079543	0.978526	1563	2	-3.0031
SLC15A2	0.032474	0.079674	0.978526	1564	1	-2.854
VPS13B	0.032492	0.079718	0.978526	1565	2	-3.1949
LPPR3	0.032524	0.079778	0.978526	1566	1	-3.5269
TBL3	0.032574	0.07989	0.978526	1567	1	-4.7305
MPHOSPH6	0.03266	0.080074	0.978526	1568	3	1.4559
FAM109B	0.032675	0.080104	0.978526	1569	3	1.0604
CYB5D1	0.032682	0.08012	0.978526	1570	3	0.91885
PRRT2	0.032725	0.080218	0.978526	1571	2	0.55899
AUNIP	0.032738	0.080243	0.978526	1572	2	0.90876
ZNF8	0.032748	0.080266	0.978526	1573	2	1.3798
OPHN1	0.032826	0.080434	0.978526	1574	2	0.8606
ACR	0.03284	0.080463	0.978526	1575	2	0.57779
RTEL1	0.032877	0.080539	0.978526	1576	1	-7.1232
Control_172	0.032888	0.080562	0.978526	1577	3	1.1228
ADORA1	0.032927	0.080644	0.978526	1578	1	-7.7213
C8A	0.032938	0.080679	0.978526	1579	3	1.0049
PAX1	0.032949	0.080703	0.978526	1580	3	0.84035
PLET1	0.032953	0.08071	0.978526	1581	3	1.1705
CALN1	0.032964	0.080726	0.978526	1582	2	-2.6047
TAS2R9	0.032977	0.080755	0.978526	1583	2	0.29627
WRN	0.033005	0.080814	0.978526	1584	3	1.0465
MEI4	0.033011	0.080825	0.978526	1585	3	1.0896
LCA5	0.033022	0.080858	0.978526	1586	3	1.1071
OR4K5	0.033046	0.080911	0.978526	1587	2	-3.3125
TRIM24	0.033078	0.080977	0.978526	1588	2	-3.6421
DHX30	0.033083	0.08099	0.978526	1589	3	1.1318
HMGB1	0.033128	0.081103	0.978526	1590	1	-6.5421
MAGI3	0.033139	0.081131	0.978526	1591	3	1.2786
ENSA	0.033179	0.081215	0.978526	1592	2	-2.1135
TEX13A	0.033229	0.081333	0.978526	1593	1	-8.7353
NUP210L	0.033257	0.081396	0.978526	1594	3	0.93939
EMC8	0.033302	0.081507	0.978526	1595	3	0.85394
SH3GLB1	0.03333	0.081559	0.978526	1596	2	0.52653
PBX3	0.033336	0.081569	0.978526	1597	3	1.2151
PLIN2	0.033341	0.081577	0.978526	1598	3	0.84719
ZBTB41	0.03338	0.081665	0.978526	1599	3	0.98113
LPPR4	0.033437	0.081796	0.978526	1600	3	0.94595
SUDS3	0.033481	0.081891	0.978526	1601	1	-2.6092
PCK2	0.03351	0.081958	0.978526	1602	3	0.80492
TCP1	0.033531	0.081999	0.978526	1603	2	-2.6297
AKT1	0.033567	0.082074	0.978526	1604	3	1.1605
IL4	0.033595	0.082131	0.978526	1605	3	1.1727
KRIT1	0.033632	0.082207	0.978526	1606	2	-3.2594
MLLT1	0.033646	0.082235	0.978526	1607	3	1.3049
PELI3	0.033682	0.082309	0.978526	1608	2	0.93306
DEFA6	0.033688	0.08232	0.978526	1609	2	0.70167
ORMDL1	0.033725	0.082411	0.978526	1610	3	1.086
CST2	0.033731	0.082423	0.978526	1611	3	1.1958
SCLY	0.033733	0.082428	0.978526	1612	2	0.59573
MAGEC3	0.03377	0.082503	0.978526	1613	3	0.87032
PDZD4	0.033792	0.082543	0.978526	1614	2	-2.6411
TAGAP	0.033793	0.082545	0.978526	1615	3	0.99909
SAMD10	0.033802	0.082566	0.978526	1616	2	-1.6853
RAB3GAP2	0.03383	0.082641	0.978526	1617	3	1.2384
PTPN12	0.033833	0.082651	0.978526	1618	2	-2.9475
POLR2E	0.033854	0.082693	0.978526	1619	2	1.2875
NAPA	0.033884	0.08275	0.978526	1620	1	-6.2133
PLA2G7	0.033896	0.082779	0.978526	1621	2	1.2207
TARS2	0.033917	0.082834	0.978526	1622	3	1.3736
NIPAL1	0.033918	0.082837	0.978526	1623	3	0.97735
HIST2H4A	0.033934	0.08288	0.978526	1624	1	-5.9706
MYH7	0.033948	0.082908	0.978526	1625	2	-3.1175
VWA3A	0.033966	0.082943	0.978526	1626	3	1.0038
OR5J2	0.033969	0.082952	0.978526	1627	2	0.66285
CWF19L2	0.033979	0.082969	0.978526	1628	2	1.3991
NEUROD2	0.033984	0.082976	0.978526	1629	2	0.35824
ROPN1B	0.034021	0.083055	0.978526	1630	3	1.212
TCTA	0.03406	0.083136	0.978526	1631	3	1.2512
HUNK	0.034084	0.083191	0.978526	1632	2	-3.2467
THNSL1	0.034085	0.083194	0.978526	1633	1	0.15638
GCLM	0.034089	0.083202	0.978526	1634	3	0.73392
DCX	0.034094	0.083217	0.978526	1635	3	1.0547
TMEM150B	0.034135	0.083309	0.978526	1636	1	-3.498
UGT1A6	0.034191	0.083425	0.978526	1637	3	1.3851
KCNE3	0.034209	0.083455	0.978526	1638	3	0.8373
GTF2H4	0.034286	0.083619	0.978526	1639	1	-6.6162
ABLIM1	0.034309	0.083668	0.978526	1640	3	1.499
MIA2	0.034337	0.083729	0.978526	1641	2	-2.9347
RPS27L	0.034363	0.083778	0.978526	1642	3	1.2195
ADSS	0.034386	0.083828	0.978526	1643	3	1.0764
HSPA5	0.034387	0.083831	0.978526	1644	1	-6.182
FSCB	0.034398	0.083849	0.978526	1645	2	-2.5853
LGR4	0.03445	0.08397	0.978526	1646	3	1.2362
RALBP1	0.034461	0.083994	0.978526	1647	2	-3.2989
PGPEP1L	0.034478	0.084025	0.978526	1648	3	1.0295
ARMC10	0.034482	0.084035	0.978526	1649	2	0.90937
TCTE1	0.034492	0.084059	0.978526	1650	2	0.63708
PEX2	0.034538	0.084147	0.978526	1651	3	1.0875
ZNF260	0.034552	0.084172	0.978526	1652	3	1.0406
CST5	0.034564	0.0842	0.978526	1653	3	0.93473
EPCAM	0.034566	0.084206	0.978526	1654	2	-3.2039
PRKG1	0.034587	0.084247	0.978526	1655	3	0.80932
ZBBX	0.034588	0.084248	0.978526	1656	2	0.22856
BDP1	0.034593	0.084256	0.978526	1657	3	1.0602
LBX1	0.034629	0.084314	0.978526	1658	2	1.1329
CDKN2A	0.034639	0.084336	0.978526	1659	2	-2.7875
ZNF835	0.034662	0.084386	0.978526	1660	3	1.029
TAAR6	0.034689	0.084442	0.978526	1661	1	-3.2678
ERICH5	0.03469	0.084444	0.978526	1662	3	1.1312
ALLC	0.034739	0.084546	0.978526	1663	2	0.51536
SERPINB13	0.034789	0.084647	0.978526	1664	2	0.97413
TPCN1	0.03484	0.084752	0.978526	1665	3	0.90915
CHPT1	0.034871	0.084818	0.978526	1666	2	-2.5778
SPAM1	0.034882	0.084844	0.978526	1667	2	1.0388
ABHD12	0.03489	0.084858	0.978526	1668	1	-3.4212
PTK2B	0.034903	0.084886	0.978526	1669	3	1.5475
UNC119B	0.03495	0.084982	0.978526	1670	3	0.96984
HSD3B2	0.034991	0.085079	0.978526	1671	2	-2.7729
SPO11	0.035002	0.085098	0.978526	1672	3	1.3774
ASCC1	0.035008	0.085109	0.978526	1673	2	-1.6913
GHRHR	0.035037	0.085187	0.978526	1674	3	1.0719
EARS2	0.035041	0.085195	0.978526	1675	1	-6.9271
ZNF280A	0.035051	0.085216	0.978526	1676	2	-2.042
ELP5	0.035072	0.085267	0.978526	1677	2	-2.6441
FGF10	0.035141	0.085411	0.978526	1678	2	-3.4597
SLC7A13	0.035157	0.08545	0.978526	1679	2	0.95778
CATIP	0.035167	0.085477	0.978526	1680	2	-2.6624
CDKL3	0.035223	0.085609	0.978526	1681	3	0.88179
LRP12	0.035281	0.085752	0.978526	1682	3	1.0208
PRPSAP2	0.035287	0.085762	0.978526	1683	3	0.93508
TPST1	0.035292	0.085775	0.978526	1684	2	0.46056
FBN1	0.035294	0.085779	0.978526	1685	2	0.76309
PSMA4	0.035305	0.085804	0.978526	1686	2	-1.6678
KLHDC8B	0.03531	0.085817	0.978526	1687	3	0.92359
KCNG1	0.035343	0.08588	0.978526	1688	2	0.51386
CNTD1	0.035374	0.085953	0.978526	1689	3	0.6356
NKX6-2	0.035386	0.085979	0.978526	1690	3	1.1397
TSPAN1	0.03539	0.085988	0.978526	1691	2	-3.1196
YIPF7	0.035393	0.085996	0.978526	1692	2	-2.1979
GDE1	0.035422	0.086056	0.978526	1693	2	1.4857
CXorf58	0.035424	0.086061	0.978526	1694	3	1.0834
ZNF92	0.035443	0.086107	0.978526	1695	2	-2.3853
SDCCAG3	0.035443	0.086109	0.978526	1696	1	-2.696
STK17B	0.035464	0.086152	0.978526	1697	2	-2.9844
MSL1	0.035468	0.086161	0.978526	1698	3	1.5291
VPS36	0.035517	0.086256	0.978526	1699	2	-2.0951
APOL4	0.035594	0.086414	0.978526	1700	2	0.23963
SLC52A3	0.035602	0.086435	0.978526	1701	2	0.67282
EEF1G	0.035644	0.08652	0.978526	1702	1	-5.9412
C7orf25	0.035696	0.086634	0.978526	1703	3	0.99615
TXNL1	0.035784	0.08681	0.978526	1704	3	1.3338
SRSF1	0.035795	0.086842	0.978526	1705	1	-5.7111
RAD21L1	0.035813	0.086878	0.978526	1706	3	1.1915
CD99	0.035826	0.086909	0.978526	1707	2	-2.2563
ERVV-1	0.035845	0.086948	0.978526	1708	1	0.047205
CDK14	0.03589	0.087044	0.978526	1709	3	0.95271
C15orf26	0.03589	0.087045	0.978526	1710	2	-2.0728
C10orf113	0.035895	0.087055	0.978526	1711	1	-6.4567
CDK15	0.035896	0.087055	0.978526	1712	3	0.89126
LOXL4	0.035907	0.087082	0.978526	1713	3	0.89648
COX5A	0.035931	0.087143	0.978526	1714	3	1.316
WNT2	0.035937	0.087154	0.978526	1715	3	1.2807
SLC30A2	0.035955	0.087188	0.978526	1716	2	-2.5352
UBAP1L	0.035984	0.087244	0.978526	1717	3	1.2558
APEX1	0.035987	0.087252	0.978526	1718	2	-2.9521
HS3ST5	0.036019	0.087309	0.978526	1719	2	1.1005
TASP1	0.036084	0.087447	0.978526	1720	3	1.0166
ZNF784	0.036096	0.087471	0.978526	1721	2	0.013376
BCAR1	0.036102	0.087488	0.978526	1722	3	0.86357
ZDHHC12	0.036143	0.087563	0.978526	1723	3	0.89606
SEPHS2	0.036214	0.087726	0.978526	1724	3	1.289
TAS2R38	0.036233	0.087764	0.978526	1725	2	0.36949
ADAM32	0.036247	0.087797	0.978526	1726	1	-0.59143
PMCH	0.036276	0.087861	0.978526	1727	2	1.0231
CCDC109B	0.036297	0.087911	0.978526	1728	3	0.61535
ZNF850	0.036297	0.087911	0.978526	1729	2	-3.6206
TSPAN13	0.036308	0.087938	0.978526	1730	2	-1.6234
PNPLA3	0.036348	0.088023	0.978526	1731	2	1.0714
CEACAM1	0.036394	0.088118	0.978526	1732	2	0.17434
FMO4	0.036398	0.088124	0.978526	1733	2	0.18931
NXPH2	0.036437	0.088213	0.978526	1734	3	1.3385
FAM132B	0.036448	0.088239	0.978526	1735	2	0.29884
USP19	0.036459	0.088259	0.978526	1736	2	0.768
ARF5	0.036498	0.088341	0.978526	1737	3	1.0555
SFMBT2	0.036534	0.08841	0.978526	1738	2	0.58929
RAPGEFL1	0.036549	0.088435	0.978526	1739	2	0.81901
ASAH1	0.036588	0.088526	0.978526	1740	3	0.97597
NCOR1	0.036599	0.088555	0.978526	1741	2	-3.351
SNX11	0.0366	0.088556	0.978526	1742	3	1.3813
ZFP14	0.036618	0.088596	0.978526	1743	3	1.0917
CALML4	0.036649	0.088654	0.978526	1744	2	0.81671
CLEC4C	0.036674	0.088706	0.978526	1745	3	1.2667
ZNF554	0.036699	0.088753	0.978526	1746	1	-4.96
BTNL2	0.036713	0.088774	0.978526	1747	3	1.3597
ESR2	0.036739	0.088836	0.978526	1748	2	1.1749
TMEM249	0.036749	0.088856	0.978526	1749	1	-3.7834
ATG2B	0.036755	0.088869	0.978526	1750	3	1.0073
RNF213	0.0368	0.088956	0.978526	1751	1	-3.3449
HSPE1-MOB4	0.036825	0.089008	0.978526	1752	2	-1.9267
APOBEC1	0.036847	0.08906	0.978526	1753	2	-2.8562
ESYT1	0.03685	0.089065	0.978526	1754	1	-3.5268
FABP2	0.036923	0.089201	0.978526	1755	2	-2.7952
KPNA4	0.036933	0.089225	0.978526	1756	2	0.85655
KHSRP	0.037001	0.08938	0.978526	1757	1	-3.1246
JAKMIP1	0.037102	0.089603	0.978526	1758	3	1.0218
PTPN4	0.037107	0.089613	0.978526	1759	2	1.3288
DNAJC30	0.037114	0.089628	0.978526	1760	3	0.63206
NTN3	0.03712	0.089645	0.978526	1761	3	0.96166
PRKACB	0.03718	0.089782	0.978526	1762	3	0.98454
ABHD4	0.037201	0.089829	0.978526	1763	2	0.76487
ELFN2	0.037234	0.08989	0.978526	1764	3	1.0267
C1GALT1	0.037269	0.08996	0.978526	1765	2	0.95011
IAH1	0.037295	0.090023	0.978526	1766	3	0.96708
PSENEN	0.037302	0.090034	0.978526	1767	2	-3.1667
PHACTR4	0.037343	0.090128	0.978526	1768	3	0.83589
ENOPH1	0.037346	0.090132	0.978526	1769	2	0.98509
KDELR1	0.037352	0.090148	0.978526	1770	2	-3.1554
NPIPA8	0.037367	0.090184	0.978526	1771	2	-2.0396
SSBP3	0.037385	0.090228	0.978526	1772	3	0.9514
ZNF879	0.037411	0.090283	0.978526	1773	2	1.0702
LYPLAL1	0.037445	0.090343	0.978526	1774	3	1.2238
ABCB5	0.037463	0.090386	0.978526	1775	3	0.91799
PTGR1	0.037487	0.090447	0.978526	1776	2	1.2176
GNAI2	0.0375	0.090469	0.978526	1777	3	1.0092
SLC36A4	0.037536	0.090539	0.978526	1778	3	1.2809
MRC2	0.037584	0.090643	0.978526	1779	3	1.1584
SPDYE2	0.037603	0.090678	0.978526	1780	1	-5.4549
OAT	0.037615	0.090706	0.978526	1781	3	1.0493
CHRM5	0.037618	0.09071	0.978526	1782	2	-2.2778
FBXO18	0.03764	0.090769	0.978526	1783	2	-3.2009
CITED2	0.037703	0.090912	0.978526	1784	1	-3.2405
SYNDIG1	0.037754	0.091005	0.978526	1785	1	-3.8017
RFPL4A	0.037771	0.091042	0.978526	1786	2	0.53743
CARD9	0.037803	0.091107	0.978526	1787	2	0.53909
IMP4	0.037804	0.091107	0.978526	1788	1	-2.4573
ASAP1	0.037858	0.091214	0.978526	1789	2	-3.3503
VAMP1	0.037891	0.091288	0.978526	1790	2	0.76545
GKAP1	0.0379	0.091308	0.978526	1791	3	1.1293
VCL	0.037902	0.09131	0.978526	1792	2	1.0901
ZDHHC7	0.037935	0.091389	0.978526	1793	2	0.42016
UNG	0.037942	0.091405	0.978526	1794	3	1.1715
GP6	0.037967	0.091453	0.978526	1795	3	1.0049
NPC1L1	0.037989	0.091499	0.978526	1796	2	-2.8823
RNF215	0.037997	0.091519	0.978526	1797	3	1.1465
ARPC1A	0.038004	0.091536	0.978526	1798	1	-8.2215
AMOTL2	0.038022	0.091575	0.978526	1799	2	1.0119
PRR20D	0.038043	0.091622	0.978526	1800	3	1.2807
HIST3H2BB	0.038055	0.091648	0.978526	1801	1	-7.9035
COA3	0.038077	0.091695	0.978526	1802	2	-1.2307
NARF	0.038101	0.09175	0.978526	1803	3	0.83056
SLC16A12	0.038105	0.091753	0.978526	1804	1	-3.6852
JTB	0.03811	0.091765	0.978526	1805	2	0.66394
ZNF461	0.038155	0.091854	0.978526	1806	1	0.052517
PCDHGA3	0.038162	0.091866	0.978526	1807	3	0.90156
TMEM206	0.038205	0.091951	0.978526	1808	1	-3.6866
HLTF	0.038255	0.092043	0.978526	1809	2	0.64146
AFF2	0.03826	0.092058	0.978526	1810	3	1.213
TTC25	0.038297	0.09212	0.978526	1811	2	1.1526
PIGL	0.038305	0.092136	0.978526	1812	1	-3.9581
PEX16	0.038315	0.092152	0.978526	1813	3	0.93598
MANBAL	0.038321	0.092163	0.978526	1814	3	1.0089
CDON	0.038345	0.092212	0.978526	1815	3	0.87682
MEAF6	0.038352	0.092228	0.978526	1816	3	0.9627
CTNNBL1	0.038401	0.092317	0.978526	1817	3	0.89223
REPIN1	0.038413	0.092337	0.978526	1818	3	1.2925
KCTD12	0.038444	0.092404	0.978526	1819	3	0.89448
AADAC	0.038456	0.092435	0.978526	1820	1	-8.2882
ANKRD26	0.038462	0.092441	0.978526	1821	2	0.99353
MOGAT2	0.038506	0.092528	0.978526	1822	2	-2.8909
TSPO2	0.038506	0.092529	0.978526	1823	1	-3.0955
NKX3-1	0.038511	0.092538	0.978526	1824	3	0.97886
C1orf94	0.038556	0.092631	0.978526	1825	2	-3.1031
ATP6V0E1	0.038569	0.092659	0.978526	1826	3	0.95312
SMPD1	0.038603	0.09274	0.978526	1827	3	0.89445
CRNKL1	0.038657	0.092855	0.978526	1828	2	-1.4118
FBXO8	0.038665	0.092875	0.978526	1829	3	0.91768
SERTAD2	0.038707	0.09296	0.978526	1830	1	-2.4495
APBA1	0.038715	0.092974	0.978526	1831	2	-3.0251
TSHZ2	0.038745	0.093048	0.978526	1832	3	1.4382
ALX4	0.038757	0.093069	0.978526	1833	2	-2.8569
ZFP41	0.03877	0.093102	0.978526	1834	3	1.0713
CSN2	0.038804	0.093183	0.978526	1835	2	-2.6226
SLC25A26	0.038807	0.093193	0.978526	1836	1	-6.0915
FAM156B	0.038819	0.093219	0.978526	1837	3	1.094
DNAJC5G	0.038837	0.093256	0.978526	1838	3	1.1656
UFSP1	0.038857	0.093299	0.978526	1839	1	0.17714
RPGRIP1	0.038874	0.093324	0.978526	1840	3	1.0832
PMS1	0.038924	0.093441	0.978526	1841	3	1.0788
MUC7	0.038936	0.093472	0.978526	1842	2	-3.1247
ARRB2	0.038957	0.093518	0.978526	1843	1	-4.3326
SCMH1	0.039036	0.093696	0.978526	1844	2	-3.2927
ZNF716	0.039048	0.09372	0.978526	1845	3	0.93553
ARHGEF40	0.039058	0.093747	0.978526	1846	1	-7.767
DSG2	0.03908	0.0938	0.978526	1847	2	0.8943
LYST	0.039108	0.093866	0.978526	1848	2	-3.8931
UBE3B	0.039128	0.093917	0.978526	1849	3	0.85805
OTUD5	0.039158	0.093977	0.978526	1850	2	-1.9352
LAIR1	0.03918	0.094032	0.978526	1851	2	-3.2917
TMEM161B	0.039208	0.094083	0.978526	1852	2	0.66739
OTOGL	0.039228	0.094118	0.978526	1853	3	1.0339
HIST3H3	0.039258	0.094185	0.978526	1854	1	-6.5864
RXFP4	0.039269	0.094209	0.978526	1855	2	-2.1753
CMKLR1	0.039308	0.094294	0.978526	1856	1	-8.267
DOC2A	0.039333	0.094345	0.978526	1857	3	1.149
FAM175A	0.039339	0.094362	0.978526	1858	3	1.2152
NT5DC2	0.039358	0.0944	0.978526	1859	2	-3.1904
APC2	0.039364	0.094413	0.978526	1860	3	1.107
ASNS	0.039409	0.094505	0.978526	1861	1	-3.6912
CNNM1	0.039414	0.094517	0.978526	1862	3	0.84972
ZNF136	0.039439	0.094582	0.978526	1863	3	0.87272
SLC32A1	0.039445	0.094596	0.978526	1864	3	0.90662
KCNIP4	0.039452	0.094612	0.978526	1865	3	1.4292
ATPIF1	0.039559	0.094836	0.978526	1866	1	-3.4665
CDKAL1	0.039609	0.094949	0.978526	1867	1	-3.9907
BRIP1	0.039625	0.094978	0.978526	1868	2	-2.9528
SSRP1	0.039639	0.095012	0.978526	1869	3	1.6573
CLIP4	0.039648	0.095036	0.978526	1870	2	0.67436
MARCH5	0.039659	0.095057	0.978526	1871	2	-2.51
DMP1	0.03967	0.09508	0.978526	1872	2	0.90996
SPAST	0.039714	0.095168	0.978526	1873	2	-1.9158
SIK3	0.039737	0.095218	0.978526	1874	2	0.95172
RWDD1	0.039739	0.095224	0.978526	1875	3	0.77115
LCTL	0.039759	0.095271	0.978526	1876	1	-7.9425
SENP1	0.039781	0.09531	0.978526	1877	2	0.90815
PPP1R10	0.039793	0.095328	0.978526	1878	2	0.88103
TINAGL1	0.039795	0.095333	0.978526	1879	3	0.6808
NXF3	0.039804	0.095356	0.978526	1880	2	-2.711
AGO2	0.039809	0.095372	0.978526	1881	1	-6.4635
CREB3L2	0.039827	0.095413	0.978526	1882	3	1.077
NASP	0.039859	0.095484	0.978526	1883	1	-3.8423
ZNF417	0.039871	0.09551	0.978526	1884	3	1.2306
TNFRSF10C	0.039902	0.095568	0.978526	1885	3	0.94189
LOC100129924	0.03991	0.095583	0.978526	1886	2	-3.4397
CD99L2	0.039927	0.095619	0.978526	1887	2	-2.8303
IP6K1	0.039938	0.095643	0.978526	1888	2	0.74421
SMDT1	0.039946	0.095663	0.978526	1889	3	0.82444
JKAMP	0.03996	0.095701	0.978526	1890	1	0.48115
NIPA2	0.04001	0.095814	0.978526	1891	1	-7.1175
CHRNB3	0.04004	0.095895	0.978526	1892	3	0.87723
EMC9	0.040084	0.095994	0.978526	1893	2	-0.16201
ZNF217	0.040085	0.095997	0.978526	1894	1	-7.8565
MMP16	0.040085	0.095997	0.978526	1895	1	-7.8495
KIF3B	0.040103	0.096032	0.978526	1896	3	0.95956
EPPIN-WFDC6	0.040106	0.096038	0.978526	1897	2	1.152
PRPF6	0.040153	0.096137	0.978526	1898	3	1.001
PATE3	0.040207	0.096249	0.978526	1899	3	1.0626
ZNF300	0.04021	0.096261	0.978526	1900	1	-3.4269
HNRNPCL4	0.04026	0.096354	0.978526	1901	1	-6.7897
RNASE8	0.040273	0.096385	0.978526	1902	3	0.81681
S100A7	0.040274	0.096388	0.978526	1903	2	0.88219
KLHL29	0.040319	0.096475	0.978526	1904	2	0.78377
ATCAY	0.040349	0.096554	0.978526	1905	3	1.182
UAP1L1	0.04036	0.096578	0.978526	1906	1	-5.9779
OR11H4	0.040387	0.09664	0.978526	1907	3	0.95651
IFITM1	0.040438	0.096755	0.978526	1908	3	0.92835
SNCA	0.040461	0.096802	0.978526	1909	1	-2.7621
C1orf137	0.040476	0.096837	0.978526	1910	3	1.0951
IFI35	0.040477	0.096839	0.978526	1911	2	-3.0138
OR52E2	0.040511	0.096901	0.978526	1912	1	-7.6679
PEX7	0.040522	0.096927	0.978526	1913	2	-2.398
IL16	0.040561	0.097011	0.978526	1914	1	-0.11127
MEF2D	0.040564	0.097017	0.978526	1915	3	0.84681
Control_24	0.040596	0.097077	0.978526	1916	3	0.74517
YTHDC2	0.040602	0.097091	0.978526	1917	3	0.7304
SHISA7	0.040611	0.097115	0.978526	1918	1	-7.2101
PPP1R14D	0.040702	0.097322	0.978526	1919	2	-3.2579
HEPACAM2	0.04071	0.09734	0.978526	1920	3	0.84978
MICALL2	0.040711	0.097341	0.978526	1921	1	-3.8041
CHRNE	0.040713	0.097342	0.978526	1922	2	-2.9494
MOB3C	0.040747	0.097404	0.978526	1923	2	-1.9594
RNF141	0.040761	0.097438	0.978526	1924	1	-7.4963
CRHBP	0.040793	0.097496	0.978526	1925	3	0.97814
FAM166A	0.040811	0.097531	0.978526	1926	1	-0.0048091
TRIM73	0.040838	0.097588	0.978526	1927	2	-2.8279
PKLR	0.040861	0.097645	0.978526	1928	1	-3.5817
OR5AC2	0.040906	0.097726	0.978526	1929	2	0.27182
DIP2B	0.040911	0.097736	0.978526	1930	1	-4.0708
CDK16	0.040961	0.097849	0.978526	1931	1	-4.3309
MGAT1	0.041011	0.097965	0.978526	1932	1	-6.5549
PTPN1	0.041019	0.097978	0.978526	1933	2	0.5609
BAHCC1	0.041029	0.098	0.978526	1934	3	0.93092
TMEM68	0.041061	0.098066	0.978526	1935	1	-3.1806
MAPK8	0.041083	0.098115	0.978526	1936	3	0.851
PRSS12	0.041092	0.098136	0.978526	1937	3	1.1467
ABI2	0.041099	0.098153	0.978526	1938	3	0.87643
VMP1	0.041111	0.098184	0.978526	1939	1	-6.661
LIPA	0.041137	0.098229	0.978526	1940	3	1.1109
NONO	0.041143	0.098245	0.978526	1941	2	0.55493
EIF2B1	0.041161	0.098285	0.978526	1942	1	-5.8683
PIK3CG	0.041177	0.098313	0.978526	1943	2	0.77743
PAPD4	0.041211	0.098391	0.978526	1944	1	-4.1628
KCNK5	0.041259	0.098488	0.978526	1945	3	0.78999
TLX1	0.041262	0.098495	0.978526	1946	2	1.1404
RHOC	0.041291	0.098555	0.978526	1947	3	1.1053
ADRB2	0.041348	0.098694	0.978526	1948	2	-0.37499
ZBTB10	0.0414	0.09881	0.978526	1949	3	0.97222
FAM89A	0.041412	0.098843	0.978526	1950	2	-1.8851
GABRE	0.041432	0.098894	0.978526	1951	3	0.80455
CES1	0.041462	0.098953	0.978526	1952	2	-3.49
CDHR1	0.041471	0.098979	0.978526	1953	3	0.7398
FIBP	0.041507	0.099059	0.978526	1954	2	1.4244
ABCD3	0.041512	0.09907	0.978526	1955	1	-3.6491
TMEM251	0.041529	0.099104	0.978526	1956	2	-1.7415
PSIP1	0.041552	0.099155	0.978526	1957	2	-2.8243
TAGLN	0.041561	0.099171	0.978526	1958	3	0.87527
RABGGTA	0.041562	0.099174	0.978526	1959	2	-2.8353
L3MBTL1	0.041612	0.09928	0.978526	1960	1	0.25574
SYT12	0.041644	0.099346	0.978526	1961	3	0.91507
PRKAR1A	0.041728	0.09952	0.978526	1962	3	1.0024
CTSV	0.041757	0.099589	0.978526	1963	3	1.3035
ATAD5	0.041757	0.099589	0.978526	1964	3	1.1785
WRAP53	0.041762	0.099596	0.978526	1965	2	0.64585
GSTO1	0.041773	0.099612	0.978526	1966	3	0.9055
CD36	0.041812	0.099697	0.978526	1967	2	-2.6828
TEAD2	0.041815	0.099701	0.978526	1968	3	0.88067
ADM5	0.041831	0.099736	0.978526	1969	3	1.2599
MYO1F	0.041849	0.099766	0.978526	1970	2	0.49607
INHBA	0.041862	0.099803	0.978526	1971	2	0.57609
AP1S2	0.041883	0.099845	0.978526	1972	2	-2.5276
ACSF2	0.041896	0.099877	0.978526	1973	3	0.99722
CSNK2A2	0.041912	0.099917	0.978526	1974	2	0.50966
PIH1D2	0.041928	0.099947	0.978526	1975	3	0.7835
ZNF462	0.041962	0.10002	0.978526	1976	1	-4.0228
ANGPTL2	0.041986	0.10007	0.978526	1977	2	-3.0468
VTA1	0.041999	0.10011	0.978526	1978	3	1.0912
GIT2	0.042012	0.10013	0.978526	1979	3	0.82173
GPANK1	0.042077	0.10028	0.978526	1980	2	-2.7026
TSEN54	0.042207	0.10055	0.978526	1981	3	1.3136
CORO7-PAM16	0.042226	0.10059	0.978526	1982	3	1.6186
RETN	0.042256	0.10065	0.978526	1983	3	0.95251
GATB	0.042272	0.10068	0.978526	1984	2	0.8418
SOCS2	0.042278	0.10069	0.978526	1985	3	1.2441
H3F3B	0.042289	0.10071	0.978526	1986	2	-0.768
RASSF2	0.042312	0.10077	0.978526	1987	1	0.049266
MORC3	0.042363	0.10087	0.978526	1988	3	1.2865
SCAMP5	0.04237	0.10088	0.978526	1989	3	0.69081
ZNRF4	0.042383	0.10091	0.978526	1990	3	1.0186
PIP5K1B	0.042402	0.10095	0.978526	1991	3	1.223
DOLK	0.042412	0.10097	0.978526	1992	1	-7.7248
GAL3ST4	0.042425	0.101	0.978526	1993	3	1.0014
DCAF16	0.042425	0.101	0.978526	1994	3	1.0024
ACKR4	0.042462	0.10109	0.978526	1995	1	-7.977
OR10A3	0.042512	0.10119	0.978526	1996	1	-6.4105
ASB8	0.042559	0.10129	0.978526	1997	2	0.16283
BAIAP2L2	0.042562	0.10129	0.978526	1998	1	-2.378
FAM83C	0.042578	0.10133	0.978526	1999	3	0.88036
[truncated: 17,365 more rows]

## Sheet: R2_YFP_High
id	pos|score	pos|p-value	pos|fdr	pos|rank	pos|goodsgrna	pos|lfc
RNF139	3.1021e-14	2.5565e-07	0.002475	1	4	5.5126
UBE2G2	4.935e-14	2.5565e-07	0.002475	2	4	4.8373
UBE3C	1.4617e-08	5.1131e-07	0.0033	3	4	2.9614
C6orf89	8.0342e-07	3.8348e-06	0.018564	4	4	3.3913
HSD17B12	7.374e-06	3.2979e-05	0.127723	5	4	2.6504
PDZD4	2.7325e-05	0.00012399	0.354579	6	2	0.89688
PCYT1A	3.1017e-05	0.00013575	0.354579	7	3	3.0535
IL21	3.3582e-05	0.00014649	0.354579	8	3	2.2769
UBE2J2	6.7072e-05	0.00027227	0.583778	9	4	2.2792
EMC2	7.7228e-05	0.00031522	0.583778	10	4	2.8956
SIGLEC5	9.5651e-05	0.0003822	0.583778	11	3	2.2321
ELMOD1	9.8079e-05	0.00039038	0.583778	12	4	2.4922
PPP1R8	9.8423e-05	0.00039192	0.583778	13	2	1.2862
SERBP1	0.00019354	0.00075239	0.779491	14	3	2.673
POU2AF1	0.00021598	0.00082346	0.779491	15	2	1.5216
CEP63	0.00021876	0.00083318	0.779491	16	3	2.0366
FBXO25	0.00022633	0.00086028	0.779491	17	4	1.6696
DEFB131	0.0002363	0.00089811	0.779491	18	4	1.6971
PTTG1IP	0.00024551	0.00093851	0.779491	19	3	2.0937
AHSG	0.00025142	0.00095692	0.779491	20	4	1.3766
CXorf65	0.00025308	0.00096101	0.779491	21	3	2.2829
PLA2G12A	0.00027236	0.0010285	0.779491	22	4	1.5737
PARP11	0.00027291	0.0010311	0.779491	23	4	1.5599
NIP7	0.00027587	0.0010428	0.779491	24	2	0.86977
PPIG	0.00029278	0.0011177	0.779491	25	2	-1.2335
CCR10	0.00030142	0.0011517	0.779491	26	3	2.3344
HORMAD1	0.00030518	0.0011625	0.779491	27	3	2.0464
LOC102724862	0.00032582	0.0012289	0.779491	28	2	-0.075042
GH1	0.00032666	0.0012346	0.779491	29	3	2.1283
MLKL	0.0003315	0.0012489	0.779491	30	4	2.659
KRTAP4-8	0.0003357	0.0012652	0.779491	31	1	-3.4539
EIF1AX	0.00038734	0.001458	0.779491	32	1	-4.4855
METTL5	0.00039342	0.001479	0.779491	33	3	2.2641
FGFBP2	0.00041477	0.0015638	0.779491	34	3	2.2257
GID8	0.00043022	0.0016293	0.779491	35	2	1.0472
SLC16A1	0.00043897	0.0016574	0.779491	36	4	2.3264
ZNF891	0.00047518	0.0018082	0.779491	37	3	1.9614
SDR39U1	0.00049097	0.0018732	0.779491	38	4	1.665
TNFSF13	0.00050422	0.0019269	0.779491	39	4	1.67
PAQR3	0.00051295	0.0019581	0.779491	40	3	2.0461
CALD1	0.00053439	0.0020266	0.779491	41	2	1.0657
RNF121	0.00054224	0.0020588	0.779491	42	2	0.88695
KPNB1	0.00054746	0.0020823	0.779491	43	2	-0.84333
ZFY	0.00055556	0.0021135	0.779491	44	3	2.0567
MUC16	0.00055973	0.0021288	0.779491	45	4	1.7214
PSTK	0.00057189	0.0021723	0.779491	46	4	2.3463
Control_2	0.00057408	0.0021795	0.779491	47	4	2.6493
USP14	0.00057857	0.0021953	0.779491	48	2	0.97424
TGFB3	0.00058476	0.0022209	0.779491	49	3	2.3745
LY6G5C	0.00059387	0.0022536	0.779491	50	2	1.4274
SF3A3	0.00061982	0.0023523	0.779491	51	2	1.8301
IRF9	0.00062449	0.0023697	0.779491	52	2	1.3557
AUP1	0.0006455	0.0024346	0.779491	53	2	1.4629
COL25A1	0.00066056	0.0024862	0.779491	54	3	2.18
OLA1	0.0006689	0.0025113	0.779491	55	4	2.4642
NHSL2	0.00068024	0.0025527	0.779491	56	2	0.83885
Control_72	0.00068067	0.0025542	0.779491	57	4	1.4208
FAS	0.00068349	0.002564	0.779491	58	2	0.80464
USP8	0.0006846	0.0025691	0.779491	59	4	1.5325
HDGFRP2	0.00068657	0.0025747	0.779491	60	4	2.13
SLC6A9	0.00069052	0.0025854	0.779491	61	4	1.466
RGP1	0.00069559	0.0026033	0.779491	62	3	2.0408
FBXO15	0.00070265	0.0026289	0.779491	63	3	1.984
UBB	0.00072989	0.0027163	0.779491	64	2	1.1535
ORMDL2	0.00074875	0.0027772	0.779491	65	2	-1.486
HRNR	0.00080037	0.0029566	0.779491	66	2	0.74563
TDG	0.00080136	0.0029597	0.779491	67	4	1.5804
FLJ44635	0.00080229	0.0029628	0.779491	68	2	1.8977
ASUN	0.00081398	0.0029909	0.779491	69	4	1.7723
ZNF556	0.00083198	0.0030574	0.779491	70	4	1.8648
LRP6	0.00083303	0.0030599	0.779491	71	3	2.1077
C14orf2	0.00083615	0.0030727	0.779491	72	2	1.5554
TIE1	0.00083779	0.0030763	0.779491	73	3	2.3363
CHAMP1	0.00083795	0.0030768	0.779491	74	2	-1.6807
WDR53	0.00085199	0.0031238	0.779491	75	1	-3.1774
STX2	0.00086154	0.0031571	0.779491	76	2	-1.2328
CAMK2G	0.00088171	0.0032297	0.779491	77	4	1.5636
PLD1	0.00089846	0.003291	0.779491	78	2	1.3781
ARHGAP5	0.00090361	0.0033048	0.779491	79	2	0.5469
SEPHS2	0.00092257	0.0033749	0.779491	80	4	1.7544
COQ3	0.00094228	0.0034419	0.779491	81	4	1.5876
DIS3L	0.00095161	0.003472	0.779491	82	3	1.9027
OGDHL	0.00095522	0.0034874	0.779491	83	2	0.45073
EMC1	0.00096297	0.0035119	0.779491	84	4	2.1634
AKR1C1	0.00097265	0.0035452	0.779491	85	2	1.0405
ZNF248	0.00098822	0.0036019	0.779491	86	3	1.9231
HEMK1	0.00099605	0.0036198	0.779491	87	3	1.9236
ESRRB	0.0010068	0.0036648	0.779491	88	2	-2.0035
GZMH	0.0010135	0.0036919	0.779491	89	4	1.7282
DEFB110	0.0010217	0.003718	0.779491	90	3	1.7044
FAM107B	0.0010357	0.0037691	0.779491	91	2	1.2624
PLA2G4C	0.0010497	0.0038279	0.779491	92	2	1.0615
DLX3	0.0010578	0.0038591	0.779491	93	3	2.2212
BLOC1S5	0.0010585	0.0038601	0.779491	94	2	-2.8297
ABCC3	0.0010807	0.0039368	0.779491	95	3	1.9175
ALDH1B1	0.0010914	0.0039834	0.779491	96	3	1.9055
NUTM2B	0.0010924	0.003988	0.779491	97	2	-1.1534
SMKR1	0.0011101	0.0040416	0.779491	98	1	0.37755
IFNB1	0.0011294	0.0041045	0.779491	99	4	1.2659
EMC7	0.0011406	0.0041485	0.779491	100	4	2.198
SCGB1D1	0.0011419	0.0041531	0.779491	101	4	2.4307
ZNF638	0.0011443	0.0041623	0.779491	102	2	1.8477
KCNA2	0.001153	0.0041945	0.779491	103	3	1.8696
HSH2D	0.0011617	0.0042267	0.779491	104	2	0.75461
PFDN4	0.0011846	0.0043029	0.780024	105	3	1.8112
FAM157B	0.0011953	0.0043397	0.780024	106	2	-0.36269
ABCD1	0.0011977	0.0043505	0.780024	107	4	1.6439
TCEAL5	0.0012133	0.0044169	0.784676	108	1	-4.2668
EIF4ENIF1	0.0012487	0.0045478	0.799633	109	4	1.7613
EIF1AY	0.0012649	0.0046128	0.799633	110	2	-0.12223
TRIQK	0.001282	0.0046798	0.799633	111	4	1.5634
NRN1	0.0012891	0.0047104	0.799633	112	3	1.5829
PHLDA3	0.0013027	0.0047529	0.799633	113	2	1.771
ANKRD44	0.0013088	0.0047667	0.799633	114	4	1.6215
PTGR2	0.0013139	0.0047902	0.799633	115	3	1.7558
FBXL22	0.0013541	0.0049262	0.808621	116	4	1.4712
MRPS2	0.0013681	0.0049784	0.808621	117	1	-0.4978
ZNF680	0.0013776	0.005008	0.808621	118	4	1.7642
DNAAF5	0.0013791	0.0050116	0.808621	119	4	1.7031
BCOR	0.0014025	0.0050832	0.808621	120	3	2.1904
ELP6	0.0014099	0.0051047	0.808621	121	3	2.1481
BAG6	0.0014197	0.0051364	0.808621	122	3	1.0558
IFT74	0.001453	0.0052632	0.817386	123	4	1.5913
MSTN	0.001458	0.0052765	0.817386	124	4	1.5575
CERS3	0.0014708	0.0053235	0.818128	125	4	1.3632
FHL1	0.0015068	0.0054462	0.827304	126	4	1.763
DXO	0.0015229	0.0055081	0.827304	127	1	-0.044358
DLX5	0.0015286	0.0055239	0.827304	128	4	1.3966
AWAT1	0.001537	0.0055541	0.827304	129	4	1.121
VWA9	0.0015745	0.0056911	0.834067	130	2	0.8423
DBF4B	0.0015767	0.0056983	0.834067	131	4	1.5626
CTAGE15	0.0015873	0.0057351	0.834067	132	3	2.1144
C1QA	0.001601	0.0057832	0.834067	133	3	1.6841
ZSCAN26	0.0016095	0.0058149	0.834067	134	2	1.2404
SOGA3	0.0016261	0.005868	0.835505	135	1	-0.62526
TYW3	0.0016823	0.0060751	0.858676	136	2	1.7397
HSPBP1	0.0017292	0.0062439	0.87613	137	1	-0.54567
OR4M2	0.0017437	0.0062919	0.876523	138	2	0.6063
NXF1	0.0017808	0.0064274	0.889003	139	1	-1.849
COL15A1	0.0018179	0.0065552	0.891401	140	4	1.7009
C15orf53	0.0018215	0.0065673	0.891401	141	4	1.3815
RIMBP3	0.0018256	0.0065828	0.891401	142	4	0.99788
KIF9	0.0018492	0.0066698	0.896105	143	3	2.1562
PSAPL1	0.0018684	0.0067424	0.896105	144	4	1.2592
ERVFRD-1	0.0018777	0.0067766	0.896105	145	4	1.5866
LRIT1	0.0018992	0.006861	0.896105	146	2	0.89801
FBXL7	0.0019099	0.0068978	0.896105	147	2	-0.22911
RANBP9	0.0019316	0.0069689	0.896105	148	2	1.1956
LRRN2	0.0019356	0.0069827	0.896105	149	2	0.84619
NGB	0.001937	0.0069878	0.896105	150	2	0.94045
KLHL3	0.001962	0.0070763	0.901479	151	3	1.9644
IFNA13	0.0019871	0.0071627	0.902361	152	2	0.01561
TENM3	0.0019982	0.0072046	0.902361	153	4	1.3355
MBNL3	0.0020387	0.007358	0.902361	154	1	-5.6636
TGOLN2	0.0020397	0.0073621	0.902361	155	3	1.6081
ZNF136	0.0020903	0.0075334	0.902361	156	2	0.69715
ZNF43	0.0020948	0.0075508	0.902361	157	4	1.3526
CHRNB3	0.002106	0.0075845	0.902361	158	4	1.3508
SPANXC	0.0021752	0.007835	0.902361	159	3	1.8142
CSH2	0.0021934	0.0078959	0.902361	160	3	1.367
INPP5K	0.0021994	0.0079128	0.902361	161	3	2.1761
LBX2	0.002201	0.0079204	0.902361	162	4	1.5902
AMELX	0.0022178	0.0079946	0.902361	163	4	1.0242
STAU2	0.0022249	0.0080176	0.902361	164	3	1.9076
TP53	0.002234	0.0080513	0.902361	165	3	1.5723
YTHDF2	0.002245	0.0080907	0.902361	166	1	-0.63428
TCEAL6	0.0022464	0.0080963	0.902361	167	4	1.5966
RCCD1	0.002247	0.0080973	0.902361	168	3	1.7607
TRIM38	0.0022653	0.0081602	0.902361	169	3	1.5813
KRT33B	0.0022716	0.0081812	0.902361	170	4	1.8717
ZNF25	0.0022897	0.0082405	0.902361	171	3	1.9923
RPL5	0.0022965	0.0082709	0.902361	172	2	-1.0911
MSMB	0.0022999	0.0082819	0.902361	173	4	1.4162
KBTBD3	0.002304	0.0082942	0.902361	174	4	1.2426
ZNF648	0.0023412	0.0084266	0.902361	175	4	1.8712
NLGN4X	0.0023415	0.0084287	0.902361	176	2	1.4366
RPS8	0.0023481	0.0084532	0.902361	177	2	-1.7649
DDX58	0.0023515	0.0084645	0.902361	178	3	1.6873
STC2	0.0023588	0.008488	0.902361	179	4	1.2054
TNFAIP3	0.0023765	0.0085473	0.902361	180	3	2.083
KDELR2	0.0023984	0.0086358	0.902361	181	2	1.3554
ALG14	0.0023997	0.0086383	0.902361	182	1	0.28383
ZUFSP	0.0024439	0.0087927	0.902361	183	2	1.348
RASGRF2	0.0024512	0.0088214	0.902361	184	1	-5.3527
MAGED2	0.0024682	0.008874	0.902361	185	4	1.6644
SPAM1	0.0024691	0.0088771	0.902361	186	4	1.1052
SPARCL1	0.0024956	0.0089615	0.902361	187	3	1.7729
FANCD2OS	0.0025028	0.0089788	0.902361	188	1	-0.16104
SLC38A10	0.0025249	0.0090453	0.902361	189	3	1.9703
ZNF440	0.0025533	0.0091353	0.902361	190	3	1.7025
OR6C3	0.0025543	0.0091389	0.902361	191	2	-3.1631
FCAMR	0.0026007	0.009302	0.902361	192	3	1.6408
FOXN2	0.0026059	0.009327	0.902361	193	3	1.5216
RUVBL2	0.0026206	0.0093731	0.902361	194	4	1.3155
OR2J2	0.0026234	0.0093782	0.902361	195	2	1.5947
PARK2	0.0026326	0.0094089	0.902361	196	4	1.0487
PAPLN	0.0026428	0.0094395	0.902361	197	4	1.1613
ERP27	0.0026521	0.0094723	0.902361	198	3	1.6841
M1AP	0.0026574	0.0094932	0.902361	199	1	-3.0431
C18orf65	0.0026581	0.0094953	0.902361	200	2	-1.5822
MED15	0.0026621	0.0095065	0.902361	201	4	1.8578
EIF2A	0.002673	0.0095438	0.902361	202	4	1.2905
C11orf54	0.0026931	0.0096139	0.902361	203	4	1.9536
AGR2	0.0027084	0.0096696	0.902361	204	4	1.7075
AIMP2	0.002709	0.0096722	0.902361	205	3	1.6976
DEFB107B	0.0027182	0.0026785	0.779491	206	1	2.9549
PRPF38A	0.0027396	0.0097821	0.902361	207	3	3.1513
NKX2-2	0.0027476	0.0098031	0.902361	208	3	2.2628
MYO15A	0.0027605	0.0098399	0.902361	209	2	0.25701
A1CF	0.0027765	0.0098961	0.902361	210	4	1.2537
TEX28	0.0027766	0.0098966	0.902361	211	3	1.588
RUSC1-AS1	0.0027799	0.009913	0.902361	212	2	1.4252
CYP39A1	0.0027846	0.0099258	0.902361	213	3	1.5676
SPINK5	0.0028085	0.010012	0.903131	214	4	1.3037
CLSPN	0.0028121	0.010028	0.903131	215	2	1.0728
NAV1	0.0028559	0.010191	0.908625	216	3	1.8077
CYSLTR1	0.0028636	0.01022	0.908625	217	2	-2.0048
DNAAF2	0.0028877	0.01029	0.908625	218	2	-1.7835
HSPA12A	0.0029109	0.010362	0.908625	219	2	0.87793
PDIA6	0.0029152	0.010374	0.908625	220	1	-3.8494
FAM208B	0.0029248	0.010406	0.908625	221	3	1.2941
TNFAIP8L2	0.0029374	0.010453	0.908625	222	2	1.7939
KYNU	0.0029585	0.010526	0.908625	223	3	1.7636
CBX5	0.0029645	0.010549	0.908625	224	3	2.0209
ACACB	0.0029667	0.010558	0.908625	225	2	1.3367
HOMER2	0.0029865	0.010623	0.910212	226	4	1.3691
MAP7D1	0.0030043	0.010682	0.910739	227	3	1.4795
PCNX	0.0030182	0.010723	0.910739	228	2	0.62028
FOXM1	0.0030698	0.010901	0.914586	229	2	0.54695
ALDH6A1	0.0030907	0.010972	0.914586	230	3	1.4354
C2orf57	0.0030958	0.010992	0.914586	231	2	1.322
CIB3	0.0030966	0.010995	0.914586	232	4	1.4848
FAM83C	0.0031128	0.011062	0.914586	233	2	0.75742
PLEKHH2	0.0031213	0.011095	0.914586	234	4	1.4514
SMEK2	0.0031522	0.011193	0.914586	235	4	1.3095
ULK3	0.0031529	0.011196	0.914586	236	4	1.2088
NUP98	0.0031728	0.011274	0.914586	237	1	-4.5679
ZNF527	0.0031745	0.011279	0.914586	238	3	1.7102
TDRD9	0.0031999	0.011372	0.914586	239	4	1.2429
UBTD1	0.0032244	0.011451	0.914586	240	2	0.30223
RALGAPB	0.0032483	0.011534	0.914586	241	3	2.0026
SPIN1	0.0032756	0.011625	0.914586	242	3	1.5293
UBR4	0.0032759	0.011628	0.914586	243	1	-4.8796
TP53BP2	0.0032967	0.0117	0.914586	244	3	1.6372
SETD4	0.0032973	0.0117	0.914586	245	3	1.9307
ZFP1	0.0033143	0.011755	0.914586	246	2	1.9348
ANP32B	0.0033219	0.011778	0.914586	247	3	1.7431
PIK3C2B	0.0033274	0.011799	0.914586	248	1	-3.724
PRKACA	0.0033493	0.01187	0.914586	249	3	1.9457
GNA13	0.003404	0.012067	0.914586	250	4	1.2062
SNCA	0.0034066	0.012073	0.914586	251	2	-1.256
KPNA1	0.0034137	0.012095	0.914586	252	2	0.82847
RAD21L1	0.0034237	0.012135	0.914586	253	4	1.3108
HTR1D	0.0034245	0.012136	0.914586	254	3	2.0418
C9orf78	0.0034305	0.012159	0.914586	255	1	-2.5292
C12orf75	0.0034553	0.012245	0.914586	256	4	1.023
HMMR	0.003482	0.012348	0.914586	257	2	0.36992
EMC6	0.0035335	0.012529	0.914586	258	3	1.8212
SMS	0.0035437	0.012562	0.914586	259	4	1.6396
YIPF4	0.003551	0.012583	0.914586	260	2	1.2038
APOC4	0.0035641	0.012626	0.914586	261	3	2.0872
KRTAP9-9	0.0035656	0.012629	0.914586	262	4	1.7984
CLK3	0.003585	0.012697	0.914586	263	3	1.2953
CTAGE5	0.0035914	0.012715	0.914586	264	3	1.9233
POLB	0.0036169	0.012804	0.914586	265	2	1.3308
SLC25A21	0.0036312	0.012858	0.914586	266	3	1.3847
TSR1	0.0036365	0.012873	0.914586	267	3	1.3081
EPHX2	0.003645	0.012903	0.914586	268	4	1.2294
BIRC2	0.0036727	0.012985	0.914586	269	3	1.6891
F11	0.0036797	0.013001	0.914586	270	3	1.4154
POLDIP2	0.0036845	0.013019	0.914586	271	4	1.1636
RPL11	0.003688	0.013031	0.914586	272	2	-1.8775
IL9R	0.0037008	0.013077	0.914586	273	4	1.6993
HIST1H1T	0.0037016	0.013079	0.914586	274	4	0.83401
C6orf163	0.0037094	0.013101	0.914586	275	2	0.016617
PEAK1	0.0037341	0.013186	0.914586	276	3	1.4094
ZP4	0.0037395	0.013206	0.914586	277	1	0.1286
RBM44	0.003771	0.013315	0.914586	278	4	1.2357
GALNT11	0.0037813	0.013355	0.914586	279	4	0.78214
UGCG	0.003786	0.01337	0.914586	280	4	1.6122
GMFB	0.003791	0.013387	0.914586	281	2	-2.4169
FAM81B	0.0037915	0.013388	0.914586	282	4	1.5444
TOE1	0.0038143	0.013467	0.914586	283	2	-2.1305
POPDC3	0.0038425	0.013564	0.914586	284	3	0.73427
ZNF721	0.0038511	0.013592	0.914586	285	4	1.0394
CALML6	0.0038647	0.013639	0.914586	286	4	0.87912
GRHL2	0.0038711	0.013665	0.914586	287	4	1.1932
KRTAP1-3	0.003894	0.013735	0.914586	288	2	0.88124
MDH2	0.0039097	0.013784	0.914586	289	4	1.6112
LARP1	0.0039388	0.013874	0.914586	290	4	0.93426
FAM177B	0.0039455	0.013894	0.914586	291	1	0.38073
TMEM191C	0.0039667	0.013962	0.914586	292	3	2.1775
TMEM236	0.0040207	0.01417	0.914586	293	3	1.8571
KLF6	0.0040246	0.014182	0.914586	294	2	1.5434
TRIM51	0.0040265	0.014187	0.914586	295	4	1.352
SLC35C2	0.0040389	0.014221	0.914586	296	4	0.88237
OR2Z1	0.0040485	0.014257	0.914586	297	1	-3.6254
APTX	0.0040737	0.01433	0.914586	298	4	1.4103
FMN2	0.0041	0.014405	0.914586	299	1	-0.054182
ATXN10	0.0041259	0.014495	0.914586	300	2	0.92416
UBL7	0.00413	0.014512	0.914586	301	3	1.5181
MTL5	0.0041337	0.01453	0.914586	302	2	1.391
RAB44	0.0041389	0.014544	0.914586	303	3	1.655
HMG20A	0.0041412	0.01455	0.914586	304	4	1.3743
SOD2	0.0041729	0.014648	0.914586	305	4	1.5783
HLCS	0.0041822	0.014681	0.914586	306	4	1.195
TSPYL1	0.0042545	0.014911	0.914586	307	2	0.40491
SYT15	0.0042842	0.015009	0.914586	308	4	1.2043
HOXC8	0.0042851	0.015012	0.914586	309	4	1.0097
IFNA4	0.004305	0.015072	0.914586	310	4	0.84038
TSN	0.004306	0.015074	0.914586	311	1	-5.5841
OR5T1	0.0043268	0.015148	0.914586	312	4	1.6283
PGD	0.0043575	0.015245	0.914586	313	2	0.5707
COPG2	0.0043616	0.015256	0.914586	314	3	1.7728
FOCAD	0.0043741	0.0153	0.914586	315	3	1.4618
BTBD17	0.0043907	0.015356	0.914586	316	4	1.5206
NAE1	0.0043916	0.01536	0.914586	317	4	1.6044
DIRAS1	0.0043925	0.015362	0.914586	318	2	0.35686
CPXM1	0.0044046	0.015407	0.914586	319	2	0.54236
IL4R	0.004409	0.015423	0.914586	320	1	-2.5238
HIGD1B	0.0044154	0.015442	0.914586	321	3	1.6013
EFHD2	0.0044163	0.015446	0.914586	322	4	1.5621
TFPI2	0.004424	0.015465	0.914586	323	3	1.5338
ZNF445	0.0044249	0.015466	0.914586	324	2	-1.0429
CHD9	0.0044452	0.015541	0.914586	325	3	1.4871
GSTO1	0.0044533	0.01557	0.914586	326	3	1.3442
SEMA3E	0.0044604	0.015591	0.914586	327	2	0.63725
OR8B2	0.0044768	0.015654	0.914586	328	4	1.3623
PAQR8	0.0044777	0.015655	0.914586	329	2	1.2211
FAM161B	0.0045106	0.015767	0.914586	330	3	2.4274
SEC31A	0.0045253	0.015815	0.914586	331	4	1.6436
TCHH	0.0045339	0.015844	0.914586	332	4	1.2014
ATP11B	0.0045432	0.015879	0.914586	333	3	1.4417
MCEMP1	0.0045487	0.015899	0.914586	334	3	1.6615
ARL6IP1	0.0045634	0.015953	0.914586	335	1	-4.6889
LRRC59	0.0045679	0.015966	0.914586	336	3	1.9598
ARHGAP31	0.0045805	0.016011	0.914586	337	4	1.2778
DNTT	0.0046128	0.01613	0.916001	338	3	1.2182
ZNF674	0.0046149	0.01614	0.916001	339	3	1.2505
GPR108	0.0046289	0.016178	0.916001	340	3	1.3479
PAK1	0.0046663	0.016291	0.917036	341	2	0.11267
WDR72	0.0046666	0.016291	0.917036	342	4	1.3117
TEF	0.0046879	0.016368	0.918331	343	2	0.76185
ANXA10	0.004711	0.016447	0.918331	344	4	1.115
HACL1	0.0047178	0.016473	0.918331	345	1	-0.0499
RHCG	0.0047297	0.016504	0.918331	346	3	1.8668
CLDN3	0.0047506	0.01657	0.919359	347	2	-1.4891
HOXA13	0.0047693	0.016639	0.92058	348	1	-3.1877
IL23R	0.0048207	0.016795	0.925213	349	1	-0.7436
NFU1	0.0048475	0.016881	0.925213	350	2	-1.1951
SERPINB7	0.0048548	0.016907	0.925213	351	3	1.7492
SRPX2	0.0048645	0.016938	0.925213	352	3	2.0018
SURF1	0.0048722	0.016962	0.925213	353	1	-3.607
ROM1	0.0049237	0.017124	0.93143	354	3	1.091
FAM169B	0.0049625	0.017253	0.933161	355	3	1.8871
CCDC88A	0.0049653	0.017263	0.933161	356	3	1.7514
EIF2AK4	0.0049751	0.0173	0.933161	357	1	-6.227
PRPF6	0.0050266	0.017467	0.933304	358	2	0.53749
KTN1	0.0050388	0.017513	0.933304	359	4	1.0266
C11orf44	0.0050399	0.017515	0.933304	360	2	0.8948
RPL36A-HNRNPH2	0.005078	0.017654	0.933304	361	1	-1.1638
MYOCD	0.0050996	0.017724	0.933304	362	4	0.70145
TJP1	0.0051273	0.017821	0.933304	363	4	1.5377
HAX1	0.0051295	0.017828	0.933304	364	1	0.37064
PSTPIP2	0.005153	0.017907	0.933304	365	3	1.407
KCMF1	0.005154	0.017909	0.933304	366	4	2.1259
DEFB129	0.005155	0.017912	0.933304	367	4	1.371
PPP2R5E	0.005157	0.017919	0.933304	368	4	1.0857
STXBP5L	0.005181	0.018002	0.933304	369	1	-3.1977
TMEM262	0.0052324	0.018146	0.933304	370	1	-2.8769
TOB1	0.0052451	0.0182	0.933304	371	3	1.7269
SYCE3	0.0052839	0.018329	0.933304	372	2	0.52182
SVOPL	0.0053153	0.018429	0.933304	373	3	1.5811
C12orf57	0.0053169	0.018433	0.933304	374	4	1.0793
COMMD10	0.0053267	0.018469	0.933304	375	3	1.7422
CD226	0.0053353	0.018498	0.933304	376	2	1.0878
KLKB1	0.0053418	0.018518	0.933304	377	3	1.2735
PEX12	0.0053864	0.01865	0.933304	378	4	1.6748
MYH7	0.0053867	0.018652	0.933304	379	1	-0.49759
SPOPL	0.0053976	0.018685	0.933304	380	3	2.2349
KEAP1	0.0054322	0.018805	0.933304	381	4	1.3905
HRCT1	0.0054382	0.018826	0.933304	382	3	0.91193
TRMT5	0.0054398	0.018834	0.933304	383	2	-1.6674
GLT6D1	0.0054607	0.018913	0.933304	384	4	1.2201
CTNS	0.005461	0.018914	0.933304	385	3	1.7978
FAF2	0.0054794	0.018978	0.933304	386	4	0.93342
C19orf81	0.0054896	0.019016	0.933304	387	2	0.6954
LRRN3	0.0054934	0.019035	0.933304	388	3	1.9746
KLHL12	0.0054992	0.019054	0.933304	389	4	1.2741
SLC9A3	0.0055026	0.019069	0.933304	390	3	1.2233
FAM9B	0.0055252	0.019144	0.933304	391	2	0.93956
PNRC1	0.0055276	0.019148	0.933304	392	3	1.5198
IL1RL1	0.0055411	0.019182	0.933304	393	1	-3.4176
HSD17B11	0.0055613	0.019242	0.933304	394	2	1.7908
KLHL15	0.0055749	0.019296	0.933304	395	2	-1.8035
KCNK16	0.0055916	0.019346	0.933304	396	4	1.6536
IL6	0.0055925	0.01935	0.933304	397	2	0.30443
TBPL1	0.0056021	0.019387	0.933304	398	4	0.92705
MPO	0.0056371	0.019505	0.933304	399	4	1.2918
VSTM5	0.0056387	0.01951	0.933304	400	4	0.95046
Control_145	0.0056439	0.019526	0.933304	401	3	1.2425
HIST1H2BB	0.0056477	0.019535	0.933304	402	3	1.3906
TTLL3	0.0056637	0.01959	0.933304	403	4	1.0613
KRTAP4-7	0.0056808	0.019661	0.933304	404	3	1.526
NPIPA7	0.0056954	0.019717	0.933304	405	1	-3.2164
SURF4	0.0057862	0.02	0.933304	406	3	1.6764
STEAP2	0.0057982	0.020032	0.933304	407	1	-1.3643
CLCNKA	0.005808	0.020066	0.933304	408	4	0.88559
CISH	0.0058156	0.020087	0.933304	409	4	1.3069
LRP10	0.0058497	0.020212	0.933304	410	1	0.28983
KANSL1	0.0058497	0.020212	0.933304	411	3	1.6268
LZTR1	0.0058729	0.020293	0.933304	412	2	1.1856
CBX3	0.0058775	0.020302	0.933304	413	2	1.0786
SPG20	0.0058854	0.020327	0.933304	414	3	1.8932
TXNIP	0.0059011	0.020383	0.933304	415	1	-0.22579
RRAS	0.0059287	0.02048	0.933304	416	2	0.53402
SOX21	0.0059326	0.020494	0.933304	417	3	1.4441
RGS19	0.00594	0.020519	0.933304	418	4	0.95484
TBX15	0.0059525	0.020555	0.933304	419	1	0.27862
TTC26	0.0059572	0.020567	0.933304	420	3	1.5133
FOXO3	0.0059661	0.020586	0.933304	421	4	0.96614
MAL2	0.0059895	0.020666	0.933304	422	3	1.7241
NCAPD2	0.0060039	0.020713	0.933304	423	1	-5.7067
MTPAP	0.0060082	0.020729	0.933304	424	2	1.0785
EXOC3L4	0.0060223	0.020776	0.933304	425	3	1.749
SPRY1	0.0060314	0.020814	0.933304	426	3	1.3195
TMEM88	0.0060391	0.020841	0.933304	427	3	1.5676
TLR9	0.0060599	0.020922	0.933304	428	2	0.561
GEMIN5	0.0060835	0.021008	0.933304	429	2	-1.0795
LTA4H	0.0060873	0.021022	0.933304	430	4	0.89731
RASIP1	0.0061068	0.021079	0.933304	431	2	0.58652
OR6S1	0.0061071	0.02108	0.933304	432	2	1.2965
PHF20	0.0061166	0.021107	0.933304	433	2	-2.0608
HECTD1	0.0061818	0.021299	0.933304	434	4	1.6387
KRT76	0.0061992	0.021346	0.933304	435	3	1.524
ZNF836	0.0062096	0.021379	0.933304	436	1	-3.4697
CCDC15	0.0062115	0.021384	0.933304	437	4	1.1095
GIF	0.006246	0.021484	0.933304	438	3	1.553
SPHAR	0.0062607	0.012046	0.914586	439	2	2.5385
COL6A1	0.006261	0.021528	0.933304	440	2	0.35836
ACKR3	0.0062636	0.021535	0.933304	441	3	1.4409
HMGB3	0.0062833	0.021606	0.933304	442	2	0.041827
NT5C1A	0.0063265	0.02175	0.933304	443	3	1.7622
ECE2	0.0063638	0.021877	0.933304	444	2	-3.1021
TRDMT1	0.0063684	0.021891	0.933304	445	4	0.8574
OR2L13	0.0063812	0.021934	0.933304	446	4	0.92624
ARID1B	0.0063844	0.021944	0.933304	447	2	-2.2169
SYCE2	0.0063917	0.021967	0.933304	448	4	1.0268
Control_3	0.0063969	0.021986	0.933304	449	4	1.0664
SMC5	0.0064152	0.022042	0.933304	450	3	2.0037
ANKRD12	0.0064244	0.022066	0.933304	451	4	0.95512
RNASE4	0.0064368	0.022108	0.933304	452	4	1.03
EXOC3	0.0064415	0.022127	0.933304	453	3	1.8497
DCLK2	0.0065057	0.022335	0.933304	454	4	1.6722
CAB39	0.0065154	0.022377	0.933304	455	3	1.6695
EDN1	0.006518	0.022388	0.933304	456	1	-0.67279
LILRB2	0.0065195	0.022392	0.933304	457	3	1.3671
HCN4	0.0065296	0.022425	0.933304	458	3	1.7871
SLC34A2	0.0065301	0.022427	0.933304	459	3	1.453
RRAS2	0.0065594	0.022524	0.933304	460	3	1.6185
IRS1	0.0065618	0.022535	0.933304	461	3	1.7782
PRPF19	0.0065694	0.022563	0.933304	462	1	-6.6441
PSPN	0.0065888	0.022627	0.933304	463	2	-1.5479
OR4K5	0.0065913	0.022631	0.933304	464	4	1.2295
ZBED2	0.0065921	0.022634	0.933304	465	3	1.2425
MCOLN2	0.0066035	0.022672	0.933304	466	2	1.0647
Control_17	0.0066208	0.022722	0.933304	467	2	0.67301
IVD	0.0066236	0.022731	0.933304	468	4	1.6493
LMBR1	0.0066477	0.022811	0.933304	469	2	-2.0888
PRSS1	0.0066489	0.022814	0.933304	470	3	1.5696
ZNRF3	0.0066549	0.022835	0.933304	471	4	1.1119
RAB38	0.0066615	0.022862	0.933304	472	4	1.4843
TMSB15B	0.0066722	0.022897	0.933304	473	1	-3.1701
LAT	0.0066856	0.022942	0.933304	474	3	1.9522
BTG1	0.0067306	0.023091	0.933785	475	3	1.5244
PFKFB2	0.0067615	0.023173	0.933785	476	2	-2.0608
ANKHD1-EIF4EBP3	0.0067759	0.023214	0.933785	477	3	1.3517
ANKMY2	0.0067841	0.023223	0.933785	478	3	1.4985
ARHGAP29	0.0067863	0.023228	0.933785	479	3	1.582
ARPP19	0.0068112	0.023296	0.933785	480	2	-2.2504
DSTN	0.0068264	0.023333	0.933785	481	1	-6.7619
PPP2R3A	0.0068778	0.023447	0.933785	482	2	0.84702
MYCT1	0.0068793	0.023453	0.933785	483	3	1.521
UBE2A	0.0068918	0.023482	0.933785	484	3	1.7545
USP48	0.0069291	0.023586	0.933785	485	2	1.1519
TAS2R1	0.0069805	0.023711	0.933785	486	1	-0.37705
AMPD3	0.0069901	0.023732	0.933785	487	3	1.602
HOXD10	0.0070118	0.023782	0.933785	488	3	1.6057
USP6	0.0070154	0.02379	0.933785	489	3	1.4876
SH2D1B	0.0070259	0.023818	0.933785	490	3	1.4711
ALG9	0.0070319	0.023832	0.933785	491	1	-2.6966
TEX36	0.0070574	0.023892	0.933785	492	3	1.93
NACA2	0.0070675	0.023917	0.933785	493	2	-1.8615
SLFN5	0.0070833	0.023958	0.933785	494	1	0.021592
CCNE2	0.007103	0.024005	0.933785	495	3	1.7572
WDR73	0.0071081	0.024015	0.933785	496	3	1.6866
GH2	0.007186	0.024206	0.935425	497	2	-2.2286
RNASE3	0.0071959	0.02423	0.935425	498	3	1.4468
HIST1H1C	0.0072255	0.024297	0.935425	499	3	2.1133
PLK1	0.0072374	0.024328	0.935425	500	1	-6.5535
SMIM1	0.0072485	0.024355	0.935425	501	3	1.941
GET4	0.0072775	0.024416	0.935425	502	3	1.8369
LOC401052	0.0073077	0.024485	0.935425	503	2	-0.66591
BEX2	0.0073402	0.024567	0.935425	504	1	-3.7089
TECRL	0.0073706	0.024636	0.935425	505	3	1.3705
TFPI	0.007375	0.024644	0.935425	506	3	1.6126
CHUK	0.0073915	0.024682	0.935425	507	1	-6.8786
DMXL1	0.0074058	0.024713	0.935425	508	2	1.1055
TMCC2	0.0074429	0.024811	0.935425	509	1	-0.11374
RINT1	0.0074526	0.024833	0.935425	510	3	1.6655
NFATC2	0.0074786	0.024895	0.935425	511	2	-1.9875
TSSK4	0.0074942	0.024937	0.935425	512	3	0.78896
RNF215	0.0075456	0.025052	0.935425	513	2	0.97439
CREB3	0.007548	0.025055	0.935425	514	3	1.949
PCDHB12	0.0075726	0.025118	0.935425	515	3	1.8147
CXCR1	0.0075936	0.025174	0.935425	516	2	0.36857
PXMP4	0.007597	0.025184	0.935425	517	2	0.69749
TBC1D2	0.0075988	0.025188	0.935425	518	2	0.92049
TMEM258	0.0076093	0.02521	0.935425	519	3	1.5838
NOLC1	0.0076122	0.025216	0.935425	520	3	1.4256
CT45A2	0.0076843	0.014631	0.914586	521	2	1.8561
COPRS	0.0076997	0.025417	0.939791	522	2	-2.77
RDM1	0.0077058	0.025431	0.939791	523	3	1.5614
TMEM41A	0.007751	0.025536	0.941867	524	1	0.58023
TRPC4AP	0.0078024	0.025652	0.94329	525	1	-0.33375
CCDC152	0.0078114	0.025672	0.94329	526	3	1.4941
LOC730183	0.0078473	0.025761	0.943366	527	3	2.0708
SHBG	0.0078537	0.025776	0.943366	528	1	-0.50501
SERINC5	0.007874	0.025825	0.943366	529	3	1.5602
IZUMO1	0.007906	0.025899	0.943366	530	2	-1.7564
SLC37A1	0.0079328	0.02596	0.943366	531	3	1.0783
PITPNC1	0.0079488	0.025993	0.943366	532	3	1.4015
COX7B	0.0079564	0.026015	0.943366	533	1	-2.3713
ABCA4	0.0080591	0.026238	0.943912	534	1	-2.5702
ANKRD34C	0.008078	0.026285	0.943912	535	2	0.66242
C12orf79	0.0080942	0.026322	0.943912	536	2	0.93162
ADAMTS4	0.0081036	0.02634	0.943912	537	3	1.7348
PPAPDC2	0.0081104	0.026353	0.943912	538	2	0.26663
AVPR1B	0.0081198	0.026379	0.943912	539	3	1.2626
XK	0.0081212	0.02638	0.943912	540	3	1.6175
SAR1A	0.0081618	0.026484	0.943912	541	2	0.5679
VAMP4	0.0081964	0.026569	0.943912	542	3	1.8999
EIF1	0.0082131	0.02661	0.943912	543	3	1.3014
CHD5	0.0082244	0.026635	0.943912	544	2	0.31558
ALDH1L1	0.008243	0.026678	0.943912	545	3	1.3654
MSI2	0.008279	0.026752	0.943912	546	2	-1.7314
TM9SF4	0.0082899	0.026778	0.943912	547	2	1.5072
PLEKHA5	0.0083158	0.026835	0.943912	548	1	-0.62968
SEMA6C	0.0083179	0.026842	0.943912	549	3	1.2816
RNF145	0.0083556	0.026944	0.943912	550	2	-2.3962
SLC16A11	0.0083815	0.026996	0.943912	551	3	1.5561
CD86	0.0083933	0.02703	0.943912	552	3	1.6895
PTRF	0.0084184	0.02708	0.943912	553	1	0.22546
APBA2	0.0084311	0.027111	0.943912	554	3	1.3741
DEGS1	0.0084698	0.02721	0.943912	555	1	-0.71038
OR6V1	0.0085072	0.027307	0.943912	556	3	1.2362
Control_168	0.0085266	0.027351	0.943912	557	3	1.9984
GML	0.0085298	0.027359	0.943912	558	3	1.3485
SHOX	0.0085724	0.02747	0.943912	559	2	0.75766
IFIT5	0.0085765	0.027482	0.943912	560	3	1.4901
PSORS1C2	0.0085877	0.027504	0.943912	561	2	-2.2617
NQO2	0.0086043	0.027539	0.943912	562	2	1.3054
ITSN1	0.0086237	0.027578	0.943912	563	3	1.0742
GLRX3	0.008675	0.027695	0.943912	564	1	-2.3502
MED10	0.0087264	0.02782	0.943912	565	1	-4.095
COX16	0.0087777	0.027956	0.943912	566	1	-3.4911
SLC46A1	0.0088058	0.028022	0.943912	567	2	1.0047
WNK4	0.008829	0.028076	0.943912	568	3	1.6635
FAM155A	0.0088734	0.028174	0.943912	569	2	0.24363
ZNF284	0.0088803	0.028193	0.943912	570	1	0.24277
ZNF280A	0.0088903	0.028217	0.943912	571	2	-2.0721
ECE1	0.0089209	0.028294	0.943912	572	3	1.7011
IBSP	0.0089316	0.028316	0.943912	573	1	-3.7483
BEST1	0.0090269	0.028538	0.943912	574	3	1.4998
ZNF345	0.0090342	0.028555	0.943912	575	2	0.06729
CHORDC1	0.0090467	0.028587	0.943912	576	3	2.3136
PCDHB5	0.0090855	0.028671	0.943912	577	1	-3.0397
ABCD2	0.0090964	0.028694	0.943912	578	3	1.193
ZNF300	0.0091337	0.028787	0.943912	579	3	1.3714
NBEAL1	0.0091368	0.028796	0.943912	580	2	0.35244
CHST11	0.0091464	0.028825	0.943912	581	2	-1.7178
OR1C1	0.0091693	0.028877	0.943912	582	2	0.87134
BCL7A	0.0091881	0.028916	0.943912	583	3	1.1945
RANBP3	0.0092	0.028947	0.943912	584	3	1.4745
FGFR1OP	0.0092188	0.028984	0.943912	585	3	1.4654
TRIB2	0.0092394	0.029039	0.943912	586	2	-2.8388
C14orf166	0.0092785	0.029128	0.943912	587	2	-1.3025
C3orf52	0.0092907	0.029159	0.943912	588	3	1.6851
GOLGA6L9	0.0093132	0.029212	0.943912	589	2	-0.58611
SERINC4	0.0093247	0.029236	0.943912	590	3	1.603
IQGAP1	0.0093295	0.029247	0.943912	591	3	1.5013
DAB1	0.0093933	0.0294	0.943912	592	3	1.2061
ZNF683	0.009431	0.029487	0.943912	593	3	1.5928
RALY	0.0094814	0.029602	0.943912	594	2	1.0663
MYDGF	0.0094958	0.029635	0.943912	595	1	-0.0078667
CEP78	0.0095105	0.029663	0.943912	596	3	1.865
SPIC	0.009528	0.02971	0.943912	597	2	1.1704
ANKRD28	0.0095471	0.029753	0.943912	598	1	0.34798
C14orf159	0.0095613	0.029793	0.943912	599	3	1.6224
SDHC	0.0095806	0.029835	0.943912	600	2	1.3227
OR2AT4	0.0095845	0.029841	0.943912	601	3	1.5151
FGD2	0.0095896	0.029853	0.943912	602	3	1.4984
APEX1	0.0095984	0.029868	0.943912	603	1	-2.248
PTGDR	0.0096025	0.029876	0.943912	604	3	1.3515
BTBD16	0.0096217	0.029919	0.943912	605	3	1.4709
C10orf91	0.0096308	0.029944	0.943912	606	3	1.2288
SLC4A5	0.0096497	0.029985	0.943912	607	2	0.99003
GGT6	0.0096569	0.030003	0.943912	608	2	1.1366
LRMP	0.0096747	0.030043	0.943912	609	3	1.3026
ZNF676	0.009701	0.030095	0.943912	610	2	-3.0096
BOLA2	0.0097522	0.030216	0.943912	611	1	-2.7731
DMRTC1B	0.0097655	0.030243	0.943912	612	3	1.5305
DEXI	0.0097747	0.030266	0.943912	613	2	0.70777
USHBP1	0.0097903	0.0303	0.943912	614	3	1.3451
ARHGAP25	0.0098035	0.030325	0.943912	615	3	1.5022
SIK3	0.0098548	0.030435	0.943912	616	2	-1.9434
PDLIM1	0.0098754	0.030482	0.943912	617	3	1.1943
GPR146	0.0098805	0.030492	0.943912	618	3	2.2697
ZFHX2	0.0099051	0.03055	0.943912	619	3	1.666
ECHDC3	0.009906	0.030552	0.943912	620	1	-3.0791
PPIC	0.0099067	0.030554	0.943912	621	3	1.6687
SPDYE2B	0.0099468	0.030643	0.943912	622	2	-2.8246
C3orf18	0.0099573	0.03067	0.943912	623	2	0.020122
RNF212B	0.010003	0.030786	0.943912	624	3	2.0077
BBIP1	0.010009	0.030797	0.943912	625	2	0.67139
SPO11	0.010009	0.030801	0.943912	626	3	1.3415
ICA1	0.010036	0.03086	0.943912	627	2	-1.2905
Control_66	0.01006	0.030907	0.943912	628	2	0.71463
MELK	0.010097	0.03099	0.943912	629	3	1.3444
IRAK3	0.01012	0.031047	0.943912	630	2	1.175
TMEM141	0.010129	0.031066	0.943912	631	3	1.3569
GINS2	0.010162	0.031128	0.943912	632	1	-1.7215
ARRB1	0.010168	0.031141	0.943912	633	2	0.86833
RGS18	0.010172	0.031147	0.943912	634	3	1.4136
PNLIPRP2	0.010186	0.03118	0.943912	635	2	0.56477
WDR3	0.01019	0.031194	0.943912	636	3	1.5725
C10orf131	0.010214	0.031245	0.943912	637	1	-2.6271
GALNTL5	0.010217	0.031252	0.943912	638	2	0.94143
SPA17	0.010252	0.031334	0.943912	639	3	1.1015
ZMYND12	0.010265	0.031361	0.943912	640	2	-0.040418
ECHDC1	0.010265	0.031361	0.943912	641	3	1.571
SPANXA2	0.010279	0.031391	0.943912	642	3	1.7277
IMPG2	0.010306	0.031448	0.943912	643	3	1.4938
SLC8A3	0.010316	0.031471	0.943912	644	2	-0.17883
PLXNB1	0.010324	0.03149	0.943912	645	3	1.4028
SPNS3	0.010367	0.031591	0.945292	646	1	0.34267
Control_29	0.010386	0.031633	0.945292	647	2	-0.14597
LGALS9	0.010419	0.031715	0.94616	648	1	-1.4338
KIAA1324	0.010445	0.03177	0.94616	649	3	1.3703
FAM188B	0.01047	0.031833	0.94616	650	2	0.026585
LUC7L2	0.010481	0.031858	0.94616	651	2	1.3357
DLC1	0.010521	0.031939	0.947121	652	1	-6.8042
SLC38A6	0.010577	0.03207	0.949534	653	3	1.4342
ZNF71	0.010668	0.032289	0.951101	654	2	1.2182
C11orf42	0.010675	0.032305	0.951101	655	3	0.7661
ANKRD40	0.010745	0.032471	0.951101	656	3	1.7338
NCF4	0.010764	0.032516	0.951101	657	3	1.519
SELL	0.010766	0.032525	0.951101	658	2	1.6392
PNMA3	0.010777	0.032552	0.951101	659	2	-1.6595
ZNF780B	0.010785	0.032572	0.951101	660	3	1.5415
ZNF219	0.010803	0.032612	0.951101	661	2	1.5742
OASL	0.010831	0.032672	0.951101	662	3	1.3681
SYCP3	0.010866	0.032753	0.951101	663	3	1.7249
PLCG1	0.01088	0.032791	0.951101	664	2	0.90589
FBXO16	0.010887	0.032804	0.951101	665	3	1.3777
PADI4	0.010897	0.032824	0.951101	666	3	1.3294
MARCH5	0.010915	0.03286	0.951101	667	2	1.1102
C16orf74	0.010931	0.032896	0.951101	668	2	1.0219
SAMD12	0.010965	0.032978	0.951101	669	3	1.7856
PAPD4	0.010982	0.033018	0.951101	670	1	-0.0087642
CST3	0.011003	0.033069	0.951101	671	2	0.82986
IRX1	0.011033	0.033147	0.951101	672	3	1.1719
FAM228A	0.011034	0.03315	0.951101	673	3	1.5536
VWA5B2	0.01104	0.033169	0.951101	674	2	1.3049
GOLGA5	0.011084	0.033271	0.951101	675	2	0.80589
EFHB	0.011085	0.033272	0.951101	676	1	-0.12266
CTDSPL2	0.011096	0.033301	0.951101	677	2	-1.4065
SSC4D	0.011136	0.033393	0.952325	678	1	-4.4985
ANKRD20A3	0.011187	0.033504	0.95329	679	1	-1.786
KLRB1	0.01121	0.033562	0.95329	680	2	0.45382
CANT1	0.011216	0.033575	0.95329	681	2	-0.48523
C6orf136	0.011298	0.033752	0.956924	682	2	1.0229
SYCE1L	0.011382	0.033947	0.958096	683	3	1.4803
OR51E1	0.011387	0.033958	0.958096	684	3	1.1689
NPM2	0.011392	0.033966	0.958096	685	3	1.2013
PHF19	0.011412	0.034015	0.958096	686	2	1.1457
TMEM110-MUSTN1	0.011443	0.034088	0.958096	687	2	-3.1379
DHRSX	0.011494	0.034194	0.958096	688	1	-4.1358
ZNF75A	0.011502	0.034214	0.958096	689	3	1.5804
ZMPSTE24	0.011514	0.034242	0.958096	690	2	0.95116
Control_151	0.011546	0.034322	0.958096	691	1	-0.51554
GAS7	0.011616	0.034483	0.958096	692	2	0.98189
AGPAT1	0.011629	0.034504	0.958096	693	2	-1.4442
TNFSF18	0.011647	0.034544	0.958096	694	3	1.4805
HTR3D	0.011648	0.034545	0.958096	695	1	-1.2184
PCDHA13	0.011674	0.034595	0.958096	696	2	0.65975
VRK1	0.011703	0.034666	0.958096	697	3	2.6031
HNRNPH3	0.011735	0.03474	0.958096	698	3	1.7645
SLC22A14	0.011745	0.034765	0.958096	699	3	1.4117
CEP83	0.01175	0.034783	0.958096	700	3	0.73588
ITPK1	0.01177	0.034836	0.958096	701	2	1.135
NDUFA4L2	0.011802	0.034904	0.958096	702	2	-1.9504
ZBED6	0.011829	0.034972	0.958096	703	3	1.3638
HELZ	0.011853	0.03502	0.958096	704	2	0.92309
C5orf51	0.011891	0.035107	0.958096	705	3	1.4259
TRMT13	0.011952	0.035247	0.958096	706	2	1.0309
EXO1	0.011955	0.035254	0.958096	707	1	-1.0626
ZBTB7B	0.011971	0.035289	0.958096	708	2	-2.4052
ANKRD35	0.011997	0.035354	0.958096	709	3	1.4603
VEPH1	0.012006	0.035375	0.958096	710	2	-2.5107
IFT20	0.012043	0.035456	0.958096	711	2	-1.8086
TBC1D23	0.012048	0.035464	0.958096	712	3	1.3554
URB2	0.012058	0.035483	0.958096	713	1	-4.405
UBN2	0.012062	0.035493	0.958096	714	2	0.24386
NIT1	0.012065	0.035497	0.958096	715	3	1.6286
DEFB106B	0.012108	0.022828	0.933304	716	2	1.4757
NLGN2	0.012109	0.0356	0.958096	717	1	-2.8052
Control_20	0.01216	0.035727	0.958096	718	3	1.7637
LDLR	0.0122	0.035816	0.958096	719	2	-2.3264
G2E3	0.012262	0.03597	0.958096	720	3	1.2269
LEPROTL1	0.012305	0.03606	0.958096	721	2	1.2088
TPRG1	0.012313	0.036085	0.958096	722	3	1.1771
C14orf28	0.012338	0.036144	0.958096	723	2	1.2819
NAT8L	0.012341	0.03615	0.958096	724	3	0.95806
KRT81	0.012365	0.036213	0.958096	725	1	-0.31661
TRPC7	0.01239	0.036264	0.958096	726	2	0.89615
FAM103A1	0.012405	0.036298	0.958096	727	3	2.0512
OTUD4	0.012416	0.036323	0.958096	728	1	-3.1418
MTSS1L	0.012423	0.036342	0.958096	729	3	1.3138
2024-09-11	0.012444	0.036394	0.958096	730	3	1.0091
BLOC1S2	0.01245	0.036408	0.958096	731	2	0.63878
RPL10A	0.012456	0.036422	0.958096	732	3	2.8449
CCNK	0.012467	0.036448	0.958096	733	2	-2.9321
C2CD4C	0.012503	0.036524	0.958096	734	3	1.2752
MED28	0.012557	0.036634	0.958096	735	3	1.9154
NMNAT3	0.012587	0.036708	0.958096	736	3	1.1803
ADGRL1	0.01262	0.036774	0.958096	737	1	-0.1286
AKR1D1	0.012621	0.036775	0.958096	738	3	1.4716
CCDC112	0.012622	0.036779	0.958096	739	2	1.3751
QTRT1	0.012629	0.036792	0.958096	740	3	1.3783
FAM98A	0.012649	0.036836	0.958096	741	3	1.5701
TEX261	0.012673	0.036877	0.958096	742	3	1.6059
ETV5	0.012679	0.036886	0.958096	743	3	1.2003
KCNJ1	0.012682	0.036892	0.958096	744	2	-1.2195
CD2	0.012723	0.036983	0.958096	745	2	0.91662
LCN15	0.012783	0.037121	0.958096	746	3	1.5352
USP28	0.012809	0.037171	0.958096	747	3	1.0721
ADRA2B	0.012812	0.037179	0.958096	748	3	1.7535
FAF1	0.012825	0.037212	0.958096	749	1	-0.32211
MYEOV2	0.012863	0.0373	0.958096	750	2	-0.02653
NRD1	0.012876	0.037329	0.958096	751	1	-2.8088
STRAP	0.012902	0.037395	0.958096	752	3	1.8983
APOBEC3B	0.01292	0.037433	0.958096	753	3	1.2902
VPS18	0.012927	0.03745	0.958096	754	3	1.4339
GPRASP2	0.012927	0.037451	0.958096	755	1	-3.2359
RUFY4	0.012944	0.037488	0.958096	756	3	1.4482
SCGB3A2	0.012964	0.03753	0.958096	757	3	1.2899
OMG	0.012971	0.037544	0.958096	758	2	1.0582
LRRC24	0.012979	0.037565	0.958096	759	1	-0.31559
COMTD1	0.01303	0.037681	0.958096	760	1	-1.0233
DMTF1	0.013032	0.037684	0.958096	761	3	1.561
BCL11B	0.013052	0.037734	0.958096	762	3	1.308
AKIRIN2	0.013081	0.037801	0.958096	763	1	-6.716
ARL17B	0.013132	0.037911	0.958096	764	1	-2.5326
LOR	0.01314	0.037934	0.958096	765	2	-1.8803
FGF1	0.013183	0.03803	0.958096	766	2	-2.6551
BCAN	0.013234	0.038152	0.958096	767	2	-2.5235
UGT2A1	0.013243	0.038168	0.958096	768	3	1.5007
ZNF491	0.013256	0.038201	0.958096	769	2	1.2127
PTPN12	0.013285	0.038269	0.958096	770	3	0.80001
FAM43A	0.013303	0.038309	0.958096	771	3	1.347
SHISA2	0.013313	0.038342	0.958096	772	3	1.599
ST3GAL4	0.013317	0.038349	0.958096	773	2	0.89644
SENP8	0.013324	0.03836	0.958096	774	2	0.72435
RNF112	0.013341	0.038407	0.958096	775	3	1.1994
ZNF330	0.013344	0.038414	0.958096	776	2	-1.5616
MAN2C1	0.013358	0.038445	0.958096	777	2	-0.81774
USP40	0.013388	0.038508	0.958156	778	1	-0.5991
MS4A6A	0.013406	0.038552	0.958156	779	2	1.1148
SPAG8	0.013427	0.038595	0.958156	780	3	1.7209
ZNF609	0.01349	0.038737	0.96044	781	2	1.1669
VAMP1	0.013541	0.03886	0.961365	782	1	0.28395
PLA2G2A	0.013571	0.03893	0.961365	783	2	1.2965
CASQ2	0.013592	0.038982	0.961365	784	2	-2.0717
DEFB103A	0.013667	0.039152	0.961365	785	3	1.3413
C10orf142	0.013681	0.039189	0.961365	786	3	1.2695
PTGFR	0.013694	0.039221	0.961365	787	2	0.72281
OR2T2	0.013723	0.039282	0.961365	788	3	1.1836
NUDT7	0.013732	0.039294	0.961365	789	3	1.7405
RPS19	0.013735	0.039303	0.961365	790	3	1.7561
PRPF18	0.013743	0.039315	0.961365	791	3	1.7018
HOXC11	0.013746	0.03932	0.961365	792	1	-3.3325
GOLGB1	0.013771	0.039377	0.961526	793	2	1.1479
NHSL1	0.013797	0.039435	0.961749	794	1	-6.951
CNPY1	0.013848	0.039551	0.963354	795	1	-0.1305
AGL	0.013899	0.039666	0.964942	796	3	1.6535
SMG6	0.013924	0.039742	0.965583	797	3	1.354
ECH1	0.013953	0.03981	0.96601	798	3	1.4313
C18orf8	0.014001	0.03993	0.966652	799	2	0.79458
ARHGAP30	0.014005	0.039936	0.966652	800	3	1.5292
PTCHD3	0.014078	0.040108	0.96674	801	2	0.54285
IFNA17	0.014103	0.04017	0.96674	802	2	1.1185
ITIH5	0.014133	0.040239	0.96674	803	3	1.2731
KDM6B	0.014154	0.040296	0.96674	804	1	-1.859
DHX35	0.014182	0.040358	0.96674	805	3	1.1307
SAT1	0.014204	0.040414	0.96674	806	2	1.1071
EMC3	0.014206	0.040418	0.96674	807	3	1.4352
POLR3G	0.014255	0.040536	0.96674	808	3	1.3441
IMPACT	0.014257	0.040538	0.96674	809	2	0.43138
UBE2Q2	0.014311	0.040651	0.96674	810	3	1.29
RPL28	0.014359	0.040751	0.96674	811	2	-2.7907
ZNF285	0.01441	0.040874	0.96674	812	1	-2.5656
Control_14	0.014416	0.040893	0.96674	813	3	1.2668
KCNA10	0.014459	0.040989	0.96674	814	2	-2.1638
LOC400927-CSNK1E	0.014461	0.040996	0.96674	815	1	-0.83984
YIPF5	0.014463	0.040999	0.96674	816	3	1.0016
PICALM	0.01448	0.041045	0.96674	817	2	-1.8159
CDCA5	0.014501	0.041101	0.96674	818	3	1.801
C4orf51	0.014512	0.041131	0.96674	819	2	1.0962
MKS1	0.014551	0.041217	0.96674	820	3	1.3895
Control_38	0.014563	0.041248	0.96674	821	2	0.54495
ETV3	0.014614	0.041348	0.96674	822	3	0.75928
PILRB	0.014622	0.041364	0.96674	823	3	1.7901
NAA38	0.014632	0.041387	0.96674	824	3	1.4569
TXNL1	0.014642	0.041415	0.96674	825	3	1.3288
ART4	0.014656	0.041446	0.96674	826	3	1.0925
PYGO1	0.014665	0.04147	0.96674	827	2	-0.80683
C17orf100	0.014669	0.041481	0.96674	828	3	1.3525
Control_92	0.014672	0.041491	0.96674	829	2	-0.93429
BANF2	0.014713	0.041586	0.96674	830	3	1.2075
CARHSP1	0.014767	0.041693	0.96674	831	3	1.5075
ZCCHC5	0.014804	0.041773	0.96674	832	3	1.2435
PLAA	0.014811	0.041794	0.96674	833	3	1.181
GJA4	0.014819	0.041808	0.96674	834	3	0.83857
CENPBD1	0.014855	0.041893	0.96674	835	3	1.3002
FAM83H	0.014858	0.041898	0.96674	836	2	0.77606
ZFX	0.01487	0.041919	0.96674	837	2	0.27043
PTH2R	0.014873	0.041927	0.96674	838	2	0.85397
APITD1	0.01488	0.041944	0.96674	839	2	0.86534
SCGB1D4	0.014952	0.042099	0.96674	840	3	1.677
ENTHD2	0.014972	0.042152	0.96674	841	2	1.1496
SNRNP70	0.014981	0.042171	0.96674	842	2	0.28918
C18orf42	0.014988	0.042189	0.96674	843	2	-2.2888
CLNK	0.015023	0.042264	0.96674	844	2	0.87282
COL26A1	0.015063	0.042363	0.96674	845	3	1.2762
C15orf59	0.015074	0.042382	0.96674	846	2	0.28462
C14orf79	0.01509	0.042414	0.96674	847	3	1.2853
NADSYN1	0.015125	0.042498	0.96674	848	3	1.4392
GUCY2D	0.015163	0.042569	0.96674	849	3	1.1841
MB21D1	0.015176	0.042595	0.96674	850	3	0.9367
KLHL33	0.015227	0.042718	0.96674	851	2	0.29453
FAM122A	0.015232	0.042724	0.96674	852	3	1.663
CHST13	0.015234	0.042729	0.96674	853	3	1.2608
ZBED6CL	0.015256	0.042777	0.96674	854	3	1.3007
LOC100129924	0.015278	0.042827	0.96674	855	2	0.40115
SCGB1D2	0.015283	0.042842	0.96674	856	3	1.3277
TRA2A	0.015285	0.042846	0.96674	857	2	1.0733
MFSD2B	0.015328	0.042934	0.96674	858	3	1.6379
NOD1	0.015329	0.042935	0.96674	859	2	0.45314
TCHP	0.01535	0.042983	0.96674	860	3	1.6635
DOCK7	0.01538	0.043049	0.96674	861	2	0.72215
HYPK	0.015409	0.043115	0.96674	862	2	1.386
MRFAP1	0.015431	0.043161	0.96674	863	2	-0.071051
FARP1	0.015431	0.043161	0.96674	864	2	-2.4754
SMCO4	0.01546	0.043227	0.96674	865	3	1.5047
EFR3A	0.015467	0.043246	0.96674	866	3	1.8519
CHML	0.015482	0.043285	0.96674	867	3	0.84664
SOX12	0.015533	0.043409	0.967123	868	2	1.1259
TMEM63C	0.015568	0.043492	0.967123	869	3	1.1944
OR10G4	0.01557	0.043497	0.967123	870	3	1.1088
WDR48	0.015586	0.043521	0.967123	871	3	1.3977
IER3	0.015599	0.043552	0.967123	872	2	-0.67112
ARL9	0.015636	0.043634	0.96776	873	3	1.3195
PPP2R2C	0.015673	0.043715	0.96776	874	3	1.7659
ANKRD30A	0.015687	0.043746	0.96776	875	2	0.5682
NXPH1	0.015702	0.04378	0.96776	876	2	0.49764
CRY2	0.015738	0.043865	0.968352	877	1	-1.2116
CEPT1	0.015758	0.043907	0.968352	878	3	1.1729
NOL7	0.015789	0.043982	0.968895	879	1	-2.6696
DERL2	0.01584	0.0441	0.970393	880	2	0.71042
GATM	0.015866	0.044159	0.970595	881	3	1.1414
KCTD7	0.015891	0.044213	0.970673	882	2	0.72838
SLC9B2	0.016031	0.044537	0.971477	883	3	1.3559
CTXN2	0.016044	0.044569	0.971477	884	3	1.0598
CST2	0.016056	0.044596	0.971477	885	3	1.2094
SSTR3	0.016088	0.044662	0.971477	886	3	1.2398
TP53BP1	0.016095	0.044683	0.971477	887	2	0.74483
UCP2	0.016147	0.044799	0.971477	888	2	0.709
TRIM40	0.01617	0.044839	0.971477	889	2	0.99965
FAM63A	0.01617	0.044841	0.971477	890	3	1.4151
NKX3-1	0.016185	0.044877	0.971477	891	2	0.40636
RPS6KA2	0.016195	0.044901	0.971477	892	3	0.89259
TALDO1	0.016197	0.044903	0.971477	893	3	1.082
ZNF688	0.016248	0.045024	0.971477	894	3	0.89219
ZNF232	0.016289	0.045135	0.971477	895	3	1.4097
CDY2B	0.016299	0.045158	0.971477	896	3	1.1666
FRA10AC1	0.016342	0.045254	0.971477	897	2	1.1808
RAD51D	0.01635	0.04527	0.971477	898	1	-0.5922
TCEAL7	0.016364	0.0453	0.971477	899	2	1.3362
NDFIP2	0.016447	0.045487	0.971477	900	3	1.9505
EIF2B5	0.016452	0.045497	0.971477	901	1	-5.6447
AKR1B10	0.016503	0.045624	0.971477	902	2	1.1164
AGBL1	0.016553	0.045728	0.971477	903	3	0.96669
MEIG1	0.016554	0.04573	0.971477	904	1	-0.94403
HHLA3	0.016589	0.045809	0.971477	905	3	1.4305
CCDC18	0.016605	0.045847	0.971477	906	1	-2.8846
PDP1	0.016606	0.045849	0.971477	907	2	0.9694
RAPH1	0.016613	0.045864	0.971477	908	2	0.44623
FGFR2	0.016636	0.045913	0.971477	909	2	1.1244
JAZF1	0.016656	0.045957	0.971477	910	1	-4.6897
USP26	0.016704	0.046066	0.971477	911	2	0.93933
E2F8	0.016707	0.046075	0.971477	912	1	-2.3375
MPZL3	0.01675	0.046176	0.971477	913	2	0.9398
CHGB	0.016772	0.046229	0.971477	914	2	1.1739
TXNRD1	0.01678	0.046246	0.971477	915	2	-0.095395
ANXA3	0.016803	0.046297	0.971477	916	2	-0.98138
USB1	0.016809	0.046311	0.971477	917	3	1.4074
GALNT1	0.016825	0.046342	0.971477	918	2	0.70034
ATP6V1G2	0.016833	0.046366	0.971477	919	2	-1.9173
MEAF6	0.01686	0.046422	0.971477	920	2	0.72258
OR11H12	0.016878	0.046467	0.971477	921	3	1.3561
DEFA6	0.016886	0.046484	0.971477	922	3	1.2037
CXorf51A	0.0169	0.046523	0.971477	923	3	1.2602
BPIFB3	0.016911	0.046548	0.971477	924	1	-0.09523
ATPAF2	0.016937	0.046609	0.971477	925	3	1.3051
RBM18	0.016962	0.046661	0.971477	926	2	-2.1261
CCDC159	0.017013	0.046791	0.971477	927	1	-3.7453
OR5L1	0.017064	0.046904	0.971477	928	2	1.1962
TYRP1	0.017093	0.046973	0.971477	929	2	-0.011568
DEFB114	0.017156	0.047105	0.971477	930	3	0.98573
ING3	0.017166	0.047122	0.971477	931	2	-3.5835
ATF2	0.017189	0.047179	0.971477	932	3	1.139
IDUA	0.017208	0.047216	0.971477	933	2	1.0252
OR2L3	0.017217	0.047232	0.971477	934	2	-2.173
GRK6	0.017234	0.047274	0.971477	935	3	1.402
DPP9-AS1	0.017249	0.047306	0.971477	936	3	1.5007
UPK3BL	0.017268	0.047354	0.971477	937	3	1.8027
FRZB	0.017268	0.047355	0.971477	938	2	0.66824
KRTAP4-5	0.017279	0.04738	0.971477	939	3	1.886
HID1	0.0173	0.047426	0.971477	940	2	0.51881
TMEM243	0.017421	0.047713	0.971477	941	1	-0.854
GGPS1	0.017439	0.047751	0.971477	942	2	-2.2129
CDH10	0.017444	0.047763	0.971477	943	3	1.5725
OXCT1	0.017447	0.047772	0.971477	944	2	0.62238
CUZD1	0.017462	0.047791	0.971477	945	3	1.1841
TFG	0.017472	0.047818	0.971477	946	2	0.50239
INTU	0.0175	0.047875	0.971477	947	3	1.2939
SMN2	0.017501	0.047879	0.971477	948	2	-0.72159
MRC1	0.017547	0.047986	0.971477	949	2	0.87542
FANCE	0.017572	0.048036	0.971477	950	3	1.6311
LAMTOR4	0.017574	0.048041	0.971477	951	3	1.0689
ZFYVE19	0.017579	0.048052	0.971477	952	2	1.0184
NPM3	0.017594	0.048093	0.971477	953	2	0.69929
SLC46A2	0.017625	0.048157	0.971477	954	1	-3.3245
INPP5A	0.01768	0.048289	0.971477	955	2	1.1292
OR2T27	0.017689	0.04831	0.971477	956	3	1.388
MSS51	0.017707	0.048352	0.971477	957	2	1.0274
ATXN3L	0.017718	0.048374	0.971477	958	2	1.0596
MEIKIN	0.017727	0.048396	0.971477	959	2	0.23059
PGBD3	0.01775	0.048444	0.971477	960	2	0.67973
UGT1A7	0.017778	0.048508	0.971477	961	2	0.69031
POTEC	0.01778	0.048517	0.971477	962	3	1.3388
ZDHHC21	0.017796	0.04856	0.971477	963	3	1.218
BTG2	0.017828	0.048634	0.971477	964	2	0.93996
CDC42EP4	0.017829	0.048636	0.971477	965	1	-5.5545
FAM133B	0.017864	0.048709	0.971477	966	3	1.9548
MAP10	0.01788	0.048739	0.971477	967	2	-0.28346
NANOS3	0.017953	0.048905	0.971477	968	2	0.95221
DCUN1D1	0.017975	0.04896	0.971477	969	3	1.5498
PPM1A	0.017976	0.048966	0.971477	970	3	1.245
USO1	0.017992	0.049	0.971477	971	2	1.1246
ZIK1	0.018	0.049008	0.971477	972	2	0.98327
C16orf71	0.018024	0.049062	0.971477	973	3	1.1492
LOC100505549	0.018033	0.049084	0.971477	974	1	-2.78
KRT6A	0.018036	0.049091	0.971477	975	3	1.5146
CCNG1	0.018059	0.049143	0.971477	976	3	1.4368
H2AFB1	0.018083	0.049197	0.971477	977	2	1.4324
ARHGAP17	0.018094	0.049222	0.971477	978	2	0.67325
CT47A10	0.01811	0.049252	0.971477	979	2	1.0665
CXCR3	0.018171	0.049377	0.971477	980	3	1.1484
PPP6R3	0.018185	0.049412	0.971477	981	1	-0.18609
ZBTB43	0.018198	0.049435	0.971477	982	3	1.3522
KRTAP27-1	0.018204	0.04945	0.971477	983	2	1.2017
ZNF3	0.018205	0.049452	0.971477	984	3	1.516
HABP2	0.018228	0.049507	0.971477	985	2	1.1543
SNRNP40	0.018236	0.049529	0.971477	986	2	0.26806
OVOL2	0.018263	0.04959	0.971477	987	3	1.4537
TMEM144	0.018287	0.04964	0.971477	988	1	-3.1971
C16orf46	0.018323	0.049724	0.971477	989	3	1.7383
FERMT2	0.018338	0.049755	0.971477	990	1	-5.0202
ASXL3	0.018339	0.049755	0.971477	991	3	1.581
VWA5A	0.018352	0.049787	0.971477	992	3	0.95417
PRTG	0.01837	0.049821	0.971477	993	2	1.2021
TROVE2	0.018389	0.049868	0.971477	994	1	-2.9892
TMEM223	0.01844	0.049987	0.971912	995	1	-2.9401
PCMTD1	0.018442	0.049991	0.971912	996	3	1.4117
ODF3L2	0.018488	0.050095	0.972954	997	3	1.2996
PRB1	0.018542	0.050213	0.973829	998	2	-2.7799
FAM76B	0.018593	0.050327	0.973829	999	2	0.76476
IL32	0.018593	0.050328	0.973829	1000	3	1.3526
KLHDC7A	0.018609	0.050354	0.973829	1001	3	1.3388
TSPAN12	0.018644	0.050432	0.973829	1002	1	-3.138
ERV3-1	0.018664	0.050474	0.973829	1003	2	0.79684
RBM11	0.018686	0.050519	0.973829	1004	3	1.1172
KRTAP25-1	0.018695	0.050542	0.973829	1005	2	-0.071311
ZNF420	0.018743	0.050652	0.974835	1006	3	1.076
CROCC	0.018784	0.050743	0.974835	1007	2	-1.4414
NOL8	0.018797	0.050769	0.974835	1008	2	-1.8126
RNLS	0.018808	0.050796	0.974835	1009	2	-1.2221
ACTR1A	0.018847	0.05089	0.975189	1010	2	-2.93
GSTA2	0.018861	0.050915	0.975189	1011	3	1.4799
CDC16	0.018898	0.050995	0.975761	1012	1	-1.859
C9orf72	0.018937	0.051094	0.976522	1013	2	0.3665
STX17	0.018953	0.051136	0.976522	1014	2	-1.7788
C11orf1	0.019051	0.051362	0.979871	1015	2	1.158
MYO5B	0.019102	0.051477	0.980609	1016	3	1.3468
METRN	0.019153	0.051593	0.980609	1017	2	0.62427
LGI1	0.019182	0.051659	0.980609	1018	3	0.99964
KIFAP3	0.019204	0.051701	0.980609	1019	2	-0.019237
HNRNPLL	0.01921	0.051715	0.980609	1020	3	1.6344
CD19	0.019234	0.051775	0.980609	1021	3	1.0734
ABCD4	0.019238	0.051781	0.980609	1022	3	1.1404
ZBTB3	0.019255	0.051819	0.980609	1023	3	1.3269
TANC1	0.019274	0.051856	0.980609	1024	3	1.5156
IL16	0.019306	0.051927	0.980995	1025	1	-0.10197
GLTSCR1L	0.01933	0.051988	0.981178	1026	3	1.0068
NKIRAS2	0.01938	0.052104	0.981185	1027	3	1.3219
GOLGA6L1	0.019408	0.052179	0.981185	1028	1	-6.1615
TCERG1	0.019427	0.052219	0.981185	1029	3	1.3496
HDGF	0.019458	0.052298	0.981185	1030	3	1.3348
TAS2R4	0.019462	0.052304	0.981185	1031	2	0.73847
EIF3C	0.019509	0.052413	0.981185	1032	1	-6.1124
TLR10	0.01956	0.052534	0.981185	1033	3	1.0817
AP3S1	0.019611	0.052635	0.981185	1034	2	0.71423
VKORC1L1	0.019657	0.052731	0.981185	1035	3	1.3731
GDF10	0.019662	0.052737	0.981185	1036	2	0.28431
LPCAT4	0.019697	0.052815	0.981185	1037	3	1.021
FOXP2	0.019713	0.052849	0.981185	1038	1	0.41409
GMNN	0.019723	0.05287	0.981185	1039	2	-1.5419
DCTD	0.019764	0.052952	0.981185	1040	2	1.2005
CCDC3	0.019764	0.052952	0.981185	1041	1	0.3481
NOTO	0.019815	0.053071	0.981185	1042	2	-1.9538
GABRR2	0.019846	0.053139	0.981185	1043	2	0.97961
KRTAP4-4	0.01986	0.053177	0.981185	1044	3	1.2762
TOMM40L	0.019866	0.053188	0.981185	1045	2	0.96059
TPP2	0.019903	0.053282	0.981185	1046	2	0.8047
MTCH1	0.019916	0.053302	0.981185	1047	1	-5.6906
MFAP5	0.019944	0.053373	0.981185	1048	3	1.3192
CCDC134	0.019967	0.053438	0.981185	1049	1	-2.9528
TMPRSS9	0.020003	0.053511	0.981185	1050	3	1.3529
HDDC2	0.020044	0.053602	0.981185	1051	3	1.0347
PCYOX1L	0.020069	0.053665	0.981185	1052	1	-2.2237
NPSR1	0.020081	0.053687	0.981185	1053	3	1.3917
Control_131	0.020101	0.053729	0.981185	1054	2	1.1591
CDCA7	0.020117	0.053765	0.981185	1055	2	0.73156
HIST4H4	0.02012	0.053772	0.981185	1056	1	-6.0361
TM2D3	0.020171	0.053884	0.981185	1057	1	-4.9512
ABHD6	0.020222	0.054005	0.981185	1058	2	0.46581
GABRG2	0.020251	0.054076	0.981185	1059	3	1.6513
LOC100996693	0.020272	0.054123	0.981185	1060	3	1.8066
KRTAP19-5	0.020323	0.05423	0.981185	1061	3	0.84053
CNOT4	0.020357	0.054316	0.981185	1062	3	1.3567
TAT	0.020369	0.054345	0.981185	1063	3	1.2929
CLIC2	0.020374	0.054358	0.981185	1064	1	-3.4185
ONECUT2	0.020382	0.054371	0.981185	1065	3	1.2285
SEC16B	0.020425	0.054461	0.981185	1066	2	0.35934
EGR3	0.020473	0.054571	0.981185	1067	2	0.50759
SLC35B4	0.020476	0.054575	0.981185	1068	1	0.29948
TMEM213	0.020477	0.054576	0.981185	1069	3	1.3256
CPZ	0.020506	0.054633	0.981185	1070	3	0.97559
MS4A13	0.020507	0.054636	0.981185	1071	3	1.8176
ROPN1	0.020527	0.054679	0.981185	1072	2	-1.9501
TMEM246	0.020532	0.054692	0.981185	1073	2	0.72116
SLX1B	0.02054	0.054713	0.981185	1074	3	1.9118
CLPTM1	0.020548	0.05473	0.981185	1075	3	1.5883
ZNF197	0.020578	0.054797	0.981185	1076	2	0.75816
OR6C75	0.020607	0.054864	0.981185	1077	2	0.53543
ITM2B	0.02061	0.054871	0.981185	1078	3	1.1053
OR10H2	0.020623	0.0549	0.981185	1079	2	1.4682
SFRP1	0.020627	0.054909	0.981185	1080	3	1.1889
IFRD1	0.020656	0.054958	0.981185	1081	3	1.1895
MMP9	0.020679	0.055015	0.981185	1082	2	0.83232
Control_238	0.020727	0.055111	0.981185	1083	3	1.0931
ZNF264	0.02073	0.055117	0.981185	1084	2	0.019716
DERL1	0.020781	0.055231	0.981185	1085	3	0.92834
GLYATL1	0.020832	0.055347	0.981185	1086	2	0.49192
GP1BB	0.020879	0.055457	0.981185	1087	2	-2.6951
GRIN2C	0.020883	0.055464	0.981185	1088	2	-1.5125
TNF	0.020891	0.05548	0.981185	1089	2	1.0743
CCL16	0.02092	0.055543	0.981185	1090	3	1.4525
PLEKHG5	0.020933	0.05557	0.981185	1091	3	0.99849
CLRN3	0.020934	0.055571	0.981185	1092	1	-0.69786
ZNF518A	0.020967	0.055642	0.981185	1093	2	1.0281
NLRP13	0.020984	0.055682	0.981185	1094	2	-1.9838
CHRM5	0.021009	0.055737	0.981185	1095	3	1.3753
KLF13	0.021035	0.055796	0.981185	1096	3	0.87127
SLC25A43	0.021068	0.055863	0.981185	1097	2	0.40134
CRLF3	0.021098	0.055935	0.981185	1098	3	1.1363
SFRP5	0.021102	0.055945	0.981185	1099	2	0.66216
POTED	0.021123	0.055991	0.981185	1100	3	1.2138
USP10	0.021137	0.056019	0.981185	1101	2	-0.0092522
HSDL1	0.021142	0.056033	0.981185	1102	3	1.4221
WASL	0.021157	0.05607	0.981185	1103	3	1.4137
METTL20	0.021161	0.056081	0.981185	1104	2	1.036
SLAMF9	0.02117	0.056105	0.981185	1105	3	1.2872
OR6N2	0.021176	0.056119	0.981185	1106	3	1.2162
OR8S1	0.021186	0.056139	0.981185	1107	2	0.78982
TSC1	0.021188	0.056143	0.981185	1108	1	-0.40385
VANGL1	0.021225	0.056218	0.981604	1109	3	1.1449
PATE1	0.021279	0.056333	0.982288	1110	2	-0.2801
CFAP69	0.021289	0.056358	0.982288	1111	1	-2.088
ASXL2	0.021323	0.056428	0.982444	1112	3	0.87201
STARD8	0.02134	0.056469	0.982444	1113	2	-1.6062
INPPL1	0.021442	0.056704	0.984052	1114	3	1.3632
CRX	0.021493	0.056819	0.984052	1115	1	-2.9272
STAM	0.021517	0.05688	0.984052	1116	2	0.34446
GNE	0.021559	0.056977	0.984052	1117	2	1.1737
PPP1R14C	0.021594	0.057052	0.984052	1118	2	0.062615
QDPR	0.021611	0.057081	0.984052	1119	2	0.80599
GPR89A	0.021645	0.057152	0.984052	1120	2	0.64668
DEFB136	0.021696	0.057274	0.984052	1121	2	1.0287
C12orf60	0.021696	0.057275	0.984052	1122	2	0.12417
C15orf38-AP3S2	0.021747	0.057387	0.984052	1123	3	1.1812
RAB6A	0.021747	0.057387	0.984052	1124	2	1.0191
ZBTB7A	0.021756	0.057406	0.984052	1125	3	1.2705
WDR82	0.02179	0.057475	0.984052	1126	2	1.9411
ZNF23	0.021798	0.057492	0.984052	1127	1	-0.075369
QTRTD1	0.021848	0.05761	0.984052	1128	1	-6.3823
SLIT2	0.021893	0.057715	0.984052	1129	3	1.6286
OR2A25	0.021899	0.057726	0.984052	1130	2	-0.088225
THAP6	0.021933	0.0578	0.984052	1131	3	1.2557
TSHB	0.022001	0.057955	0.984052	1132	1	-0.26632
CCDC153	0.022013	0.057988	0.984052	1133	2	0.16783
ST18	0.022033	0.058026	0.984052	1134	3	0.99769
ITFG2	0.022052	0.058063	0.984052	1135	2	-1.1383
EIF2B4	0.022055	0.058072	0.984052	1136	3	1.3857
NR1I2	0.022102	0.058169	0.984052	1137	2	-0.165
EIF5AL1	0.022103	0.058169	0.984052	1138	3	1.332
BHLHE22	0.022112	0.05819	0.984052	1139	3	1.6803
SMOC2	0.022153	0.058276	0.984052	1140	2	0.33833
TESPA1	0.022155	0.05828	0.984052	1141	2	1.2051
SWSAP1	0.022173	0.058318	0.984052	1142	3	1.4096
CREG1	0.022184	0.058343	0.984052	1143	3	1.4592
SPPL3	0.022204	0.058385	0.984052	1144	2	0.14569
POTEM	0.022255	0.058508	0.984052	1145	1	-3.8226
DCTN5	0.022306	0.058612	0.984052	1146	2	-1.6608
TTLL2	0.022356	0.058723	0.984052	1147	2	0.48858
UBE2Q1	0.022387	0.058784	0.984052	1148	3	1.2464
TRPC1	0.022392	0.058794	0.984052	1149	3	0.99026
CEP44	0.022458	0.05893	0.984052	1150	2	0.47155
WBSCR17	0.022506	0.059043	0.984052	1151	2	0.97811
VAC14	0.022509	0.059049	0.984052	1152	2	-0.02777
OR9G1	0.022559	0.059159	0.984052	1153	3	1.1218
TMCO6	0.022559	0.05916	0.984052	1154	3	1.2089
TIFA	0.022627	0.059299	0.984052	1155	2	1.1086
HENMT1	0.022661	0.05937	0.984052	1156	3	1.5719
TOMM34	0.022688	0.059423	0.984052	1157	2	0.83168
DPH7	0.022712	0.059472	0.984052	1158	1	0.34417
NLRP1	0.022741	0.059537	0.984052	1159	2	0.64068
AHNAK	0.022754	0.059566	0.984052	1160	3	1.0127
MRPL45	0.022758	0.059573	0.984052	1161	2	-1.4063
MPC2	0.022775	0.059607	0.984052	1162	2	0.6307
PIK3R6	0.022789	0.059636	0.984052	1163	3	1.1136
PRDM2	0.02282	0.059717	0.984052	1164	3	1.4674
PFN1	0.022837	0.059752	0.984052	1165	2	0.47689
CD151	0.022854	0.059785	0.984052	1166	2	-1.6007
SPRY3	0.022864	0.059805	0.984052	1167	3	0.85405
SLU7	0.022915	0.059915	0.984052	1168	1	-3.2379
THAP5	0.022936	0.059958	0.984052	1169	3	1.2337
PTPN11	0.022966	0.060016	0.984052	1170	2	0.45873
AFF4	0.022976	0.06004	0.984052	1171	3	1.266
C7orf55-LUC7L2	0.02299	0.060072	0.984052	1172	3	0.9678
BZRAP1	0.022994	0.060084	0.984052	1173	2	0.49364
SOX13	0.023016	0.060129	0.984052	1174	1	-2.2079
CNFN	0.023025	0.06015	0.984052	1175	3	1.3342
ZNF784	0.023057	0.06022	0.984052	1176	3	1.0496
BBS4	0.023067	0.060241	0.984052	1177	1	-0.4918
PAX5	0.023073	0.060261	0.984052	1178	2	0.67259
PRR4	0.023082	0.060283	0.984052	1179	2	-0.036511
DBN1	0.023102	0.060328	0.984052	1180	3	0.91486
C10orf2	0.023118	0.06037	0.984052	1181	1	-3.9857
TUSC2	0.023126	0.060392	0.984052	1182	3	1.7535
ZNF730	0.023179	0.060514	0.984052	1183	2	0.86969
TRIM60	0.023219	0.060609	0.984052	1184	1	-0.79156
TEX15	0.023232	0.06064	0.984052	1185	2	0.87428
ADAM32	0.023263	0.060698	0.984052	1186	3	0.87169
LECT2	0.02327	0.060717	0.984052	1187	1	-0.0049753
B9D2	0.023304	0.060793	0.984052	1188	3	1.139
RASEF	0.023321	0.060835	0.984052	1189	2	-0.42605
SMOC1	0.023329	0.06085	0.984052	1190	3	1.0933
SLC16A2	0.023331	0.060853	0.984052	1191	3	1.1822
TMEM14A	0.023335	0.060861	0.984052	1192	3	1.1945
ADAP1	0.023364	0.060931	0.984052	1193	2	1.3265
DDRGK1	0.023372	0.060952	0.984052	1194	1	-5.8786
OTC	0.023373	0.060954	0.984052	1195	2	1.0855
BTNL8	0.023473	0.061174	0.984052	1196	1	-1.9567
MIF4GD	0.023496	0.061221	0.984052	1197	3	1.3286
DDX60L	0.023524	0.061281	0.984052	1198	2	0.63348
PPP1R1A	0.023575	0.0614	0.984052	1199	1	-5.5386
UGT2B4	0.023593	0.061438	0.984052	1200	3	1.3425
RPS10-NUDT3	0.023607	0.061463	0.984052	1201	3	1.0016
VASH1	0.023625	0.061511	0.984052	1202	1	-0.4396
HDDC3	0.023643	0.061539	0.984052	1203	3	1.3629
VPS54	0.023648	0.061553	0.984052	1204	3	1.2866
KDM3B	0.023666	0.061592	0.984052	1205	3	1.1721
KLRF1	0.023674	0.061611	0.984052	1206	2	0.59018
GABBR1	0.023676	0.061614	0.984052	1207	1	-0.11784
ZC3H12B	0.023692	0.061644	0.984052	1208	2	-1.5495
MOBP	0.023709	0.061682	0.984052	1209	2	0.66542
CCDC110	0.023727	0.061721	0.984052	1210	2	0.56973
RAF1	0.023777	0.061835	0.984052	1211	3	1.6151
MMGT1	0.023834	0.061957	0.984052	1212	3	1.6826
PPBP	0.023848	0.06199	0.984052	1213	3	1.2237
TAS2R60	0.023871	0.062043	0.984052	1214	3	1.025
PDCD11	0.02393	0.062157	0.984052	1215	1	-3.3052
Control_209	0.023968	0.062243	0.984052	1216	3	1.0245
GUCD1	0.023976	0.062261	0.984052	1217	3	1.1112
THOC1	0.02398	0.062269	0.984052	1218	2	-2.3293
REEP6	0.024048	0.062405	0.984052	1219	2	0.6128
CENPK	0.024082	0.062467	0.984052	1220	1	-6.1711
Control_196	0.024093	0.062497	0.984052	1221	2	0.71902
LELP1	0.024133	0.062583	0.984052	1222	2	-1.1007
LRRC20	0.024197	0.06271	0.984052	1223	3	1.5167
ALDH1A2	0.024234	0.062786	0.984052	1224	3	1.1361
UBE3D	0.024282	0.062905	0.984052	1225	2	-2.3301
OAZ1	0.024285	0.062911	0.984052	1226	2	-3.1331
GNAS	0.024317	0.062989	0.984052	1227	3	1.3746
CDIP1	0.024335	0.063031	0.984052	1228	1	-0.27858
ZNF780A	0.024335	0.063031	0.984052	1229	2	-2.3718
ZNF75D	0.024362	0.063086	0.984052	1230	2	0.90283
FAM213A	0.024386	0.06314	0.984052	1231	2	0.15707
CNTNAP2	0.024437	0.063256	0.984052	1232	1	-0.59336
MYZAP	0.024475	0.063336	0.984052	1233	3	1.0222
CAMK1	0.024484	0.063357	0.984052	1234	3	1.0635
GPX5	0.024487	0.063366	0.984052	1235	2	-0.42724
ZNF681	0.024538	0.063467	0.984052	1236	2	-2.9066
ZBED8	0.02454	0.063471	0.984052	1237	3	1.361
FXN	0.024589	0.063581	0.984052	1238	2	-2.7886
CHD2	0.02464	0.063693	0.984052	1239	2	0.90483
ITPR3	0.024642	0.063695	0.984052	1240	3	1.5434
C7orf65	0.02466	0.063738	0.984052	1241	3	1.2575
C6orf62	0.024696	0.063818	0.984052	1242	2	-1.8811
BRMS1L	0.024741	0.063913	0.984052	1243	2	-2.0387
Control_33	0.024778	0.063999	0.984052	1244	3	0.93692
NTS	0.024782	0.064007	0.984052	1245	3	1.4139
ZMYND15	0.024792	0.064034	0.984052	1246	2	0.50152
FBXW10	0.024851	0.06416	0.984052	1247	2	0.59273
CCDC61	0.024914	0.064291	0.984052	1248	3	1.1725
CCDC67	0.024944	0.064358	0.984052	1249	3	1.3169
PRSS42	0.024994	0.064459	0.984052	1250	1	-3.3487
PGAM5	0.025005	0.06448	0.984052	1251	2	0.646
SSB	0.025023	0.064517	0.984052	1252	2	-1.5104
FERMT1	0.025026	0.06452	0.984052	1253	3	0.74512
ADGRE3	0.025045	0.06456	0.984052	1254	1	-2.9485
ABI3BP	0.025096	0.064681	0.984052	1255	1	-1.369
SPG21	0.025125	0.064745	0.984052	1256	3	0.98619
ALPK2	0.025154	0.064812	0.984052	1257	3	1.2729
TFE3	0.025177	0.064862	0.984052	1258	3	1.2915
SLC39A14	0.025179	0.064864	0.984052	1259	2	0.4335
Control_19	0.025188	0.064888	0.984052	1260	3	1.0164
OR4A15	0.025197	0.064916	0.984052	1261	2	1.0354
CASR	0.025234	0.064997	0.984052	1262	3	1.3812
PPP6R2	0.025248	0.065023	0.984052	1263	3	1.2054
RNF7	0.025288	0.065115	0.984052	1264	2	-1.9163
FAM208A	0.025334	0.065229	0.984052	1265	3	1.282
AIMP1	0.025357	0.065279	0.984052	1266	2	0.67142
BLCAP	0.025357	0.065279	0.984052	1267	2	0.51363
TEX14	0.025376	0.065321	0.984052	1268	3	0.96932
DGKK	0.0254	0.065374	0.984052	1269	3	1.2027
EFCAB5	0.025419	0.065421	0.984052	1270	3	1.2672
VPS4B	0.025426	0.065437	0.984052	1271	2	0.79834
PSG5	0.025439	0.065468	0.984052	1272	3	1.3828
TLX3	0.025448	0.065479	0.984052	1273	3	1.1666
KLHDC10	0.025495	0.065589	0.984052	1274	3	1.203
TMX2	0.0255	0.065602	0.984052	1275	3	1.5985
PCSK6	0.025552	0.06571	0.984052	1276	1	-2.6118
PAN3	0.025602	0.065825	0.984052	1277	2	0.48757
INHBB	0.02561	0.065836	0.984052	1278	3	1.3091
ITIH2	0.025637	0.065898	0.984052	1279	2	0.95436
C7orf33	0.025638	0.065901	0.984052	1280	3	1.2244
PLEKHJ1	0.025653	0.065938	0.984052	1281	2	-1.9623
ZNF260	0.025704	0.066036	0.984052	1282	2	0.68192
SDF4	0.025749	0.066137	0.984052	1283	3	1.3159
PLEKHD1	0.025757	0.066151	0.984052	1284	2	0.040888
OR51G2	0.025797	0.066237	0.984052	1285	3	1.0859
TEKT1	0.025822	0.0663	0.984052	1286	2	0.72884
STIP1	0.025854	0.066373	0.984052	1287	3	1.2208
MYO5C	0.025864	0.06639	0.984052	1288	3	0.79569
ZNF441	0.025878	0.06642	0.984052	1289	3	1.1004
DEFB4B	0.025883	0.066433	0.984052	1290	3	1.0743
FAR2	0.025895	0.066469	0.984052	1291	2	0.82241
SLC29A4	0.025902	0.066478	0.984052	1292	3	1.596
ZNF76	0.025905	0.066484	0.984052	1293	3	1.3107
ZNF449	0.025906	0.066487	0.984052	1294	1	-1.4192
MAS1L	0.025957	0.066591	0.984052	1295	1	-3.6332
GORAB	0.026008	0.06671	0.984052	1296	1	-1.2172
CAPZA2	0.026027	0.066751	0.984052	1297	3	1.1242
C15orf26	0.026058	0.066828	0.984052	1298	1	-2.7938
ACOT6	0.02609	0.066897	0.984052	1299	3	1.214
DHX33	0.026118	0.066968	0.984052	1300	2	1.0764
SLC38A11	0.026183	0.067114	0.984052	1301	2	0.567
GABRR3	0.02621	0.067172	0.984052	1302	2	0.51644
PPM1M	0.026218	0.067189	0.984052	1303	3	1.1128
BTN2A2	0.02622	0.067193	0.984052	1304	2	0.85461
ZNF765	0.026234	0.067223	0.984052	1305	3	1.3008
KCNC3	0.026261	0.067273	0.984052	1306	3	0.98018
AAR2	0.026304	0.067379	0.984052	1307	2	0.13039
SLC47A1	0.026333	0.067448	0.984052	1308	3	1.1897
CCDC74A	0.02635	0.067485	0.984052	1309	3	1.3696
ZSCAN16	0.02636	0.067502	0.984052	1310	2	1.1637
HSPA1B	0.026362	0.067506	0.984052	1311	3	1.8016
SLC35E2B	0.026413	0.067619	0.984052	1312	1	-4.0621
TTC12	0.026472	0.067754	0.984052	1313	2	0.3221
RPRD1A	0.026509	0.067831	0.984052	1314	2	0.81852
NEGR1	0.026514	0.067841	0.984052	1315	2	1.1189
ZNF735	0.026528	0.067877	0.984052	1316	2	1.0554
TOPAZ1	0.026571	0.06798	0.984052	1317	3	1.2136
BMP15	0.02661	0.068063	0.984052	1318	3	1.0161
ENTPD6	0.026669	0.068186	0.984052	1319	3	1.4349
ALYREF	0.026716	0.068299	0.984052	1320	2	-1.5445
SLC26A2	0.026725	0.068317	0.984052	1321	3	1.6943
CPNE2	0.026767	0.068414	0.984052	1322	1	-0.64144
GDPD5	0.026767	0.068415	0.984052	1323	3	1.0326
SLC27A5	0.026818	0.068519	0.984052	1324	1	0.1122
CSNK1G3	0.026868	0.068628	0.984052	1325	3	1.0319
PCYT1B	0.026873	0.068634	0.984052	1326	3	1.1676
TMEM158	0.026919	0.068724	0.984052	1327	1	-3.0676
IGFBPL1	0.026957	0.068813	0.984052	1328	3	1.3283
HIST1H1D	0.026969	0.068835	0.984052	1329	2	-1.5306
ACVR1C	0.02702	0.068944	0.984052	1330	1	-2.1904
HPRT1	0.027053	0.069021	0.984052	1331	3	0.93514
SPHK2	0.027054	0.069021	0.984052	1332	2	0.65583
FOLH1	0.027071	0.069052	0.984052	1333	2	0.99241
TDRD12	0.027107	0.069131	0.984052	1334	3	1.0735
KCNK1	0.02713	0.069188	0.984052	1335	3	1.0169
KLHL6	0.02713	0.069188	0.984052	1336	3	1.0514
SSX2IP	0.027157	0.069246	0.984052	1337	3	1.4679
MECR	0.027172	0.069283	0.984052	1338	1	-4.0815
SLC39A5	0.027201	0.069356	0.984052	1339	3	1.5571
OR1D2	0.027211	0.069378	0.984052	1340	3	1.1103
CDHR1	0.027252	0.069464	0.984052	1341	2	0.11793
DGKB	0.027256	0.069476	0.984052	1342	3	1.3133
CYP2J2	0.027262	0.069487	0.984052	1343	3	1.4304
EEPD1	0.027273	0.069513	0.984052	1344	3	0.58612
SLC25A20	0.02729	0.069546	0.984052	1345	2	0.67779
CACNG7	0.027324	0.06962	0.984052	1346	1	-1.7003
TYW5	0.027337	0.069649	0.984052	1347	3	1.2152
Control_93	0.027366	0.069707	0.984052	1348	2	0.85687
NANP	0.027374	0.06973	0.984052	1349	2	-3.1492
KLHL5	0.027385	0.069753	0.984052	1350	2	1.1461
IVNS1ABP	0.027385	0.069753	0.984052	1351	3	1.2421
GOSR1	0.027394	0.069767	0.984052	1352	2	0.76467
SZRD1	0.0274	0.069779	0.984052	1353	3	1.364
ZNF575	0.027425	0.069836	0.984052	1354	2	-2.2818
FBN1	0.027475	0.069945	0.984052	1355	1	-0.70652
HM13	0.027485	0.069964	0.984052	1356	3	1.0485
CARD10	0.027526	0.070052	0.984052	1357	2	-1.9957
IL20RB	0.027527	0.070055	0.984052	1358	2	1.0429
DPP9	0.027577	0.070169	0.984052	1359	1	-1.0772
ACVR1B	0.027605	0.070242	0.984052	1360	3	0.86133
SPATA31A6	0.027627	0.0703	0.984052	1361	2	-0.22025
CCDC8	0.027678	0.070394	0.984052	1362	2	-1.9477
ISCA2	0.02771	0.070471	0.984052	1363	3	1.2386
SERTAD2	0.027746	0.070552	0.984052	1364	2	1.5077
ARHGAP10	0.027756	0.070572	0.984052	1365	2	0.31935
ADD3	0.02778	0.070632	0.984052	1366	3	1.3159
PCBP2	0.027823	0.070728	0.984052	1367	2	0.68973
ANKRD9	0.027829	0.070741	0.984052	1368	2	-2.4979
MYOC	0.02788	0.070861	0.984052	1369	2	0.60509
TXNDC8	0.027937	0.070979	0.984052	1370	2	-2.0171
USP3	0.027962	0.071037	0.984052	1371	3	1.2985
DYNLRB2	0.027997	0.071127	0.984052	1372	3	0.90786
CNNM3	0.028032	0.071204	0.984052	1373	2	1.2854
SLC10A2	0.028052	0.071252	0.984052	1374	2	1.0642
SLC16A14	0.028058	0.071261	0.984052	1375	3	1.5861
GRIN3A	0.028082	0.071321	0.984052	1376	2	-1.3241
CUL9	0.0281	0.071367	0.984052	1377	2	1.275
XKR7	0.028108	0.071384	0.984052	1378	3	1.3235
IFT172	0.028167	0.0715	0.984052	1379	3	1.1925
PTPN1	0.028196	0.071555	0.984052	1380	2	0.82249
ZNF564	0.028234	0.071628	0.984052	1381	2	0.7663
RBMX2	0.028335	0.071842	0.984052	1382	2	0.60894
APBA1	0.028377	0.071939	0.984052	1383	3	1.7102
UTS2B	0.028386	0.071954	0.984052	1384	1	-1.4626
PUM1	0.028398	0.071985	0.984052	1385	2	0.50377
PTCHD1	0.028466	0.072132	0.984052	1386	2	0.9598
SEPP1	0.028475	0.072154	0.984052	1387	2	1.1048
SNAPC4	0.028479	0.07216	0.984052	1388	3	1.61
RORC	0.028487	0.072177	0.984052	1389	1	0.23747
JCHAIN	0.028495	0.072193	0.984052	1390	3	1.1856
ST7	0.028515	0.072241	0.984052	1391	3	1.0216
LRRC30	0.028537	0.072285	0.984052	1392	1	-0.35387
EDN2	0.028562	0.072348	0.984052	1393	2	0.89024
TOM1L1	0.028582	0.07239	0.984052	1394	2	-1.9332
SZT2	0.028588	0.0724	0.984052	1395	2	-2.3786
DNAJC22	0.028591	0.072407	0.984052	1396	2	-2.1663
HDAC10	0.028617	0.072467	0.984052	1397	3	0.85781
CDC42	0.028638	0.07251	0.984052	1398	1	-6.5146
Control_199	0.028649	0.072538	0.984052	1399	2	1.0134
CLEC2B	0.028658	0.072558	0.984052	1400	3	1.379
MUC12	0.028659	0.072561	0.984052	1401	2	0.51023
C14orf105	0.028689	0.072632	0.984052	1402	3	1.2307
PTAFR	0.028735	0.072725	0.984052	1403	3	1.2061
ZNF528	0.028739	0.072734	0.984052	1404	1	-0.14424
SPTAN1	0.028746	0.072756	0.984052	1405	2	1.1277
SLITRK6	0.02875	0.072769	0.984052	1406	3	1.1805
CDSN	0.028775	0.072827	0.984052	1407	2	0.36271
PPEF2	0.028781	0.072837	0.984052	1408	3	1.1467
MSX2	0.028789	0.07285	0.984052	1409	3	1.1962
OR7G1	0.02884	0.072973	0.984052	1410	2	0.27861
IQCA1	0.028863	0.073025	0.984052	1411	3	1.0572
HAGHL	0.028872	0.073046	0.984052	1412	2	-2.3217
UBC	0.028882	0.073065	0.984052	1413	3	1.3654
FGF3	0.028889	0.073084	0.984052	1414	3	1.1848
KLK10	0.028891	0.073085	0.984052	1415	1	-2.7994
C9orf64	0.028941	0.073181	0.984052	1416	1	-4.3172
STX19	0.028951	0.073202	0.984052	1417	3	1.319
IGFL4	0.02896	0.073218	0.984052	1418	2	1.6141
OTUB2	0.028969	0.073242	0.984052	1419	3	1.0925
ZCCHC2	0.028969	0.073243	0.984052	1420	2	1.1955
C11orf68	0.028992	0.073285	0.984052	1421	2	0.81468
DNM3	0.029057	0.073416	0.984052	1422	2	0.8115
DDO	0.02907	0.073452	0.984052	1423	3	1.1308
PTPRN2	0.029075	0.073462	0.984052	1424	3	1.1807
AKAP6	0.029086	0.073492	0.984052	1425	2	0.90003
CLEC9A	0.029093	0.073509	0.984052	1426	1	-0.73746
LUZP4	0.029116	0.07355	0.984052	1427	3	1.0174
JUN	0.029144	0.073621	0.984052	1428	2	-0.23814
BEX4	0.029194	0.073735	0.984052	1429	2	0.094864
TAGLN3	0.029295	0.073942	0.984052	1430	3	1.1482
NCAM1	0.02932	0.073998	0.984052	1431	2	-1.1004
PHGR1	0.029346	0.074041	0.984052	1432	2	0.20656
NAGPA	0.029386	0.074124	0.984052	1433	3	1.2662
PNPLA2	0.029391	0.074134	0.984052	1434	3	1.271
CYP46A1	0.029396	0.074146	0.984052	1435	2	0.32203
PM20D2	0.029447	0.074252	0.984052	1436	1	-0.42802
THUMPD2	0.029497	0.074361	0.984052	1437	1	-0.096889
ACOT9	0.029506	0.074372	0.984052	1438	3	0.98724
MSMP	0.029598	0.074555	0.984052	1439	1	-0.17281
DGKG	0.029649	0.074666	0.984052	1440	1	-3.3547
WLS	0.029694	0.074771	0.984052	1441	3	1.3454
YY1AP1	0.029699	0.074777	0.984052	1442	2	-1.8017
MAT2B	0.029736	0.074864	0.984052	1443	3	0.89798
PSMB7	0.029742	0.074879	0.984052	1444	2	-1.4124
UBOX5	0.029788	0.074978	0.984052	1445	3	1.0461
GOLGA6L4	0.0298	0.075005	0.984052	1446	2	-0.20694
LURAP1L	0.029831	0.075065	0.984052	1447	2	0.78627
LOC100505478	0.029851	0.075103	0.984052	1448	1	-6.3052
TINAG	0.029883	0.075179	0.984052	1449	3	1.0215
KCNMA1	0.029901	0.075225	0.984052	1450	3	0.91254
SLITRK5	0.02994	0.07531	0.984052	1451	3	0.98893
PARVG	0.029952	0.075335	0.984052	1452	3	1.4763
SMPX	0.029961	0.075359	0.984052	1453	3	0.96534
SLTM	0.029969	0.075375	0.984052	1454	2	0.81602
LCE2C	0.030002	0.075442	0.984052	1455	3	0.79295
ACADM	0.030053	0.075554	0.984052	1456	1	0.22161
LPGAT1	0.030056	0.075559	0.984052	1457	3	1.0017
PCDHGA1	0.030103	0.075662	0.984052	1458	1	-0.46125
ARHGAP8	0.030114	0.075688	0.984052	1459	3	1.0112
SLFN12	0.030127	0.075718	0.984052	1460	2	0.20697
TMED9	0.030137	0.075742	0.984052	1461	2	0.66128
GPATCH2	0.030154	0.07578	0.984052	1462	2	0.38305
EFNA3	0.030157	0.075787	0.984052	1463	2	1.4197
CLEC4D	0.030167	0.075811	0.984052	1464	2	1.2045
NFYC	0.030167	0.075812	0.984052	1465	3	1.2733
CARD11	0.030188	0.075857	0.984052	1466	3	0.80735
SFTPA2	0.030204	0.075891	0.984052	1467	1	-3.8605
BASP1	0.030255	0.075986	0.984052	1468	2	0.60832
HHLA2	0.030256	0.075987	0.984052	1469	2	0.83767
HIST1H3B	0.030276	0.076029	0.984052	1470	3	1.3282
CEP152	0.03031	0.076113	0.984052	1471	3	1.4273
ISX	0.030355	0.076216	0.984052	1472	1	-0.35401
CD200R1L	0.030358	0.076222	0.984052	1473	3	0.88675
SEC14L1	0.030406	0.076315	0.984052	1474	2	-0.052699
C15orf56	0.030444	0.076398	0.984052	1475	3	1.4286
LRFN1	0.030456	0.076423	0.984052	1476	1	-6.5218
LSM11	0.030484	0.076482	0.984052	1477	3	1.6524
ZIM3	0.030554	0.07663	0.984052	1478	2	0.96107
FUBP1	0.030557	0.076634	0.984052	1479	1	-2.5987
FPR2	0.030608	0.076744	0.984052	1480	2	0.48583
PPIL1	0.030653	0.076856	0.984052	1481	3	1.5972
GHR	0.030709	0.07698	0.984052	1482	3	0.93598
ARFIP1	0.030723	0.077003	0.984052	1483	2	0.1709
PRKAR1B	0.030816	0.077216	0.984052	1484	3	1.3369
C20orf197	0.030823	0.077237	0.984052	1485	3	1.2547
STXBP4	0.030854	0.077309	0.984052	1486	3	1.5914
RNASEK	0.030911	0.077428	0.984052	1487	1	-6.4702
IL10RB	0.030961	0.077539	0.984052	1488	2	0.45581
RAB42	0.030973	0.077559	0.984052	1489	3	1.7871
Control_53	0.03101	0.077633	0.984052	1490	3	1.124
GTPBP2	0.031011	0.077638	0.984052	1491	2	-0.3407
CYP2S1	0.031013	0.077644	0.984052	1492	3	1.2671
NR0B2	0.031043	0.077704	0.984052	1493	2	0.74773
SOX10	0.031047	0.077713	0.984052	1494	3	1.5271
CD80	0.031062	0.077738	0.984052	1495	1	-1.0871
WIPF1	0.031177	0.078004	0.984052	1496	3	1.1149
GNA15	0.031193	0.078035	0.984052	1497	3	1.076
TFPT	0.031198	0.078048	0.984052	1498	3	1.0534
DOCK3	0.031234	0.078116	0.984052	1499	2	-3.1633
SPTA1	0.031244	0.07813	0.984052	1500	3	1.5329
PRR34	0.031252	0.078146	0.984052	1501	3	0.87471
UPF3A	0.031264	0.078166	0.984052	1502	1	-3.2318
NR3C1	0.031268	0.078179	0.984052	1503	3	0.82913
ACBD4	0.031274	0.07819	0.984052	1504	2	0.75628
REPIN1	0.031312	0.078264	0.984052	1505	3	1.4992
SLC27A6	0.031314	0.078268	0.984052	1506	2	-0.49463
DTX2	0.031335	0.078315	0.984052	1507	2	0.90984
YWHAZ	0.031364	0.078387	0.984052	1508	2	-0.81109
RNF167	0.031395	0.078444	0.984052	1509	2	-2.1305
HEXB	0.031415	0.078489	0.984052	1510	2	-1.7791
ZNF718	0.031445	0.078565	0.984052	1511	2	-2.2144
CERS2	0.031516	0.078721	0.984052	1512	2	-2.089
ZNF691	0.031526	0.078746	0.984052	1513	2	0.92171
AADAC	0.031566	0.078836	0.984052	1514	2	0.28198
PRY2	0.031617	0.07893	0.984052	1515	3	1.2858
DEFB119	0.031632	0.078963	0.984052	1516	3	0.94199
TRIM4	0.031667	0.079039	0.984052	1517	2	0.31701
FAM124A	0.031698	0.079093	0.984052	1518	2	-1.0657
SHISA6	0.031703	0.079106	0.984052	1519	3	1.0728
CABP1	0.031708	0.079126	0.984052	1520	2	0.79818
DPH3P1	0.031717	0.079143	0.984052	1521	1	-2.3318
TMX1	0.031728	0.079164	0.984052	1522	2	0.77153
CASP6	0.031757	0.079219	0.984052	1523	3	1.275
Control_136	0.031768	0.079236	0.984052	1524	1	-0.90269
LOC158434	0.031779	0.079259	0.984052	1525	2	0.73842
SLC51B	0.031795	0.079296	0.984052	1526	3	1.0967
CCNYL1	0.031809	0.079335	0.984052	1527	2	0.54838
KIFC3	0.031818	0.079354	0.984052	1528	1	-2.4338
NT5DC3	0.031842	0.079407	0.984052	1529	3	0.94232
C16orf52	0.031883	0.079485	0.984052	1530	3	0.99853
LHFPL5	0.031891	0.079498	0.984052	1531	2	-0.13412
DNAJC5G	0.031901	0.07952	0.984052	1532	2	1.27
NCK2	0.03197	0.079665	0.984052	1533	1	-0.47212
BAG2	0.03202	0.079767	0.984052	1534	3	1.2936
PCSK1	0.03207	0.079881	0.984052	1535	1	-3.1031
RPL36AL	0.032134	0.080009	0.984052	1536	2	-0.77569
FRMD5	0.032222	0.080203	0.984052	1537	1	-3.5819
MALRD1	0.032236	0.080246	0.984052	1538	3	0.95841
SLFN11	0.032272	0.080327	0.984052	1539	2	-1.7171
FSCB	0.032311	0.080409	0.984052	1540	3	1.1819
RBAK	0.032322	0.080432	0.984052	1541	2	0.48812
C10orf113	0.032333	0.080458	0.984052	1542	3	1.3767
FKTN	0.032373	0.080535	0.984052	1543	2	0.4136
PPP1R42	0.03238	0.080552	0.984052	1544	3	1.5454
NEURL3	0.032423	0.080642	0.984052	1545	2	0.66844
CRELD1	0.03246	0.080742	0.984052	1546	3	1.0619
KRBOX1	0.032474	0.080772	0.984052	1547	2	0.73679
LAD1	0.032524	0.080874	0.984052	1548	1	-2.6697
ASPN	0.032543	0.080921	0.984052	1549	2	0.84657
PTPRG	0.032574	0.080984	0.984052	1550	1	-4.9436
TRIM68	0.032607	0.08105	0.984052	1551	3	1.0289
UNK	0.032625	0.081093	0.984052	1552	2	0.62552
SAMD4A	0.032649	0.08114	0.984052	1553	3	1.0614
DRD3	0.03266	0.081165	0.984052	1554	3	0.75033
SCRN1	0.032675	0.081195	0.984052	1555	2	0.22113
ZBTB12	0.032725	0.081306	0.984052	1556	1	-1.7641
UEVLD	0.032758	0.081377	0.984052	1557	3	1.2195
NAA35	0.032776	0.081417	0.984052	1558	1	-2.0095
HMX1	0.032818	0.081506	0.984052	1559	3	1.0625
BTG4	0.032826	0.081519	0.984052	1560	2	-0.45212
RNPEP	0.032851	0.081567	0.984052	1561	2	0.87708
ADGRA3	0.032899	0.081665	0.984052	1562	3	1.086
PROP1	0.032912	0.081693	0.984052	1563	2	0.85789
TTYH3	0.032949	0.081784	0.984052	1564	3	1.162
KLHL11	0.032977	0.081834	0.984052	1565	2	0.63743
DNAJB3	0.033015	0.081909	0.984052	1566	2	1.469
S100P	0.033028	0.081946	0.984052	1567	3	1.4789
FAM173A	0.033028	0.081947	0.984052	1568	1	-2.6063
ZNF383	0.033033	0.081959	0.984052	1569	3	0.8904
MCTP2	0.033067	0.08203	0.984052	1570	3	0.89779
RWDD4	0.033078	0.082051	0.984052	1571	1	-5.5245
FN3KRP	0.033098	0.082092	0.984052	1572	2	-0.32259
SNRPE	0.0331	0.082101	0.984052	1573	3	1.6027
BCAP31	0.033123	0.082156	0.984052	1574	3	1.2279
RTN4	0.033128	0.082175	0.984052	1575	1	-0.16851
SCFD1	0.033149	0.082222	0.984052	1576	2	-1.6015
LDLRAD1	0.033179	0.082285	0.984052	1577	1	-3.8665
CTSH	0.03319	0.082315	0.984052	1578	3	1.1991
CDCA3	0.033201	0.082346	0.984052	1579	2	1.2124
CFHR1	0.033201	0.082347	0.984052	1580	3	1.1895
Control_153	0.033229	0.082403	0.984052	1581	2	0.43813
WIPF3	0.033235	0.082412	0.984052	1582	3	1.0366
TMCC3	0.033294	0.082556	0.984052	1583	2	-1.7548
FRG2C	0.03333	0.082625	0.984052	1584	2	1.0773
OIT3	0.033386	0.082738	0.984052	1585	3	1.2184
LRTM1	0.033431	0.082843	0.984052	1586	1	0.1494
WSB1	0.033443	0.082873	0.984052	1587	3	0.85954
GPX3	0.033448	0.082885	0.984052	1588	3	0.85286
C17orf78	0.033449	0.082886	0.984052	1589	2	1.2955
RWDD2B	0.033459	0.082906	0.984052	1590	2	0.56328
RASL11A	0.033465	0.08292	0.984052	1591	3	1.1199
ADGRE1	0.033481	0.08295	0.984052	1592	1	-1.4308
Control_86	0.03351	0.083016	0.984052	1593	3	1.539
SIT1	0.033531	0.083057	0.984052	1594	1	-5.4831
KIAA1586	0.033573	0.083141	0.984052	1595	2	-1.9417
LIX1L	0.033582	0.083159	0.984052	1596	2	-2.2998
SYNJ1	0.033584	0.083165	0.984052	1597	3	1.113
VIPAS39	0.03362	0.083241	0.984052	1598	2	1.0791
MXRA5	0.033635	0.083266	0.984052	1599	3	1.1411
HSD11B2	0.03364	0.083277	0.984052	1600	3	1.1524
PHYKPL	0.033682	0.083362	0.984052	1601	1	0.13872
FUT3	0.033714	0.083435	0.984052	1602	3	1.4836
RNASE7	0.033733	0.083478	0.984052	1603	1	-2.6005
ZMIZ1	0.03377	0.083551	0.984052	1604	3	1.0348
BIK	0.033783	0.083577	0.984052	1605	1	-4.4465
PSEN1	0.033833	0.083695	0.984052	1606	1	-5.6937
KIR2DL4	0.033833	0.083695	0.984052	1607	2	-2.0519
EVX1	0.03385	0.083727	0.984052	1608	3	1.2462
CLEC17A	0.033884	0.08379	0.984052	1609	2	-0.32895
FAM84A	0.033906	0.083847	0.984052	1610	3	1.3148
GID4	0.033918	0.083875	0.984052	1611	3	1.0972
MUC21	0.033934	0.083918	0.984052	1612	1	-3.3874
SLC52A2	0.033958	0.083962	0.984052	1613	3	1.2081
GRID1	0.034035	0.084121	0.984052	1614	2	0.45815
AARD	0.034066	0.084185	0.984052	1615	3	1.1189
PRKCE	0.034085	0.084226	0.984052	1616	3	0.7379
TLE6	0.034094	0.084249	0.984052	1617	2	0.91135
CHD7	0.034123	0.084307	0.984052	1618	3	1.2053
ST8SIA6	0.034186	0.08444	0.984052	1619	2	0.024677
WBP4	0.034186	0.084441	0.984052	1620	3	1.2115
GNPDA2	0.034209	0.08448	0.984052	1621	2	-0.059127
CLDND1	0.034236	0.084539	0.984052	1622	2	0.67899
CBR4	0.034261	0.084595	0.984052	1623	3	1.2616
TPM3	0.034266	0.084604	0.984052	1624	3	1.1698
C20orf203	0.034272	0.084618	0.984052	1625	3	1.3849
ANKRD18B	0.034282	0.084637	0.984052	1626	2	1.1908
RPS27L	0.034293	0.084657	0.984052	1627	2	-1.8347
SPN	0.034303	0.084679	0.984052	1628	2	-2.3467
EIF1B	0.034311	0.084693	0.984052	1629	3	0.81966
DAAM2	0.034337	0.084749	0.984052	1630	1	-0.36859
LRCOL1	0.034352	0.084774	0.984052	1631	3	1.0222
MLIP	0.034387	0.08485	0.984052	1632	3	1.1087
ZNF823	0.034437	0.084966	0.984052	1633	2	-2.5353
OR2W1	0.03444	0.084968	0.984052	1634	2	1.2156
STK26	0.034482	0.08505	0.984052	1635	2	1.2424
ARFGEF3	0.034488	0.085066	0.984052	1636	2	0.1473
NXPE4	0.034534	0.08515	0.984052	1637	2	0.93416
TRPM6	0.034538	0.085161	0.984052	1638	2	-2.4252
COL4A4	0.034552	0.085185	0.984052	1639	3	1.0327
ZHX1-C8orf76	0.034588	0.085259	0.984052	1640	3	0.81644
SERF2	0.034638	0.085343	0.984052	1641	2	0.25985
DAW1	0.03465	0.085367	0.984052	1642	2	1.1575
PNPLA3	0.034662	0.085395	0.984052	1643	3	1.2081
ZNF273	0.034679	0.085431	0.984052	1644	3	1.294
SNAPC2	0.034689	0.085449	0.984052	1645	1	0.18408
ANGEL1	0.034702	0.085473	0.984052	1646	2	-2.4025
ANKRD17	0.034724	0.085519	0.984052	1647	2	-0.53045
C7orf66	0.034739	0.08555	0.984052	1648	2	0.51729
ZC3H14	0.034739	0.085551	0.984052	1649	2	0.91788
SYNGAP1	0.034789	0.085652	0.984052	1650	2	-2.584
ZKSCAN2	0.034808	0.085698	0.984052	1651	2	0.39586
LALBA	0.034829	0.08574	0.984052	1652	3	0.82608
CIRBP	0.034829	0.08574	0.984052	1653	2	-2.8154
Control_34	0.03484	0.085755	0.984052	1654	2	-0.32315
CLCA1	0.034875	0.085832	0.984052	1655	3	1.2798
EDC4	0.034882	0.085846	0.984052	1656	2	-2.2975
Control_6	0.034924	0.085926	0.984052	1657	2	-2.3224
PSME4	0.03494	0.085963	0.984052	1658	1	-0.18588
CCDC39	0.034956	0.085995	0.984052	1659	3	1.1197
UBE2E2	0.034991	0.086077	0.984052	1660	3	1.1645
KRTAP4-9	0.035041	0.086191	0.984052	1661	1	-0.25221
BTBD6	0.035078	0.086273	0.984052	1662	3	0.95872
NECAB2	0.035091	0.086296	0.984052	1663	2	0.53875
CYB5B	0.035135	0.086392	0.984052	1664	2	-2.6373
FAM96B	0.035142	0.086405	0.984052	1665	3	1.297
DVL3	0.035235	0.086625	0.984052	1666	3	0.93921
RAB15	0.035242	0.086642	0.984052	1667	2	0.66312
ARF6	0.035261	0.086687	0.984052	1668	3	1.0943
PACRGL	0.03527	0.086708	0.984052	1669	3	1.0916
SERAC1	0.035292	0.086759	0.984052	1670	2	0.084882
ZNF625	0.035325	0.086824	0.984052	1671	3	0.98549
TRIM49D2	0.035331	0.086839	0.984052	1672	2	1.0195
TMEM150A	0.035343	0.08686	0.984052	1673	2	0.27843
PIF1	0.035386	0.086958	0.984052	1674	3	1.214
KCNC1	0.035411	0.08701	0.984052	1675	2	1.0589
SLURP1	0.035443	0.087084	0.984052	1676	2	0.74732
ZHX1	0.035443	0.087085	0.984052	1677	2	0.14836
LENG9	0.035462	0.087125	0.984052	1678	3	1.1569
ATE1	0.035464	0.087128	0.984052	1679	2	-2.1668
ZNF331	0.035493	0.087185	0.984052	1680	1	-2.9128
IFNA6	0.035496	0.08719	0.984052	1681	2	0.028242
RNASE2	0.035526	0.087251	0.984052	1682	3	1.0715
Control_182	0.035539	0.087281	0.984052	1683	3	1.058
LETM2	0.035544	0.087288	0.984052	1684	2	-0.22941
DNAJC5B	0.035594	0.087386	0.984052	1685	2	0.68347
Control_123	0.035688	0.087584	0.984052	1686	3	1.3613
PIH1D3	0.03569	0.08759	0.984052	1687	3	1.0954
ADH5	0.035696	0.087601	0.984052	1688	3	0.93219
NFKBID	0.035698	0.087604	0.984052	1689	3	1.3784
VDAC3	0.035714	0.087632	0.984052	1690	3	0.92241
AFG3L2	0.035725	0.08766	0.984052	1691	3	1.3639
OR51G1	0.035745	0.087691	0.984052	1692	2	0.22325
SARDH	0.03579	0.087791	0.984052	1693	3	1.2885
TNFAIP8	0.035845	0.087909	0.984052	1694	2	0.03071
OARD1	0.035858	0.087934	0.984052	1695	2	1.4711
CCDC149	0.035869	0.08796	0.984052	1696	2	0.44424
MUC7	0.035946	0.088128	0.984052	1697	2	0.58352
USP33	0.035955	0.088143	0.984052	1698	2	0.82635
SLC24A2	0.035972	0.088175	0.984052	1699	3	0.89446
MFGE8	0.035987	0.088206	0.984052	1700	3	1.1767
TBC1D3	0.035996	0.088219	0.984052	1701	1	-1.5985
CLOCK	0.036019	0.088262	0.984052	1702	3	1.1123
CLEC10A	0.036046	0.088329	0.984052	1703	1	-0.13595
MMRN2	0.036062	0.088354	0.984052	1704	2	-2.3172
DLX6	0.036102	0.088437	0.984052	1705	3	1.2275
SERPINB4	0.036104	0.088441	0.984052	1706	2	0.67907
Control_32	0.036147	0.08852	0.984052	1707	2	0.38637
SCGN	0.036173	0.08858	0.984052	1708	3	1.2789
CA9	0.036179	0.088593	0.984052	1709	3	1.1785
CHIT1	0.036197	0.088635	0.984052	1710	1	-1.716
EPM2AIP1	0.036247	0.088744	0.984052	1711	1	-1.8499
FREM3	0.036255	0.088757	0.984052	1712	2	0.48634
HHAT	0.036287	0.088838	0.984052	1713	2	1.1931
SLC39A3	0.036303	0.088865	0.984052	1714	3	0.76989
HHEX	0.036308	0.088884	0.984052	1715	2	1.101
SMLR1	0.036315	0.088894	0.984052	1716	3	1.0052
SLC5A6	0.036348	0.088967	0.984052	1717	1	-0.73385
PHKA1	0.03635	0.08897	0.984052	1718	3	0.9469
RBBP7	0.036351	0.088971	0.984052	1719	2	-1.9214
OR8J3	0.036383	0.089034	0.984052	1720	2	0.85805
CAMK2D	0.036398	0.089063	0.984052	1721	2	1.1407
FAM179B	0.036448	0.089175	0.984052	1722	2	0.76907
CTSV	0.036498	0.089274	0.984052	1723	2	0.48677
PUF60	0.036549	0.089368	0.984052	1724	2	1.0878
PRR20D	0.036556	0.089384	0.984052	1725	3	1.09
RRBP1	0.036599	0.089486	0.984052	1726	1	-6.0006
BCO1	0.036649	0.089585	0.984052	1727	1	-3.8912
RGAG4	0.036671	0.08963	0.984052	1728	3	1.2145
OR2A14	0.036725	0.089725	0.984052	1729	3	1.0376
SOAT1	0.036749	0.089782	0.984052	1730	1	-5.9212
TOP2B	0.036814	0.089911	0.984052	1731	2	-0.25061
MUM1L1	0.03685	0.089989	0.984052	1732	2	-0.74616
NKAIN1	0.036862	0.090009	0.984052	1733	3	0.9602
ZNF138	0.0369	0.090083	0.984052	1734	1	-5.8793
MAGED4	0.036901	0.090084	0.984052	1735	2	1.0427
MFSD2A	0.036919	0.090117	0.984052	1736	3	1.0625
SSNA1	0.036933	0.090146	0.984052	1737	2	0.86665
OR6B1	0.036934	0.090147	0.984052	1738	3	1.09
RNF213	0.03695	0.090178	0.984052	1739	2	0.46836
MAP2K3	0.036994	0.090282	0.984052	1740	3	0.85364
TIA1	0.037096	0.090505	0.984052	1741	2	-1.898
ACAP2	0.037101	0.090513	0.984052	1742	2	0.44379
DMAP1	0.037151	0.090625	0.984052	1743	2	-1.2473
VPS4A	0.03724	0.090809	0.984052	1744	3	1.0852
PRMT3	0.037283	0.090893	0.984052	1745	3	0.91016
MAPK10	0.037301	0.090936	0.984052	1746	3	1.3605
CELF6	0.037302	0.090938	0.984052	1747	1	0.28301
TIAL1	0.037325	0.090994	0.984052	1748	3	1.0791
RCN1	0.037352	0.09105	0.984052	1749	1	-3.1438
DEPDC5	0.037364	0.091078	0.984052	1750	3	1.5838
PCDH1	0.037378	0.09111	0.984052	1751	3	1.3514
ABL1	0.037402	0.091164	0.984052	1752	2	0.81976
EEFSEC	0.037454	0.091263	0.984052	1753	2	0.85731
CD52	0.037503	0.091368	0.984052	1754	1	-5.7351
TMEM114	0.037531	0.091422	0.984052	1755	2	1.1355
TAF2	0.037553	0.091478	0.984052	1756	1	-6.124
TXNDC12	0.03763	0.091639	0.984052	1757	3	1.0755
CFAP44	0.037645	0.091673	0.984052	1758	3	1.2652
TKTL2	0.037653	0.091694	0.984052	1759	1	-0.80272
FAM200A	0.037716	0.091827	0.984052	1760	2	0.8141
VPS13C	0.037724	0.091836	0.984052	1761	3	1.199
SEMA3F	0.037748	0.091882	0.984052	1762	3	0.75679
F13A1	0.037754	0.091893	0.984052	1763	1	-0.44986
NCCRP1	0.03776	0.091905	0.984052	1764	3	1.1972
ZMYM2	0.037766	0.091917	0.984052	1765	3	1.3454
LRRC43	0.037771	0.091929	0.984052	1766	2	0.84039
POLR2B	0.037804	0.091992	0.984052	1767	2	-1.2471
MFSD8	0.037869	0.092121	0.984052	1768	2	0.95317
TSPAN15	0.037876	0.092135	0.984052	1769	3	1.1357
DDIT4L	0.037882	0.092149	0.984052	1770	3	0.96644
PRMT9	0.037913	0.092211	0.984052	1771	2	-1.4205
THRA	0.037967	0.092333	0.984052	1772	3	1.3262
LCE4A	0.037991	0.092381	0.984052	1773	3	0.8626
MEF2B	0.038004	0.092415	0.984052	1774	2	-0.43732
FGF7	0.038022	0.092452	0.984052	1775	3	1.0954
SUSD2	0.038066	0.092546	0.984052	1776	2	1.2194
CEP112	0.038076	0.092571	0.984052	1777	3	1.2535
ADAM33	0.038098	0.092616	0.984052	1778	3	1.401
RARRES2	0.038144	0.092713	0.984052	1779	3	1.1439
PQLC2	0.03815	0.092723	0.984052	1780	3	1.1495
CTAGE6	0.038154	0.092728	0.984052	1781	2	-1.7773
CTSB	0.038168	0.092748	0.984052	1782	3	1.1305
SPAG4	0.038205	0.092824	0.984052	1783	1	-5.1639
RPS4Y2	0.038211	0.092836	0.984052	1784	3	0.79806
BTD	0.038217	0.092845	0.984052	1785	3	0.95101
RGMB	0.038255	0.092914	0.984052	1786	2	0.57936
MAMDC4	0.038305	0.093004	0.984052	1787	3	1.2392
TLE4	0.03833	0.093053	0.984052	1788	2	0.37429
KIAA1045	0.038333	0.093057	0.984052	1789	3	0.85438
Control_58	0.038356	0.093104	0.984052	1790	3	0.89918
IFNE	0.038364	0.093117	0.984052	1791	3	1.0224
IRAK1BP1	0.038406	0.093192	0.984052	1792	1	-4.2598
GPR155	0.038418	0.093214	0.984052	1793	2	0.81776
KCNK7	0.038456	0.093299	0.984052	1794	3	1.0726
AP1AR	0.038456	0.093299	0.984052	1795	1	-5.3673
AMICA1	0.038462	0.093306	0.984052	1796	2	-2.89
CD274	0.038473	0.093323	0.984052	1797	2	1.064
BDP1	0.03848	0.093336	0.984052	1798	3	1.3006
EBAG9	0.038506	0.093392	0.984052	1799	2	-1.4497
FAM198B	0.038517	0.093413	0.984052	1800	2	0.08195
ZNF839	0.038528	0.093431	0.984052	1801	3	1.0834
RFX3	0.03855	0.093479	0.984052	1802	2	0.1696
FER1L5	0.03856	0.093501	0.984052	1803	3	1.715
GALNT13	0.038585	0.09356	0.984052	1804	3	1.2169
CMTR2	0.038606	0.093605	0.984052	1805	2	-0.58755
ZNF534	0.038657	0.093712	0.984052	1806	2	0.051207
PLEKHA1	0.038671	0.093745	0.984052	1807	3	0.90477
HSFY2	0.038677	0.093756	0.984052	1808	3	0.99274
TEX43	0.038707	0.093817	0.984052	1809	1	-3.6304
LIAS	0.038737	0.093885	0.984052	1810	2	1.123
BMPR1B	0.038739	0.093888	0.984052	1811	3	1.0107
LAMP3	0.038757	0.093926	0.984052	1812	1	-0.29528
DEFB107A	0.03877	0.093959	0.984052	1813	3	1.0871
LPPR4	0.038837	0.09411	0.984052	1814	3	1.0797
CDON	0.038857	0.094153	0.984052	1815	2	0.49936
Control_100	0.038881	0.094193	0.984052	1816	3	0.76953
SCN5A	0.038887	0.094202	0.984052	1817	3	1.1183
SPATA31A7	0.038905	0.094248	0.984052	1818	3	1.165
EMC8	0.03893	0.094306	0.984052	1819	3	1.2129
RIIAD1	0.038947	0.094345	0.984052	1820	2	-1.9663
ASB17	0.038958	0.094371	0.984052	1821	2	-2.5453
NEK10	0.039007	0.094484	0.984052	1822	2	0.97497
VPS13B	0.03901	0.09449	0.984052	1823	3	1.2193
SUMO3	0.039035	0.094541	0.984052	1824	3	0.93436
PSIP1	0.039058	0.094593	0.984052	1825	2	0.5373
PRRG2	0.039103	0.0947	0.984052	1826	3	1.1713
DSP	0.039114	0.094723	0.984052	1827	3	1.422
RPS27	0.039158	0.09482	0.984052	1828	2	-3.0189
METTL7A	0.039258	0.095024	0.984052	1829	1	-3.2496
RAP1GAP2	0.03928	0.095063	0.984052	1830	2	0.81577
NR6A1	0.039308	0.095132	0.984052	1831	1	-0.36166
CKLF	0.039358	0.095235	0.984052	1832	1	-1.1251
TNIP3	0.039383	0.095283	0.984052	1833	3	0.74888
RFESD	0.039389	0.095298	0.984052	1834	3	1.2827
CACNA1D	0.039409	0.095336	0.984052	1835	2	0.39392
Control_183	0.039414	0.095348	0.984052	1836	3	1.1304
COBL	0.039425	0.095377	0.984052	1837	2	0.47966
AMELY	0.039447	0.095428	0.984052	1838	2	0.53657
ATP6V0E2	0.039458	0.095459	0.984052	1839	2	0.75334
NUDT18	0.039459	0.09546	0.984052	1840	2	-0.28012
CCNI2	0.039501	0.095548	0.984052	1841	3	1.4362
TYSND1	0.039586	0.095723	0.984052	1842	3	1.1476
ALLC	0.039609	0.095771	0.984052	1843	1	-5.8092
LAPTM5	0.039626	0.095803	0.984052	1844	3	1.01
INSL6	0.039659	0.095877	0.984052	1845	1	-3.5516
AP1M2	0.039681	0.095922	0.984052	1846	2	-1.3103
EPB41L4A	0.039795	0.096149	0.984052	1847	3	1.1995
MAD2L1	0.039815	0.096197	0.984052	1848	2	-1.9103
ANKRD65	0.03982	0.096208	0.984052	1849	3	1.1787
SLC45A1	0.039826	0.096224	0.984052	1850	2	0.69784
CCL18	0.039946	0.096475	0.984052	1851	3	1.2652
VPS16	0.039949	0.096484	0.984052	1852	2	0.82276
RBM14	0.03996	0.096513	0.984052	1853	2	-1.4705
ENPP1	0.04001	0.096625	0.984052	1854	1	-2.6034
C15orf39	0.040075	0.09678	0.984052	1855	3	1.5046
CASP14	0.04011	0.096855	0.984052	1856	3	1.0469
ARHGEF3	0.04016	0.096949	0.984052	1857	1	0.096292
TCF21	0.040162	0.096954	0.984052	1858	2	0.48483
IPP	0.040179	0.096986	0.984052	1859	3	0.92839
NAT14	0.040207	0.097051	0.984052	1860	2	0.63609
MAP3K7	0.04021	0.097063	0.984052	1861	3	1.1151
RNF40	0.040229	0.097101	0.984052	1862	2	-0.94839
ZSWIM7	0.040248	0.09713	0.984052	1863	3	0.97889
JAKMIP3	0.04026	0.097156	0.984052	1864	3	1.2749
ZNF490	0.04036	0.097374	0.984052	1865	2	0.063786
RPRM	0.0404	0.097463	0.984052	1866	3	0.93312
C17orf97	0.04041	0.097486	0.984052	1867	2	-2.4011
DYNLT3	0.040431	0.097531	0.984052	1868	3	0.97367
SLC16A10	0.040438	0.097547	0.984052	1869	3	1.2797
SERPING1	0.040454	0.097584	0.984052	1870	2	-0.4907
MYH11	0.040466	0.097608	0.984052	1871	2	0.28262
IL23A	0.040466	0.097609	0.984052	1872	3	0.99596
CFB	0.040482	0.097636	0.984052	1873	3	0.8593
OLIG2	0.040511	0.097689	0.984052	1874	2	0.50219
DYRK3	0.040556	0.097793	0.984052	1875	3	1.2846
ADAM2	0.040561	0.097798	0.984052	1876	1	-0.68983
TIAF1	0.040567	0.09781	0.984052	1877	2	0.2528
KRT74	0.040601	0.097872	0.984052	1878	2	-0.91015
DNASE2	0.040611	0.0979	0.984052	1879	1	-0.045184
GATAD1	0.040621	0.09792	0.984052	1880	3	0.81948
SLC25A18	0.040661	0.098009	0.984052	1881	3	1.1477
CNNM4	0.040685	0.098056	0.984052	1882	3	1.3853
CAMK2N1	0.040691	0.098081	0.984052	1883	2	0.47826
ZNF292	0.040711	0.098123	0.984052	1884	2	-1.8153
SLCO1C1	0.040717	0.098127	0.984052	1885	3	0.9399
BAG4	0.040755	0.098204	0.984052	1886	3	0.91168
ZNF223	0.040761	0.098219	0.984052	1887	2	0.085978
OR14J1	0.04078	0.098255	0.984052	1888	3	0.94964
PPARD	0.040786	0.098264	0.984052	1889	3	0.75852
TLR8	0.04085	0.09839	0.984052	1890	3	1.0038
SUV39H2	0.040856	0.098409	0.984052	1891	3	1.3405
HSPA8	0.040861	0.098422	0.984052	1892	1	-6.595
ZFAND1	0.040869	0.098435	0.984052	1893	3	1.1689
MAPK3	0.040906	0.098502	0.984052	1894	2	0.90158
CGGBP1	0.040911	0.098512	0.984052	1895	1	-6.0289
ABTB1	0.040946	0.098593	0.984052	1896	3	1.1194
SLC35B1	0.040961	0.098623	0.984052	1897	1	-3.4216
CBR1	0.040962	0.098625	0.984052	1898	2	0.67036
AGK	0.040978	0.098658	0.984052	1899	3	1.065
SLC23A1	0.041041	0.098796	0.984052	1900	2	1.1754
ADORA2A	0.041111	0.098952	0.984052	1901	1	-0.0068837
MICB	0.041118	0.098963	0.984052	1902	3	1.0976
C19orf18	0.041204	0.099137	0.984052	1903	3	0.88832
EIF3E	0.041211	0.099155	0.984052	1904	1	-3.5116
DNASE1L2	0.041262	0.099257	0.984052	1905	1	-3.3215
ACTA1	0.041265	0.099265	0.984052	1906	3	1.2375
ZACN	0.041312	0.099362	0.984052	1907	1	-3.4333
BHLHA9	0.041316	0.099374	0.984052	1908	3	1.0558
FMO5	0.041412	0.0996	0.984052	1909	1	-0.5253
SLC28A1	0.041413	0.099603	0.984052	1910	3	0.84907
GJC1	0.041432	0.099651	0.984052	1911	3	1.0219
KITLG	0.041445	0.099672	0.984052	1912	3	1.2699
GAL3ST2	0.041462	0.099708	0.984052	1913	1	-3.5461
SMCO3	0.04149	0.099779	0.984052	1914	3	0.8961
CR2	0.041503	0.099803	0.984052	1915	3	0.85505
CRIPAK	0.041512	0.099823	0.984052	1916	2	0.3672
HOXA7	0.041532	0.09986	0.984052	1917	3	1.57
HOXA11	0.041548	0.099892	0.984052	1918	3	0.78348
RMDN1	0.041554	0.099905	0.984052	1919	3	1.0851
MAG	0.041562	0.099922	0.984052	1920	1	-1.1323
TTC30A	0.041606	0.10001	0.984052	1921	3	1.0809
DTNB	0.041612	0.10002	0.984052	1922	2	0.067268
ANXA5	0.041632	0.10007	0.984052	1923	2	1.0499
SCARA3	0.041638	0.10007	0.984052	1924	3	1.0381
STPG1	0.04167	0.10013	0.984052	1925	3	0.88628
SH3BGRL2	0.041676	0.10014	0.984052	1926	3	0.85938
TBC1D25	0.041712	0.10022	0.984052	1927	1	0.10097
UVRAG	0.041746	0.1003	0.984052	1928	2	0.96256
TNFRSF4	0.041762	0.10034	0.984052	1929	2	-2.4469
SLC13A5	0.041805	0.10042	0.984052	1930	3	0.81054
PELO	0.041812	0.10044	0.984052	1931	1	-2.4372
NDUFS2	0.041849	0.1005	0.984052	1932	2	-1.8324
ZNF821	0.041912	0.10065	0.984052	1933	1	-0.60932
RFX7	0.041917	0.10066	0.984052	1934	3	1.3042
ITPR2	0.041935	0.1007	0.984052	1935	3	0.81163
ARHGAP42	0.041962	0.10075	0.984052	1936	2	0.89917
ASB1	0.042012	0.10086	0.984052	1937	2	0.75239
PLCZ1	0.04202	0.10088	0.984052	1938	2	0.61776
RCOR1	0.042032	0.10091	0.984052	1939	3	0.88076
C1orf226	0.042051	0.10095	0.984052	1940	3	0.87549
METTL2B	0.042062	0.10097	0.984052	1941	1	-5.1222
FAM126A	0.042064	0.10098	0.984052	1942	3	0.84589
TMPRSS5	0.0421	0.10105	0.984052	1943	3	0.87791
METTL21A	0.042112	0.10108	0.984052	1944	2	0.19159
FOXO4	0.042215	0.1013	0.984052	1945	2	0.054247
CTAGE1	0.042262	0.10139	0.984052	1946	2	1.2306
PAFAH1B3	0.042307	0.10149	0.984052	1947	2	-2.7625
UHRF1BP1L	0.042362	0.10159	0.984052	1948	3	0.78421
ATP5H	0.042364	0.10159	0.984052	1949	2	-1.5055
ZNF34	0.042387	0.10164	0.984052	1950	2	1.214
ZNF107	0.042404	0.10167	0.984052	1951	2	1.0349
PPP1R16A	0.042421	0.10171	0.984052	1952	2	0.94631
C1orf112	0.042433	0.10175	0.984052	1953	3	0.94627
PRRT1	0.042462	0.10181	0.984052	1954	1	-0.15209
SLC1A3	0.042502	0.10189	0.984052	1955	2	0.81045
PRPSAP2	0.042512	0.10191	0.984052	1956	1	-1.1615
MAP3K14	0.042559	0.10201	0.984052	1957	3	1.1443
ARHGEF6	0.042562	0.10201	0.984052	1958	1	-3.1975
RSBN1L	0.042585	0.10206	0.984052	1959	3	0.87274
HOXB4	0.042612	0.10213	0.984052	1960	2	-2.1312
CDYL	0.04264	0.10218	0.984052	1961	2	1.1619
CD44	0.042662	0.10222	0.984052	1962	2	0.16971
RAB9B	0.042712	0.10233	0.984052	1963	3	1.2451
Control_249	0.042732	0.10237	0.984052	1964	3	1.1311
ING5	0.042743	0.1024	0.984052	1965	2	0.61341
GULP1	0.042748	0.10241	0.984052	1966	3	1.0942
DENND4B	0.042778	0.10247	0.984052	1967	2	0.89154
CENPV	0.042801	0.10253	0.984052	1968	2	-0.031611
BNC1	0.042812	0.10255	0.984052	1969	2	-0.28231
CCDC115	0.042813	0.10255	0.984052	1970	2	0.082425
FKBP5	0.042814	0.10255	0.984052	1971	3	1.1543
UQCC1	0.042853	0.10263	0.984052	1972	3	0.8338
SLC6A16	0.042862	0.10265	0.984052	1973	2	-0.43463
PFDN2	0.042912	0.10275	0.984052	1974	1	-5.9745
DPYS	0.042919	0.10277	0.984052	1975	3	0.79676
PCDHGA12	0.042962	0.10286	0.984052	1976	1	-3.4483
TLE1	0.042971	0.10287	0.984052	1977	3	1.3063
C8orf88	0.042992	0.10291	0.984052	1978	2	0.99765
MANF	0.043012	0.10296	0.984052	1979	1	-1.1703
LLGL1	0.043038	0.103	0.984052	1980	2	0.44465
CT55	0.043056	0.10303	0.984052	1981	3	0.9277
ANGPT2	0.043062	0.10304	0.984052	1982	2	0.57398
STXBP6	0.043136	0.10319	0.984052	1983	2	0.83169
FOXRED2	0.043149	0.10321	0.984052	1984	3	1.0535
PANK3	0.043162	0.10324	0.984052	1985	2	0.62208
NCF1	0.043234	0.10339	0.984052	1986	3	1.2667
MOGAT2	0.04324	0.1034	0.984052	1987	2	0.13889
ABCG8	0.043247	0.10342	0.984052	1988	3	1.2341
MOB1A	0.043303	0.10354	0.984052	1989	3	1.0237
CYB561D2	0.043326	0.10359	0.984052	1990	3	0.97127
WDR76	0.043391	0.10373	0.984052	1991	2	1.0452
ZMYM1	0.043412	0.10377	0.984052	1992	1	-2.1226
MFAP3L	0.043484	0.10394	0.984052	1993	2	-0.024221
NOL12	0.043498	0.10398	0.984052	1994	3	1.3846
GATA1	0.043512	0.104	0.984052	1995	2	0.85831
ZNF488	0.04353	0.10404	0.984052	1996	2	0.12187
SPDYC	0.043553	0.10409	0.984052	1997	3	1.195
PALM3	0.043562	0.10411	0.984052	1998	1	-2.7403
FSTL5	0.04367	0.10434	0.984052	1999	2	-2.9824
[truncated: 17,365 more rows]
