# Supplementary material for: Mitochondria serve as a holdout compartment for aggregation-prone proteins hindering efficient degradation
Source: Nat Commun. 2026 May 7;17:4195. doi: 10.1038/s41467-026-72783-0 (PMC13153185; doi:10.1038/s41467-026-72783-0)
Supplement: Supplementary file 6 — Source Data 1 [file 41467_2026_72783_MOESM6_ESM.zip]

Archive with 1 entries (1 files):
- Source Data File uncropped blots Main Figures.pdf
