# Supplementary material for: Mitochondria serve as a holdout compartment for aggregation-prone proteins hindering efficient degradation
Source: Nat Commun. 2026 May 7;17:4195. doi: 10.1038/s41467-026-72783-0 (PMC13153185; doi:10.1038/s41467-026-72783-0)
Supplement: Supplementary file 7 — Source Data 2 [file 41467_2026_72783_MOESM7_ESM.xlsx]

## Sheet: Fig. 1c
	YFP-CL1					tBFP-H2A
	exp#1	exp#2	exp#3			exp#1	exp#2	exp#3
t=0	1	1	1		t=0	1	1	1
10 min	0.83	0.87	0.88		10 min	0.98	0.99	1
20 min	0.69	0.77	0.76		20 min	0.96	0.99	1.01
30 min	0.68	0.66	0.64		30 min	1.02	0.98	0.99
2 hours	0.59	0.47	0.46		2 hours	0.98	0.95	0.95
4 hours	0.57	0.44	0.46		4 hours	0.96	0.91	0.94

## Sheet: Fig. 1f
			YFP-CL1 high sorted	pool	YFP-CL1 low sorted
experiment 1	day 10	sample 1	0.531151	0.21869	0.088043
		sample 2	0.522982	0.211514	0.087545
		sample 3	0.56227	0.225609	0.087268
		sample 4	0.620895	0.245313	0.102157
	day 11	sample 5	0.58657	0.194963	0.053692
		sample 6	0.510402	0.174446	0.051226
		sample 7	0.674224	0.184688	0.061721
		sample 8	0.652742	0.24521	0.056918
		sample 9	0.64018	0.23129	0.068276
	day 17	sample 10	0.498131	0.220173	0.103241
		sample 11	0.45068	0.198516	0.07779
		sample 12	0.529909	0.242072	0.087986
		sample 13	0.516926	0.197694	0.072746
	day 18	sample 14	0.763055	0.289691	0.103031
		sample 15	0.668038	0.284158	0.092022
		sample 16	0.6424	0.272244	0.098799
		sample 17	0.642155	0.247778	0.075886
		sample 18	0.569792	0.226059	0.06926
experiment 2	day 14	sample 1	0.504842	0.1964	0.074576
		sample 2	0.634736	0.248431	0.088169
		sample 3	0.588363	0.226102	0.087654
		sample 4	0.578317	0.198458	0.068525
	day 15	sample 5	0.63345	0.235631	0.078274
		sample 6	0.510111	0.221821	0.080362
		sample 7	0.484456	0.150844	0.06625
		sample 8	0.436922	0.143808	0.084178
		sample 9	0.570621	0.159797	0.051865
	day 16	sample 10	0.424911	0.15451	0.057324
		sample 11	0.500568	0.164134	0.073085
		sample 12	0.439268	0.155215	0.060342
		sample 13	0.454308	0.150656	0.054101
		sample 14	0.532515	0.162745	0.080916
		sample 15	0.509302	0.173507	0.062906

## Sheet: Fig. 2b
Description	-log(P)	#Genes
tail-anchored membrane protein insertion into ER membrane	8.27969	61
proteolysis involved in protein catabolic process	7.2265	50
male gamete generation	5.94515	50
protein phosphorylation	5.76855	53
response to bacterium	5.7019	48
endomembrane system organization	4.64329	50
cellular response to lithium ion	4.63996	32
fatty acid metabolic process	4.58399	39
male gonad development	4.43351	18
stem cell differentiation	4.40689	24
natural killer cell activation	4.28171	55
long-chain fatty acid import into peroxisome	4.11728	23
protein K48-linked ubiquitination	3.73693	34
negative regulation of intracellular protein transport	3.72875	35
phospholipid metabolic process	3.45902	46
intracellular protein transport	3.01081	27
Analysis software: Metascape
Zhou et al. Nature Commun. 2019 10(1):1523
P-value generated using hypergeometric testand Benjamini-Hochberg p-value correction algorithm

## Sheet: Fig. 2d
siRNA:	siCtr	siUBE2G2#1	siRNF139#1	siRNF139#2	siUBE3C#1	siUBE3C#2	siRNF121#1	siRNF121#2	siRNF121#3	siRNF126#1	siRNF126#2
experiment#1	1		3.34	3.34	2.77	1.94				1.65	1.65
experiment#2	1		3.22	2.76	1.41	1.63				1.4	1.48
experiment#3	1		4.93	3.76	2.1	2.06
experiment#4	1		4.2	3.76	1.57	1.94
experiment#5	1		3.79	3.64	1.59	1.78
experiment#6	1									1.88	2.18
experiment#7	1									1.59	1.59
experiment#8	1	1.85
experiment#9	1	1.85
experiment#10	1	1.7
experiment#11	1	1.9
experiment#12	1						1.93	1.15	1.19
experiment#13	1						2.09	1.34	1.53
experiment#14	1						2.38	1.28	1.54
experiment#15	1						2.36	1.2	1.56
Two-sided one-sample t-test compared to siCtr
Individual P-value		0.0003	0.0007	0.0002	0.0235	0.0003	0.0016	0.0104	0.0143	0.0078	0.0187
Corresponding *		***	***	***	*	***	**	*	*	**	*

## Sheet: Fig. 2e
siRNA:	Ctr			Ctr_measured			basal levels			RNF139#1_single			RNF139+UBE3C measured			UBE3C#1_single			RNF139+RNF121 measured			RNF121#1_single			UBE3C+RNF121 measured
	exp#1	exp#2	exp#3	exp#1	exp#2	exp#3	exp#1	exp#2	exp#3	exp#1	exp#2	exp#3	exp#1	exp#2	exp#3	exp#1	exp#2	exp#3	exp#1	exp#2	exp#3	exp#1	exp#2	exp#3	exp#1	exp#2	exp#3
siControl_calculated	1	1	1
siControl_measured				1	1	1
RNF139#1 + UBE3C#1_calculated							1	1	1	2.63	3.23	3.33				0.56	1	1
RNF139#1 + UBE3C#1_measured													5.75	6.4	6.75
RNF139#1 + RNF121#1_calculated							1	1	1	2.63	3.23	3.33										0.86	0.93	0.77
RNF139#1 + RNF121#1_measured																			4.74	6.34	5.85
UBE3C#1 + RNF121#1_calculated							1	1	1							0.56	1	1				0.86	0.93	0.77
UBE3C#1 + RNF121#1_measured																									2.59	2.74	2.53
Two-sided one-sample t-test to Ctr=1	Individual P-value			Corresponding *
RNF139+UBE3C measured	0.003			**
RNF139+RNF121 measured	0.0102			*
UBE3C+RNF121 measured	0.0015			**

## Sheet: Fig. 2f
siRNA:	Ctr			control_measured			basal levels			RNF139_single			RNF139-RNF126 measured			UBE3C_single			RNF126-UBE3C measured			RNF121_single			RNF126-RNF121 measured			RNF126_single
	exp#1	exp#2	exp#3	Ctr_measured	exp#2	exp#3	exp#1	exp#2	exp#3	exp#1	exp#2	exp#3	exp#1	exp#2	exp#3	exp#1	exp#2	exp#3	exp#1	exp#2	exp#3	exp#1	exp#2	exp#3	exp#1	exp#2	exp#3	exp#1	exp#2	exp#3
siControl_calculated	1	1	1
siControl_measured				1	1	1
RNF139 + RNF126_calculated							1	1	1	5.76	2.86	2.82																0.93	0.6	0.7
RNF139 + RNF126_measured													4.41	6	5.77
UBE3C + RNF126_calculated							1	1	1							1.85	0.63	0.77										0.93	0.6	0.7
UBE3C + RNF126_measured																			1.98	2.68	3
RNF126 + RNF121_calculated							1	1	1													1.36	0.85	1.11				0.93	0.6	0.7
RNF126 + RNF121_measured																									2.13	2.1	2.22
Two-sided one-sample t-test to Ctr=1	Individual P-value			Corresponding *
RNF139-RNF126 measured	0.0125			*
RNF126-UBE3C measured	0.0356			*
RNF126-RNF121 measured	0.001			***

## Sheet: Fig. 3b
Description	-log(P)	#Genes
mitochondrion organization	9.01128	46
generation of precursor metabolites and energy	7.33572	92
detection of chemical stimulus	5.99877	64
muscle tissue development	5.13626	39
male gamete generation	5.00167	56
respiratory chain complex IV assembly	4.82197	8
response to inorganic substance	4.55855	44
homologous chromosome pairing at meiosis	4.44988	47
chemotaxis	4.35052	44
mitochondrial gene expression	4.34709	17
response to hormone	4.32529	59
regulation of protein exit from endoplasmic reticulum	4.19766	7
protein complex oligomerization	4.19214	24
membrane organization	4.10188	72
positive regulation of response to external stimulus	3.98776	44
protein localization to organelle	3.98356	65
Analysis software: Metascape
Zhou et al. Nature Commun. 2019 10(1):1523
P-value generated using hypergeometric testand Benjamini-Hochberg p-value correction algorithm

## Sheet: Fig. 3c
GO term	mtRNA metabolism	untreated	resp. chain complex I	resp. chain complex IV	resp. chain complex V	protein import	others
#	7	11	9	10	2	4	7

## Sheet: Fig. 3f
	YFP-CL1									CD3δ-YFP									UbG76V-YFP									UbR-YFP
	replicate#1			replicate#2			replicate#3			replicate#1			replicate#2			replicate#3			replicate#1			replicate#2			replicate#3			replicate#1			replicate#2			replicate#3
	siRNA#1	siRNA#2	siRNA#3	siRNA#1	siRNA#2	siRNA#3	siRNA#1	siRNA#2	siRNA#3	siRNA#1	siRNA#2	siRNA#3	siRNA#1	siRNA#2	siRNA#3	siRNA#1	siRNA#2	siRNA#3	siRNA#1	siRNA#2	siRNA#3	siRNA#1	siRNA#2	siRNA#3	siRNA#1	siRNA#2	siRNA#3	siRNA#1	siRNA#2	siRNA#3	siRNA#1	siRNA#2	siRNA#3	siRNA#1	siRNA#2	siRNA#3
Control	1			1			1			1			1			1			1			1			1			1			1			1
EIF5A	0.63	0.89	0.73	0.67	0.95	0.82	0.57	0.79	0.7	0.64	1.14	1.11	0.83	1.1	1.29	0.69	1.04	1	1	1.13	1.3	1.1	0.99	1.04	1.03	1.19	1.34	1.02	0.93	1.29	0.9	0.91	1.24	0.82	0.87	1.33
PLAT	0.9	0.8	0.92	1.02	0.89	1.06	0.81	0.75	0.8	0.63	0.51	0.68	0.66	0.67	0.72	0.63	0.51	0.65	1.13	0.95	0.8	1.03	0.77	0.76	1.25	1.03	0.87	1.01	0.92	0.76	0.95	0.89	0.96	1	0.89	0.86
MGC50722	0.65	0.8	0.81	0.98	1.04	1.17	0.93	0.94	1.04	0.91	0.59	0.64	0.89	0.58	0.74	0.86	0.58	0.64	1.02	1.01	1.02	0.97	0.84	0.96	1.13	1.32	1.11	1.01	0.96	0.92	1	0.93	0.91	0.98	0.98	0.96
NIF3L1	0.87	0.71	1.59	1.03	1.14	1.27	0.83	0.95	1.07	0.67	0.45	0.37	0.83	0.67	0.51	0.66	0.58	0.45	1	1	1.24	0.85	0.84	0.95	1.01	1.1	1.26	0.94	0.83	0.8	0.97	0.85	0.75	0.88	0.77	0.71
RLIM	1.17	0.7	0.97	1.25	0.81	1.11	1.43	0.7	0.88	1.07	0.51	0.41	1.07	0.65	0.5	0.94	0.66	0.46	1.61	0.85	0.94	1.47	0.79	0.92	1.8	0.99	1.13	1.15	1.01	0.93	1.02	0.81	0.9	1.25	0.92	0.93
SLC11A2	0.84	0.56	0.84	0.9	0.61	0.88	0.78	0.64	0.79	0.51	1.11	0.77	0.66	1.06	0.82	0.5	0.86	0.79	0.92	0.97	0.98	0.91	0.75	0.91	1.04	0.99	1.07	0.9	1.17	1.01	0.85	1.1	0.97	0.83	1.21	0.99
C4orf27	0.88	0.74	1.17	0.97	0.83	1.36	0.86	0.69	1.22	0.71	0.53	0.87	0.9	0.79	1.09	0.8	0.74	0.99	0.98	1.06	1.15	0.94	0.92	0.94	1.07	1.12	1.2	0.92	0.91	1.18	0.98	0.99	1.09	0.92	0.86	1.04
GORAB	1.13	0.79	0.64	1.31	1.03	0.88	1.12	0.75	0.64	0.93	0.8	0.37	1.01	0.85	0.51	1.09	0.87	0.4	1.33	1	1.19	1.17	0.89	0.99	0.85	1.03	1.19	0.88	1	1.11	0.8	0.97	1.09	0.76	0.86	1.08
BOLA3	0.82	0.74	0.99	0.82	0.97	1.11	0.76	0.94	0.89	0.4	0.64	0.66	0.59	0.83	0.91	0.45	0.61	0.78	0.74	0.82	0.63	0.75	0.81	0.7	0.87	0.92	0.8	0.8	0.79	0.72	0.8	0.86	0.77	0.79	0.72	0.71
CMTM2	0.52	0.51	0.79	0.82	0.66	1	0.71	0.54	0.86	0.4	0.6	0.89	0.64	0.67	1.05	0.5	0.67	0.88	0.77	1.09	0.96	0.8	0.78	0.94	0.79	1.1	1.1	0.71	0.93	0.91	0.71	0.89	0.92	0.69	0.9	0.86
ENY2	0.76	0.89	0.89	0.84	0.93	0.94	0.66	0.8	0.74	0.68	0.7	0.35	0.81	0.86	0.62	0.75	0.68	0.49	0.83	0.96	1.01	0.84	0.94	1.03	0.95	1	1.19	0.86	0.93	0.73	0.87	1.03	0.94	0.79	0.87	0.76
MAP3K7	1.03	0.49	0.74	1.06	0.86	0.95	0.74	0.63	0.65	0.35	0.34	0.38	0.57	0.55	0.67	0.34	0.58	0.7	1.01	0.99	0.92	0.96	0.79	0.64	0.96	1	0.88	0.78	0.78	0.89	0.73	0.74	0.75	0.77	0.8	0.9
FAM181B	0.6	0.91	2.51	0.89	1.06	1.93	0.73	0.85	1.69	0.69	0.83	1.53	0.78	0.97	1.47	0.74	0.9	1.32	0.84	1.02	1.57	0.77	0.87	1.41	0.85	0.94	1.7	0.91	1.06	1	0.91	1.03	1.06	0.82	0.87	1.1
COMMD10	1.21	0.66	0.85	1.14	0.67	0.96	0.99	0.63	0.85	0.68	1.13	1.05	0.95	0.81	1.03	0.85	0.95	0.99	1.07	0.9	0.81	0.93	0.71	0.69	1.09	0.67	0.81	1.01	0.96	0.88	1	0.91	0.84	1	0.86	0.75

## Sheet: Fig. 4a
siRNA:	ctr	eIF5A #1	eIF5A #2	eIF5A #3
experiment#1	0.986322	0.742927	0.617013	0.754356
	1.01368
experiment#2	0.9954	0.736	0.65	0.72
	1.0046
experiment#3	1.00307	0.713112	0.599497	0.660777
	0.996925
experiment#4	0.9969	0.72	0.55	0.64
	1.0031
experiment#5	1.02	0.81	0.74	0.74
	0.98
Kruskal-Wallis test with Dunn's multiple comparisons test
Individual P-value		0.045	0.0002	0.0111
Corresponding *		*	***	*

[truncated: 23 more sheets: Fig. 4b, Fig. 4c, Fig. 4d, Fig. 4e, Fig. 5a, Fig. 5b, Fig. 5c, Fig. 5d, Fig. 5f, Fig. 5g, Fig. 6e, Fig. 6f, Fig. 6g, Fig. 7c, Fig. 7f, Fig. 7g, Fig. 8a, Fig. 8b, Fig. 8c, Fig. 8d …]
