# Supplementary material for: Mitochondria serve as a holdout compartment for aggregation-prone proteins hindering efficient degradation
Source: Nat Commun. 2026 May 7;17:4195. doi: 10.1038/s41467-026-72783-0 (PMC13153185; doi:10.1038/s41467-026-72783-0)
Supplement: Supplementary file 8 — Source Data 3 [file 41467_2026_72783_MOESM8_ESM.xlsx]

## Sheet: Fig. S1a
	DMSO	Epoxomicin	Bortezomib	TAK-243	BafA1
experiment#1	1	7.56	7.07	6.11	1.46
experiment#2	1	5.23	5.975	5.46	1.04
experiment#3	1	7.27857	7.715	5.49508	1.53923
Two-sided one-sample t-test (comparison to DMSO=1)
Individual P-value		***	**	*	**
Corresponding *		Yes	Yes	Yes	Yes

## Sheet: Fig. S2b
siRNA:	Ctr	RNF139#1	RNF139#2
experiment#1	1	0.061	0.051

## Sheet: Fig. S2h
siRNA:	Ctr	RNF121#1	RNF121#2	RNF121#3
experiment#1	1	0.095	0.015	0.156
experiment#2	1	0.091	0.048	0.302

## Sheet: Fig. S3a-c
	siRNA:	siCtr	siUSP14#1	siUSP14#2
S3a	experiment#1	1	1.16004	1.02256
	experiment#2	1	1.42857	1.27429
	experiment#3	1	1.38461	1.34965
Two-sided one-sample t-test (comparison to siCtr=1)
Individual P-value			0.0599	0.1612
Corresponding *			ns	ns
		siCtr	sip38#1	sip38#2
S3b	experiment#1	1	1.12134	1.82127
	experiment#2	1	1.0534	0.966019
	experiment#3	1	1.09292	1.00442
Two-sided one-sample t-test (comparison to siCtr=1)
Individual P-value			0.0455	0.4439
Corresponding *			*	ns
		siCtr	siUCHL5#1	siUCHL5#2
S3c	experiment#1	1	2.28507	1.82127
	experiment#2	1	1.44068	1.29661

## Sheet: Fig. S4a-c
S4a		eIF5A mRNA expression					eIF5A2 mRNA expression
	siRNA:	Ctr	eIF5A#1	eIF5A#2	eIF5A#3		Ctr	eIF5A#1	eIF5A#2	eIF5A#3
	experiment#1	0.179671	0.023924	0.006135	0.002685		0.003379	0.007072	0.006561	0.001953
	experiment#2	0.160373	0.022548	0.006033	0.00238		0.003145	0.005815	0.004712	0.001361
	experiment#3	0.176917	0.02404	0.006025	0.003386		0.00335	0.004416	0.005513	0.002165
	experiment#4	0.274866	0.033441	0.004771	0.001164		0.001361	0.003956	0.003217	0.000611
S4b		relative eIF5A mRNA expression
	siRNA:	Ctr	eIF5A#1	eIF5A#2	eIF5A#3
	experiment#1	1	0.13	0.03	0.01
	experiment#2	1	0.14	0.04	0.01
	experiment#3	1	0.14	0.03	0.02
	experiment#4	1	0.12	0.02	0.004
	Two-sided one-sample t-test (comparison to siCtr=1)
	Individual P-value		<0,0001	<0,0001	<0,0001
	Corresponding *		****	****	****
S4c		relative eIF5A2 mRNA expression
	siRNA:	Ctr	eIF5A#1	eIF5A#2	eIF5A#3
	experiment#1	1	2.1	1.9	0.6
	experiment#2	1	1.8	1.5	0.4
	experiment#3	1	1.32	1.65	0.65
	experiment#4	1	2.95	2.4	0.46
	Two-sided one-sample t-test (comparison to siCtr=1)
	Individual P-value		0.0557	0.0221	0.004
	Corresponding *		ns	*	**

## Sheet: Fig. S4g
	untreated			GC7 10 uM			GC7 20 uM			EPX 200 nM
time (hours)	mean	SD		mean	SD		mean	SD		mean	SD
0	1	0.0407804		1	0.0597263		1	0.0853851		1	0.0417714
1	0.99663	0.0404525		1.00153	0.0696092		1.0113	0.0846774		1.00481	0.0406855
2	1.03388	0.0423305		1.0458	0.0728964		1.05129	0.0890854		1.03671	0.0432413
3	1.06411	0.0417384		1.06659	0.0728281		1.07114	0.0916674		1.05446	0.0461834
4	1.08904	0.0397957		1.09536	0.0753762		1.10091	0.0884467		1.06422	0.0459368
5	1.12057	0.0438682		1.12131	0.0731036		1.13473	0.0999367		1.06313	0.0494274
6	1.14296	0.0463334		1.14889	0.0673265		1.15614	0.103637		1.05409	0.0471548
7	1.16713	0.0455923		1.17213	0.0799318		1.18435	0.110725		1.02182	0.0421482
8	1.19147	0.0479296		1.19393	0.0783947		1.2051	0.109477		0.97686	0.0438543
9	1.20014	0.0452249		1.20145	0.0708577		1.2362	0.125769		0.923466	0.0448942
10	1.24161	0.0488049		1.23186	0.0724474		1.26556	0.124954		0.881796	0.0403477
11	1.27786	0.0508512		1.27134	0.0750573		1.3027	0.131326		0.856178	0.026875
12	1.33286	0.0553348		1.31136	0.0770828		1.32873	0.132272		0.813448	0.0305184
13	1.38755	0.0451484		1.35506	0.0846123		1.36403	0.132273		0.797524	0.0397445
14	1.44383	0.0426014		1.39933	0.0837777		1.40543	0.142462		0.754802	0.0388044
15	1.49455	0.0509051		1.44621	0.0878191		1.43551	0.139714		0.73615	0.0440181
16	1.54821	0.0478823		1.48848	0.0897749		1.47394	0.138926		0.721495	0.0414449
17	1.58714	0.0455211		1.53002	0.097419		1.50163	0.139895		0.677167	0.0346282
18	1.63853	0.0425054		1.57238	0.0991506		1.53867	0.137194		0.692286	0.0414167
19	1.68768	0.0381527		1.61582	0.103777		1.56813	0.137716		0.660964	0.0347425
20	1.73109	0.0418001		1.65173	0.0999425		1.58932	0.143722		0.635068	0.0294383
21	1.79356	0.0503508		1.6987	0.102809		1.61871	0.144608		0.632566	0.0331646
22	1.83201	0.0495564		1.73716	0.110814		1.64377	0.147831		0.626086	0.0303786
23	1.88302	0.0453988		1.78976	0.114613		1.67756	0.149884		0.627762	0.031525
24	1.94537	0.0389172		1.83639	0.125279		1.70469	0.150445		0.627954	0.0264358

## Sheet: Fig. S5a
siRNA:	Btz-Ctr	Btz-eIF5A#1	Btz-eIF5A#2	Btz-eIF5A#3
experiment#1	1	1.21	0.88	1.2
experiment#2	1	1.1	0.83	1.09
experiment#3	1	0.95	0.82	1.05
experiment#4	1	0.89	0.83	0.94
Two-sided one-sample t-test (comparison to DMSO=1)
Individual P-value		0.6407	0.0013	0.2834
Corresponding *		ns	**	ns

## Sheet: Fig. S5c
siRNA:	siCtr			siLTN1#1		siLTN1#2			siZNF598#1		siZNF598#2
	untreated	GC7		untreated	GC7	untreated	GC7		untreated	GC7	untreated	GC7
experiment#1	1	0.66		1	0.686047	1	0.659574		1	0.608696	1	0.666667
experiment#2	1	0.8		1	0.786517	1	0.776596		1	0.646667	1	0.760417
experiment#3	1	0.735		1	0.714286	1	0.784091		1	0.632353	1	0.733333
Two-sided one-sample t-test (comparison to untreated of group)
Individual P-value		0.022			0.012		0.0232			0.0009		0.0098
Corresponding *		*			*		*			***		**

## Sheet: Fig. S5f
siRNA:	siCtr		siTRC8		siUBE3C
	untreated	GC7	untreated	GC7	untreated	GC7
experiment#1	1	0.83	1	0.760479	1	0.71134
experiment#2	1	0.79	1	0.813665	1	0.702128
experiment#3	1	0.68	1	0.745223	1	0.56962
experiment#4	1	0.7	1	0.804671	1	0.843023
Two-sided one-sample t-test (comparison to untreated of group)
Individual P-value		0.006		0.001		0.0134
Corresponding *		**		***		*
Kruskal-Wallis test with Dunn's multiple comparisons test (comparison to siCtr+GC7)
Individual P-value				0.8655		>0,9999
Corresponding *				ns		ns

## Sheet: Fig. S5g
siRNA:	Ctr	eIF5A#1	eIF5A#2	eIF5A#3
experiment#1	1	0.9	1.07	1.01
experiment#2	1	1.07	0.94	1.03
experiment#3	1	0.9	0.99	0.82
experiment#4	1	1.1	1.01	0.97
Two-sided one-sample t-test (comparison to siCtr)
Individual P-value		0.8979	0.9318	0.4369
Corresponding *		ns	ns	ns

[truncated: 14 more sheets: Fig. S5h, Fig. S6a, Fig. S6b, Fig. S6c, Fig. S8b, Fig. S8c, Fig. S8d, Fig. S9b, Fig. S9d, Fig. S9e, Fig. S10d, Fig. S10e, Fig. S10f, Fig. S10g]
